# Supplementary material for: (Tris{2-[(5-chloro-2-oxido­benzyl­idene-κO)amino-κN]eth­yl}amine-κN)­ytterbium(III): crystal structure and Hirshfeld surface analysis
Source: Acta Crystallogr E Crystallogr Commun. 2016 Sep 5;72(Pt 10):1390–5. doi: 10.1107/S2056989016013748 (PMC5050761; doi:10.1107/S2056989016013748)
Supplement: Supplementary file 1 [file e-72-01390-sup1.cif]

##############################################################################
#                                                                            #
# This CIF contains the data in a paper accepted for publication in          #
# Acta Crystallographica Section E. It conforms to the requirements of       #
# Notes for Authors for Acta Crystallographica Section E, and has been       #
# peer reviewed under the auspices of the IUCr Commission on Journals.       #
#                                                                            #
# Full details of the Crystallographic Information File format               #
# are given in the paper "The Crystallographic Information File (CIF):       #
# a New Standard Archive File for Crystallography" by S. R. Hall, F. H.      #
# Allen and I. D. Brown [Acta Cryst. (1991), A47, 655-685].                  #
#                                                                            #
# The current version of the core CIF dictionary is obtainable from          #
# ftp://ftp.iucr.org/pub/cif_core.dic.                                       #
#                                                                            #
# Software is freely available for graphical display of the structure(s)     #
# in this CIF. For information consult the CIF software page                 #
# http://www.iucr.org/resources/cif/software.                                #
#                                                                            #
# This file may be used for bona fide research purposes within the           #
# scientific community so long as proper attribution is given to the journal # 
# article from which it was obtained.                                        #
#                                                                            #
##############################################################################
data_I
_database_code_depnum_ccdc_archive 'CCDC 1501230'
_audit_creation_method     'SHELXL-2014/7'
_chemical_name_systematic
;\
(Tris{2-[(5-chloro-2-oxidobenzylidene-\k<i>O</i>)amino-\
\k<i>N</i>]ethyl}amine-\k<i>N</i>)ytterbium(III)
;
_chemical_name_common     ?
_chemical_formula_moiety     'C27 H24 Cl3 N4 O3 Yb'
_chemical_formula_sum     'C27 H24 Cl3 N4 O3 Yb'
_chemical_formula_weight     731.89
_chemical_melting_point     ?
_shelx_space_group_comment
;
The symmetry employed for this shelxl refinement is uniquely defined
by the following loop, which should always be used as a source of
symmetry information in preference to the above space-group names.
They are only intended as comments.
;
_space_group_crystal_system     monoclinic
_space_group_name_H-M_alt     'P 21/c'
_space_group_name_Hall     '-P 2ybc'
loop_
    _space_group_symop_operation_xyz
    'x, y, z'
    '-x, y+1/2, -z+1/2'
    '-x, -y, -z'
    'x, -y-1/2, z-1/2'
_cell_length_a     10.0452(2)
_cell_length_b     13.1510(2)
_cell_length_c     21.0926(4)
_cell_angle_alpha     90
_cell_angle_beta     101.2210(10)
_cell_angle_gamma     90
_cell_volume     2733.16(9)
_cell_formula_units_Z     4
_cell_measurement_reflns_used     9874
_cell_measurement_theta_min     2.51
_cell_measurement_theta_max     30.49
_cell_measurement_temperature     100(2)
_exptl_crystal_description     needle
_exptl_crystal_colour     yellow
_exptl_crystal_size_max     0.37
_exptl_crystal_size_mid     0.06
_exptl_crystal_size_min     0.04
_exptl_crystal_density_diffrn     1.779
_exptl_crystal_density_meas     ?
_exptl_crystal_density_method     ?
_exptl_crystal_F_000     1436
_exptl_absorpt_coefficient_mu     3.752
_exptl_absorpt_correction_type     multi-scan
_exptl_absorpt_process_details
;
(SADABS; Sheldrick, 1996)
;
_shelx_estimated_absorpt_T_min     0.337
_shelx_estimated_absorpt_T_max     0.864
_exptl_absorpt_correction_T_min     0.337
_exptl_absorpt_correction_T_max     0.864
_diffrn_ambient_temperature     100(2)
_diffrn_radiation_type     MoK\a
_diffrn_radiation_wavelength     0.71073
_diffrn_radiation_source     'fine-focus sealed tube'
_diffrn_radiation_monochromator     graphite
_diffrn_measurement_device_type     'Bruker SMART APEX CCD'
_diffrn_measurement_method     '\f and \w scans'
_diffrn_detector_area_resol_mean     ?
_diffrn_reflns_number     29037
_diffrn_reflns_av_R_equivalents     0.0283
_diffrn_reflns_theta_min     1.835
_diffrn_reflns_theta_max     30.516
_diffrn_reflns_theta_full     25.242
_diffrn_measured_fraction_theta_max     0.944
_diffrn_measured_fraction_theta_full     0.999
_diffrn_reflns_limit_h_min     -14
_diffrn_reflns_limit_h_max     13
_diffrn_reflns_limit_k_min     -18
_diffrn_reflns_limit_k_max     18
_diffrn_reflns_limit_l_min     -30
_diffrn_reflns_limit_l_max     30
_diffrn_standards_number     0
_diffrn_standards_interval_count     0
_diffrn_standards_interval_time     0
_diffrn_standards_decay_%     0
_reflns_number_total     7882
_reflns_number_gt     6584
_reflns_threshold_expression     'I > 2\s(I)'
_refine_ls_structure_factor_coef     Fsqd
_refine_ls_matrix_type     full
_refine_ls_R_factor_all     0.0341
_refine_ls_R_factor_gt     0.0224
_refine_ls_wR_factor_gt     0.0491
_refine_ls_wR_factor_ref     0.0545
_refine_ls_goodness_of_fit_ref     1.053
_refine_ls_restrained_S_all     1.053
_refine_ls_number_reflns     7882
_refine_ls_number_parameters     343
_refine_ls_number_restraints     0
_refine_ls_hydrogen_treatment     constr
_refine_ls_weighting_scheme     calc
_refine_ls_weighting_details
              'w=1/[\s^2^(Fo^2^)+(0.0236P)^2^+2.0547P] where P=(Fo^2^+2Fc^2^)/3'
_atom_sites_solution_hydrogens     geom
_atom_sites_solution_primary     ?
_atom_sites_solution_secondary     ?
_refine_ls_shift/su_max     0.004
_refine_ls_shift/su_mean     0.000
_refine_diff_density_max     1.652
_refine_diff_density_min     -0.445
_refine_ls_extinction_method     none
_refine_ls_extinction_coef     .
loop_
    _atom_type_symbol
    _atom_type_description
    _atom_type_scat_dispersion_real
    _atom_type_scat_dispersion_imag
    _atom_type_scat_source
    'C' 'C' 0.0033 0.0016
                         'International Tables Vol C Tables 4.2.6.8 and 6.1.1.4'
    'H' 'H' 0.0000 0.0000
                         'International Tables Vol C Tables 4.2.6.8 and 6.1.1.4'
    'N' 'N' 0.0061 0.0033
                         'International Tables Vol C Tables 4.2.6.8 and 6.1.1.4'
    'O' 'O' 0.0106 0.0060
                         'International Tables Vol C Tables 4.2.6.8 and 6.1.1.4'
    'Cl' 'Cl' 0.1484 0.1585
                         'International Tables Vol C Tables 4.2.6.8 and 6.1.1.4'
    'Yb' 'Yb' -0.3850 5.5486
                         'International Tables Vol C Tables 4.2.6.8 and 6.1.1.4'
_computing_data_collection
;
SMART (Bruker, 2008)
;
_computing_cell_refinement
;
SMART (Bruker, 2008)
;
_computing_data_reduction
;
SAINT (Bruker, 2008)
;
_computing_structure_solution
;
SHELXS97 (Sheldrick, 2008)
;
_computing_structure_refinement
;
SHELXL2014 (Sheldrick, 2015)
;
_computing_molecular_graphics
;
ORTEP-3 for Windows (Farrugia, 2012), <i>QMol</i> (Gans & Shalloway,
2001) and
DIAMOND (Brandenburg, 2006)
;
_computing_publication_material
;
publCIF (Westrip, 2010)
;
loop_
    _atom_site_type_symbol
    _atom_site_label
    _atom_site_fract_x
    _atom_site_fract_y
    _atom_site_fract_z
    _atom_site_U_iso_or_equiv
    _atom_site_adp_type
    _atom_site_calc_flag
    _atom_site_occupancy
    _atom_site_disorder_assembly
    _atom_site_disorder_group
    Yb Yb 0.46352(2) 0.75973(2) 0.57731(2) 0.01267(3) Uani d 1 . .
    Cl Cl1 0.12533(9) 1.28195(5) 0.58909(5) 0.0416(2) Uani d 1 . .
    Cl Cl2 -0.02898(6) 0.51120(5) 0.75694(3) 0.02505(14) Uani d 1 . .
    Cl Cl3 0.36458(6) 0.53255(4) 0.23696(3) 0.01926(12) Uani d 1 . .
    O O1 0.29667(17) 0.85663(12) 0.58719(8) 0.0167(3) Uani d 1 . .
    O O2 0.33581(17) 0.62842(12) 0.58381(8) 0.0164(3) Uani d 1 . .
    O O3 0.38891(18) 0.76939(12) 0.47425(8) 0.0159(3) Uani d 1 . .
    N N1 0.7240(2) 0.76956(14) 0.63698(10) 0.0151(4) Uani d 1 . .
    N N2 0.5557(2) 0.93115(14) 0.58045(10) 0.0154(4) Uani d 1 . .
    N N3 0.4951(2) 0.72213(14) 0.69249(10) 0.0148(4) Uani d 1 . .
    N N4 0.6072(2) 0.64484(14) 0.52919(10) 0.0148(4) Uani d 1 . .
    C C1 0.7729(2) 0.87631(18) 0.64050(12) 0.0175(5) Uani d 1 . .
    H H1A 0.8721 0.8773 0.6424 0.021 Uiso calc 1 . .
    H H1B 0.7546 0.9087 0.6803 0.021 Uiso calc 1 . .
    C C2 0.7024(2) 0.93543(18) 0.58208(13) 0.0184(5) Uani d 1 . .
    H H2A 0.7338 1.0069 0.5851 0.022 Uiso calc 1 . .
    H H2B 0.7234 0.9053 0.5422 0.022 Uiso calc 1 . .
    C C3 0.4962(3) 1.01700(17) 0.58504(12) 0.0171(5) Uani d 1 . .
    H H3 0.5514 1.0762 0.5881 0.021 Uiso calc 1 . .
    C C4 0.3547(3) 1.03227(17) 0.58600(11) 0.0164(5) Uani d 1 . .
    C C5 0.3105(3) 1.13402(18) 0.58747(12) 0.0208(5) Uani d 1 . .
    H H5 0.3743 1.1880 0.5900 0.025 Uiso calc 1 . .
    C C6 0.1758(3) 1.15543(19) 0.58521(14) 0.0246(6) Uani d 1 . .
    C C7 0.0807(3) 1.0776(2) 0.58029(14) 0.0252(6) Uani d 1 . .
    H H7 -0.0127 1.0932 0.5772 0.030 Uiso calc 1 . .
    C C8 0.1222(3) 0.97781(19) 0.57992(13) 0.0217(5) Uani d 1 . .
    H H8 0.0562 0.9253 0.5766 0.026 Uiso calc 1 . .
    C C9 0.2601(2) 0.95123(17) 0.58435(11) 0.0148(4) Uani d 1 . .
    C C10 0.7392(3) 0.72872(18) 0.70367(12) 0.0178(5) Uani d 1 . .
    H H10A 0.8250 0.7538 0.7304 0.021 Uiso calc 1 . .
    H H10B 0.7432 0.6535 0.7026 0.021 Uiso calc 1 . .
    C C11 0.6200(3) 0.76202(18) 0.73361(12) 0.0176(5) Uani d 1 . .
    H H11A 0.6300 0.7347 0.7780 0.021 Uiso calc 1 . .
    H H11B 0.6163 0.8371 0.7357 0.021 Uiso calc 1 . .
    C C12 0.4136(2) 0.67362(17) 0.72151(12) 0.0162(5) Uani d 1 . .
    H H12 0.4367 0.6702 0.7673 0.019 Uiso calc 1 . .
    C C13 0.2894(2) 0.62359(17) 0.69055(12) 0.0158(5) Uani d 1 . .
    C C14 0.2018(3) 0.59174(17) 0.73117(13) 0.0177(5) Uani d 1 . .
    H H14 0.2243 0.6056 0.7762 0.021 Uiso calc 1 . .
    C C15 0.0842(3) 0.54082(18) 0.70628(13) 0.0190(5) Uani d 1 . .
    C C16 0.0522(2) 0.51588(17) 0.64104(13) 0.0187(5) Uani d 1 . .
    H H16 -0.0277 0.4782 0.6245 0.022 Uiso calc 1 . .
    C C17 0.1368(2) 0.54595(17) 0.60038(13) 0.0176(5) Uani d 1 . .
    H H17 0.1141 0.5285 0.5559 0.021 Uiso calc 1 . .
    C C18 0.2572(2) 0.60244(16) 0.62333(12) 0.0157(5) Uani d 1 . .
    C C19 0.8079(3) 0.70835(18) 0.60012(12) 0.0178(5) Uani d 1 . .
    H H19A 0.8942 0.6891 0.6289 0.021 Uiso calc 1 . .
    H H19B 0.8297 0.7496 0.5642 0.021 Uiso calc 1 . .
    C C20 0.7321(3) 0.61317(18) 0.57314(12) 0.0176(5) Uani d 1 . .
    H H20A 0.7890 0.5719 0.5495 0.021 Uiso calc 1 . .
    H H20B 0.7098 0.5714 0.6087 0.021 Uiso calc 1 . .
    C C21 0.5862(2) 0.60742(17) 0.47208(12) 0.0164(5) Uani d 1 . .
    H H21 0.6498 0.5586 0.4632 0.020 Uiso calc 1 . .
    C C22 0.4753(2) 0.63213(17) 0.41975(11) 0.0137(4) Uani d 1 . .
    C C23 0.4692(3) 0.57793(17) 0.36155(12) 0.0164(5) Uani d 1 . .
    H H23 0.5354 0.5275 0.3586 0.020 Uiso calc 1 . .
    C C24 0.3680(3) 0.59760(17) 0.30922(12) 0.0161(5) Uani d 1 . .
    C C25 0.2680(3) 0.66999(18) 0.31321(12) 0.0175(5) Uani d 1 . .
    H H25 0.1961 0.6813 0.2774 0.021 Uiso calc 1 . .
    C C26 0.2742(2) 0.72490(17) 0.36935(12) 0.0159(5) Uani d 1 . .
    H H26 0.2058 0.7739 0.3716 0.019 Uiso calc 1 . .
    C C27 0.3794(2) 0.71038(17) 0.42369(12) 0.0147(4) Uani d 1 . .
loop_
    _atom_site_aniso_label
    _atom_site_aniso_U_11
    _atom_site_aniso_U_22
    _atom_site_aniso_U_33
    _atom_site_aniso_U_12
    _atom_site_aniso_U_13
    _atom_site_aniso_U_23
    Yb 0.01552(5) 0.00985(5) 0.01280(5) 0.00054(4) 0.00315(3) -0.00017(4)
    Cl1 0.0456(5) 0.0175(3) 0.0678(6) 0.0137(3) 0.0262(4) 0.0038(3)
    Cl2 0.0180(3) 0.0273(3) 0.0318(4) 0.0009(2) 0.0095(3) 0.0094(3)
    Cl3 0.0252(3) 0.0186(3) 0.0143(3) -0.0015(2) 0.0047(2) -0.0031(2)
    O1 0.0187(9) 0.0123(7) 0.0203(9) 0.0016(6) 0.0065(7) -0.0012(6)
    O2 0.0189(9) 0.0128(7) 0.0184(9) -0.0011(6) 0.0058(7) -0.0016(6)
    O3 0.0211(9) 0.0139(7) 0.0124(8) 0.0029(6) 0.0027(7) 0.0000(6)
    N1 0.0164(10) 0.0133(9) 0.0157(10) -0.0005(7) 0.0031(8) 0.0004(7)
    N2 0.0172(10) 0.0142(9) 0.0151(10) 0.0007(7) 0.0037(8) 0.0014(7)
    N3 0.0163(10) 0.0128(9) 0.0146(10) -0.0001(7) 0.0016(8) -0.0007(7)
    N4 0.0137(9) 0.0132(9) 0.0171(10) 0.0015(7) 0.0018(8) 0.0007(7)
    C1 0.0164(12) 0.0174(11) 0.0182(12) -0.0035(9) 0.0022(10) -0.0022(9)
    C2 0.0178(12) 0.0159(11) 0.0231(13) -0.0014(9) 0.0078(10) 0.0006(9)
    C3 0.0248(13) 0.0125(10) 0.0146(12) -0.0014(9) 0.0052(10) 0.0024(8)
    C4 0.0231(12) 0.0147(10) 0.0115(11) 0.0031(9) 0.0033(9) 0.0024(8)
    C5 0.0295(14) 0.0144(11) 0.0202(13) 0.0020(10) 0.0093(11) 0.0018(9)
    C6 0.0335(15) 0.0140(11) 0.0283(15) 0.0103(10) 0.0112(12) 0.0022(10)
    C7 0.0219(14) 0.0266(13) 0.0283(15) 0.0096(10) 0.0077(11) 0.0020(11)
    C8 0.0218(13) 0.0210(12) 0.0235(14) 0.0016(10) 0.0078(11) -0.0022(10)
    C9 0.0206(12) 0.0146(10) 0.0099(11) 0.0028(9) 0.0044(9) 0.0001(8)
    C10 0.0170(11) 0.0192(11) 0.0162(12) 0.0001(9) 0.0008(9) 0.0014(9)
    C11 0.0177(11) 0.0182(11) 0.0157(11) -0.0056(9) 0.0001(9) 0.0004(9)
    C12 0.0196(12) 0.0135(10) 0.0160(12) 0.0026(9) 0.0042(9) 0.0000(8)
    C13 0.0169(12) 0.0115(10) 0.0190(12) 0.0012(8) 0.0038(9) 0.0022(8)
    C14 0.0195(12) 0.0146(10) 0.0202(13) 0.0024(9) 0.0066(10) 0.0023(9)
    C15 0.0176(12) 0.0145(10) 0.0270(14) 0.0038(9) 0.0096(10) 0.0071(9)
    C16 0.0133(11) 0.0133(10) 0.0285(14) 0.0009(8) 0.0021(10) 0.0015(9)
    C17 0.0172(12) 0.0132(10) 0.0222(13) 0.0035(9) 0.0030(10) -0.0017(9)
    C18 0.0153(11) 0.0085(9) 0.0236(13) 0.0025(8) 0.0043(10) 0.0001(8)
    C19 0.0151(11) 0.0197(11) 0.0189(12) 0.0020(9) 0.0039(9) -0.0003(9)
    C20 0.0181(12) 0.0167(11) 0.0165(12) 0.0047(9) 0.0000(9) -0.0007(9)
    C21 0.0163(12) 0.0136(10) 0.0195(12) 0.0022(8) 0.0037(10) 0.0006(8)
    C22 0.0138(11) 0.0135(10) 0.0142(11) -0.0007(8) 0.0034(9) 0.0002(8)
    C23 0.0191(12) 0.0133(10) 0.0173(12) 0.0018(9) 0.0049(10) -0.0012(8)
    C24 0.0231(12) 0.0131(10) 0.0128(11) -0.0029(9) 0.0052(9) -0.0018(8)
    C25 0.0197(12) 0.0168(11) 0.0152(12) 0.0003(9) 0.0014(10) 0.0019(9)
    C26 0.0167(11) 0.0141(10) 0.0160(11) 0.0026(8) 0.0008(9) 0.0011(8)
    C27 0.0171(11) 0.0120(10) 0.0163(11) -0.0015(8) 0.0059(9) 0.0010(8)
_geom_special_details
;
 All esds (except the esd in the dihedral angle between two l.s. planes)
 are estimated using the full covariance matrix.  The cell esds are taken
 into account individually in the estimation of esds in distances, angles
 and torsion angles; correlations between esds in cell parameters are only
 used when they are defined by crystal symmetry.  An approximate (isotropic)
 treatment of cell esds is used for estimating esds involving l.s. planes.
;
loop_
    _geom_bond_atom_site_label_1
    _geom_bond_atom_site_label_2
    _geom_bond_site_symmetry_2
    _geom_bond_distance
    _geom_bond_publ_flag
    Yb O1 . 2.1476(16) y
    Yb O2 . 2.1715(16) y
    Yb O3 . 2.1608(17) y
    Yb N1 . 2.677(2) y
    Yb N2 . 2.4331(19) y
    Yb N3 . 2.439(2) y
    Yb N4 . 2.442(2) y
    Cl1 C6 . 1.746(2) ?
    Cl2 C15 . 1.749(3) ?
    Cl3 C24 . 1.742(2) ?
    O1 C9 . 1.295(3) ?
    O3 C27 . 1.307(3) ?
    O2 C18 . 1.300(3) ?
    N1 C1 . 1.484(3) ?
    N1 C10 . 1.485(3) ?
    N1 C19 . 1.489(3) ?
    N2 C3 . 1.290(3) ?
    N2 C2 . 1.469(3) ?
    N3 C12 . 1.283(3) ?
    N3 C11 . 1.476(3) ?
    N4 C21 . 1.280(3) ?
    N4 C20 . 1.468(3) ?
    C1 C2 . 1.511(3) ?
    C1 H1A . 0.9900 ?
    C1 H1B . 0.9900 ?
    C2 H2A . 0.9900 ?
    C2 H2B . 0.9900 ?
    C3 C4 . 1.440(3) ?
    C3 H3 . 0.9500 ?
    C4 C5 . 1.412(3) ?
    C4 C9 . 1.424(3) ?
    C5 C6 . 1.374(4) ?
    C5 H5 . 0.9500 ?
    C6 C7 . 1.390(4) ?
    C7 C8 . 1.377(4) ?
    C7 H7 . 0.9500 ?
    C8 C9 . 1.414(3) ?
    C8 H8 . 0.9500 ?
    C10 C11 . 1.522(4) ?
    C10 H10A . 0.9900 ?
    C10 H10B . 0.9900 ?
    C11 H11A . 0.9900 ?
    C11 H11B . 0.9900 ?
    C12 C13 . 1.449(3) ?
    C12 H12 . 0.9500 ?
    C13 C14 . 1.406(3) ?
    C13 C18 . 1.419(3) ?
    C14 C15 . 1.371(4) ?
    C14 H14 . 0.9500 ?
    C15 C16 . 1.390(4) ?
    C16 C17 . 1.378(4) ?
    C16 H16 . 0.9500 ?
    C17 C18 . 1.421(3) ?
    C17 H17 . 0.9500 ?
    C19 C20 . 1.517(3) ?
    C19 H19A . 0.9900 ?
    C19 H19B . 0.9900 ?
    C20 H20A . 0.9900 ?
    C20 H20B . 0.9900 ?
    C21 C22 . 1.445(3) ?
    C21 H21 . 0.9500 ?
    C22 C23 . 1.410(3) ?
    C22 C27 . 1.423(3) ?
    C23 C24 . 1.372(3) ?
    C23 H23 . 0.9500 ?
    C24 C25 . 1.398(3) ?
    C25 C26 . 1.378(3) ?
    C25 H25 . 0.9500 ?
    C26 C27 . 1.412(3) ?
    C26 H26 . 0.9500 ?
loop_
    _geom_angle_atom_site_label_1
    _geom_angle_atom_site_label_2
    _geom_angle_atom_site_label_3
    _geom_angle_site_symmetry_1
    _geom_angle_site_symmetry_3
    _geom_angle
    _geom_angle_publ_flag
    O1 Yb N2 . . 75.38(6) y
    O2 Yb N3 . . 74.91(6) y
    O3 Yb N4 . . 74.67(6) y
    O1 Yb N4 . . 160.51(7) y
    O2 Yb N2 . . 164.04(7) y
    O3 Yb N3 . . 165.13(7) y
    O1 Yb O3 . . 86.46(6) ?
    O1 Yb O2 . . 89.08(6) ?
    O3 Yb O2 . . 90.96(6) ?
    O3 Yb N2 . . 91.64(6) ?
    O1 Yb N3 . . 88.64(7) ?
    N2 Yb N3 . . 100.70(7) ?
    O2 Yb N4 . . 86.47(6) ?
    N2 Yb N4 . . 109.39(7) ?
    N3 Yb N4 . . 108.41(7) ?
    O1 Yb N1 . . 129.46(6) ?
    O3 Yb N1 . . 125.89(6) ?
    O2 Yb N1 . . 122.97(6) ?
    N2 Yb N1 . . 67.08(6) ?
    N3 Yb N1 . . 67.39(7) ?
    N4 Yb N1 . . 67.84(6) ?
    C9 O1 Yb . . 141.74(16) ?
    C27 O3 Yb . . 137.88(15) ?
    C18 O2 Yb . . 133.58(15) ?
    C1 N1 C10 . . 108.82(19) ?
    C1 N1 C19 . . 108.78(19) ?
    C10 N1 C19 . . 109.54(18) ?
    C1 N1 Yb . . 110.66(14) ?
    C10 N1 Yb . . 109.81(14) ?
    C19 N1 Yb . . 109.20(14) ?
    C3 N2 C2 . . 116.2(2) ?
    C3 N2 Yb . . 129.32(17) ?
    C2 N2 Yb . . 114.26(14) ?
    C12 N3 C11 . . 116.4(2) ?
    C12 N3 Yb . . 127.19(17) ?
    C11 N3 Yb . . 116.37(15) ?
    C21 N4 C20 . . 116.7(2) ?
    C21 N4 Yb . . 128.79(16) ?
    C20 N4 Yb . . 114.50(15) ?
    N1 C1 C2 . . 110.35(19) ?
    N1 C1 H1A . . 109.6 ?
    C2 C1 H1A . . 109.6 ?
    N1 C1 H1B . . 109.6 ?
    C2 C1 H1B . . 109.6 ?
    H1A C1 H1B . . 108.1 ?
    N2 C2 C1 . . 107.95(19) ?
    N2 C2 H2A . . 110.1 ?
    C1 C2 H2A . . 110.1 ?
    N2 C2 H2B . . 110.1 ?
    C1 C2 H2B . . 110.1 ?
    H2A C2 H2B . . 108.4 ?
    N2 C3 C4 . . 126.6(2) ?
    N2 C3 H3 . . 116.7 ?
    C4 C3 H3 . . 116.7 ?
    C5 C4 C9 . . 119.9(2) ?
    C5 C4 C3 . . 116.6(2) ?
    C9 C4 C3 . . 123.5(2) ?
    C6 C5 C4 . . 120.3(2) ?
    C6 C5 H5 . . 119.8 ?
    C4 C5 H5 . . 119.8 ?
    C5 C6 C7 . . 120.6(2) ?
    C5 C6 Cl1 . . 119.1(2) ?
    C7 C6 Cl1 . . 120.2(2) ?
    C8 C7 C6 . . 119.8(3) ?
    C8 C7 H7 . . 120.1 ?
    C6 C7 H7 . . 120.1 ?
    C7 C8 C9 . . 121.9(2) ?
    C7 C8 H8 . . 119.0 ?
    C9 C8 H8 . . 119.0 ?
    O1 C9 C8 . . 120.4(2) ?
    O1 C9 C4 . . 122.4(2) ?
    C8 C9 C4 . . 117.2(2) ?
    N1 C10 C11 . . 110.14(19) ?
    N1 C10 H10A . . 109.6 ?
    C11 C10 H10A . . 109.6 ?
    N1 C10 H10B . . 109.6 ?
    C11 C10 H10B . . 109.6 ?
    H10A C10 H10B . . 108.1 ?
    N3 C11 C10 . . 107.5(2) ?
    N3 C11 H11A . . 110.2 ?
    C10 C11 H11A . . 110.2 ?
    N3 C11 H11B . . 110.2 ?
    C10 C11 H11B . . 110.2 ?
    H11A C11 H11B . . 108.5 ?
    N3 C12 C13 . . 125.8(2) ?
    N3 C12 H12 . . 117.1 ?
    C13 C12 H12 . . 117.1 ?
    C14 C13 C18 . . 120.2(2) ?
    C14 C13 C12 . . 116.5(2) ?
    C18 C13 C12 . . 123.2(2) ?
    C15 C14 C13 . . 120.5(2) ?
    C15 C14 H14 . . 119.8 ?
    C13 C14 H14 . . 119.8 ?
    C14 C15 C16 . . 120.7(2) ?
    C14 C15 Cl2 . . 119.3(2) ?
    C16 C15 Cl2 . . 120.01(19) ?
    C17 C16 C15 . . 119.8(2) ?
    C17 C16 H16 . . 120.1 ?
    C15 C16 H16 . . 120.1 ?
    C16 C17 C18 . . 121.7(2) ?
    C16 C17 H17 . . 119.2 ?
    C18 C17 H17 . . 119.2 ?
    O2 C18 C13 . . 122.7(2) ?
    O2 C18 C17 . . 120.1(2) ?
    C13 C18 C17 . . 117.1(2) ?
    N1 C19 C20 . . 110.4(2) ?
    N1 C19 H19A . . 109.6 ?
    C20 C19 H19A . . 109.6 ?
    N1 C19 H19B . . 109.6 ?
    C20 C19 H19B . . 109.6 ?
    H19A C19 H19B . . 108.1 ?
    N4 C20 C19 . . 107.91(19) ?
    N4 C20 H20A . . 110.1 ?
    C19 C20 H20A . . 110.1 ?
    N4 C20 H20B . . 110.1 ?
    C19 C20 H20B . . 110.1 ?
    H20A C20 H20B . . 108.4 ?
    N4 C21 C22 . . 126.4(2) ?
    N4 C21 H21 . . 116.8 ?
    C22 C21 H21 . . 116.8 ?
    C23 C22 C27 . . 120.1(2) ?
    C23 C22 C21 . . 116.6(2) ?
    C27 C22 C21 . . 123.2(2) ?
    C24 C23 C22 . . 120.3(2) ?
    C24 C23 H23 . . 119.8 ?
    C22 C23 H23 . . 119.8 ?
    C23 C24 C25 . . 120.6(2) ?
    C23 C24 Cl3 . . 119.79(19) ?
    C25 C24 Cl3 . . 119.66(19) ?
    C26 C25 C24 . . 119.7(2) ?
    C26 C25 H25 . . 120.1 ?
    C24 C25 H25 . . 120.1 ?
    C25 C26 C27 . . 121.9(2) ?
    C25 C26 H26 . . 119.1 ?
    C27 C26 H26 . . 119.1 ?
    O3 C27 C26 . . 120.4(2) ?
    O3 C27 C22 . . 122.3(2) ?
    C26 C27 C22 . . 117.3(2) ?
loop_
    _geom_torsion_atom_site_label_1
    _geom_torsion_atom_site_label_2
    _geom_torsion_atom_site_label_3
    _geom_torsion_atom_site_label_4
    _geom_torsion_site_symmetry_1
    _geom_torsion_site_symmetry_2
    _geom_torsion_site_symmetry_3
    _geom_torsion_site_symmetry_4
    _geom_torsion
    _geom_torsion_publ_flag
    C10 N1 C1 C2 . . . . -153.1(2) ?
    C19 N1 C1 C2 . . . . 87.6(2) ?
    Yb N1 C1 C2 . . . . -32.3(2) ?
    C3 N2 C2 C1 . . . . 118.2(2) ?
    Yb N2 C2 C1 . . . . -57.5(2) ?
    N1 C1 C2 N2 . . . . 58.5(3) ?
    C2 N2 C3 C4 . . . . -178.6(2) ?
    Yb N2 C3 C4 . . . . -3.6(4) ?
    N2 C3 C4 C5 . . . . -176.3(2) ?
    N2 C3 C4 C9 . . . . 2.5(4) ?
    C9 C4 C5 C6 . . . . -2.1(4) ?
    C3 C4 C5 C6 . . . . 176.8(2) ?
    C4 C5 C6 C7 . . . . -1.2(4) ?
    C4 C5 C6 Cl1 . . . . 178.5(2) ?
    C5 C6 C7 C8 . . . . 2.3(4) ?
    Cl1 C6 C7 C8 . . . . -177.3(2) ?
    C6 C7 C8 C9 . . . . -0.1(4) ?
    Yb O1 C9 C8 . . . . 165.02(19) ?
    Yb O1 C9 C4 . . . . -15.5(4) ?
    C7 C8 C9 O1 . . . . 176.5(2) ?
    C7 C8 C9 C4 . . . . -3.1(4) ?
    C5 C4 C9 O1 . . . . -175.4(2) ?
    C3 C4 C9 O1 . . . . 5.8(4) ?
    C5 C4 C9 C8 . . . . 4.1(3) ?
    C3 C4 C9 C8 . . . . -174.7(2) ?
    C1 N1 C10 C11 . . . . 81.9(2) ?
    C19 N1 C10 C11 . . . . -159.25(19) ?
    Yb N1 C10 C11 . . . . -39.3(2) ?
    C12 N3 C11 C10 . . . . 129.8(2) ?
    Yb N3 C11 C10 . . . . -51.8(2) ?
    N1 C10 C11 N3 . . . . 59.8(2) ?
    C11 N3 C12 C13 . . . . -176.5(2) ?
    Yb N3 C12 C13 . . . . 5.3(3) ?
    N3 C12 C13 C14 . . . . -168.2(2) ?
    N3 C12 C13 C18 . . . . 14.6(4) ?
    C18 C13 C14 C15 . . . . -0.6(3) ?
    C12 C13 C14 C15 . . . . -177.9(2) ?
    C13 C14 C15 C16 . . . . 2.8(4) ?
    C13 C14 C15 Cl2 . . . . -174.95(18) ?
    C14 C15 C16 C17 . . . . -2.5(4) ?
    Cl2 C15 C16 C17 . . . . 175.23(18) ?
    C15 C16 C17 C18 . . . . 0.0(3) ?
    Yb O2 C18 C13 . . . . -36.9(3) ?
    Yb O2 C18 C17 . . . . 146.44(17) ?
    C14 C13 C18 O2 . . . . -178.7(2) ?
    C12 C13 C18 O2 . . . . -1.5(3) ?
    C14 C13 C18 C17 . . . . -1.9(3) ?
    C12 C13 C18 C17 . . . . 175.2(2) ?
    C16 C17 C18 O2 . . . . 179.0(2) ?
    C16 C17 C18 C13 . . . . 2.2(3) ?
    C1 N1 C19 C20 . . . . -158.2(2) ?
    C10 N1 C19 C20 . . . . 83.0(2) ?
    Yb N1 C19 C20 . . . . -37.3(2) ?
    C21 N4 C20 C19 . . . . 126.9(2) ?
    Yb N4 C20 C19 . . . . -54.7(2) ?
    N1 C19 C20 N4 . . . . 61.0(3) ?
    C20 N4 C21 C22 . . . . -176.0(2) ?
    Yb N4 C21 C22 . . . . 5.9(4) ?
    N4 C21 C22 C23 . . . . -177.3(2) ?
    N4 C21 C22 C27 . . . . 6.0(4) ?
    C27 C22 C23 C24 . . . . -2.4(3) ?
    C21 C22 C23 C24 . . . . -179.2(2) ?
    C22 C23 C24 C25 . . . . -1.4(4) ?
    C22 C23 C24 Cl3 . . . . 178.20(18) ?
    C23 C24 C25 C26 . . . . 2.6(4) ?
    Cl3 C24 C25 C26 . . . . -176.95(19) ?
    C24 C25 C26 C27 . . . . 0.0(4) ?
    Yb O3 C27 C26 . . . . 151.26(19) ?
    Yb O3 C27 C22 . . . . -31.0(4) ?
    C25 C26 C27 O3 . . . . 174.3(2) ?
    C25 C26 C27 C22 . . . . -3.6(3) ?
    C23 C22 C27 O3 . . . . -173.0(2) ?
    C21 C22 C27 O3 . . . . 3.5(4) ?
    C23 C22 C27 C26 . . . . 4.8(3) ?
    C21 C22 C27 C26 . . . . -178.6(2) ?
loop_
    _geom_hbond_atom_site_label_D
    _geom_hbond_atom_site_label_H
    _geom_hbond_atom_site_label_A
    _geom_hbond_site_symmetry_A
    _geom_hbond_distance_DH
    _geom_hbond_distance_HA
    _geom_hbond_distance_DA
    _geom_hbond_angle_DHA
    C3 H3 O3 3_676 0.95 2.55 3.369(3) 144
    C23 H23 O2 3_666 0.95 2.60 3.413(3) 144
    C2 H2B Cg1 3_676 0.99 2.88 3.744(3) 146
    C24 Cl3 Cg1 4_564 1.742(2) 3.4747(12) 5.109(3) 155.16(10)
_shelx_hkl_file
;
   1   0   0  462.66    9.78
   2   0   0   52.77    1.06
  -2   0   0   42.20    1.13
   3   0   0   20.58    0.53
  -3   0   0   19.55    0.56
   4   0   0   38.46    0.94
  -4   0   0   38.83    1.01
   5   0   0   37.36    0.94
  -5   0   0   36.60    1.04
  -5   0   0   37.01    1.01
   6   0   0    1.00    0.19
  -6   0   0    1.17    0.24
  -6   0   0    1.35    0.20
  -7   0   0   -0.08    0.22
   7   0   0    0.32    0.18
  -7   0   0    0.16    0.17
   8   0   0    2.99    0.31
  -8   0   0    3.05    0.39
  -8   0   0    2.90    0.30
   9   0   0    0.06    0.22
  -9   0   0    0.52    0.24
  -9   0   0    0.03    0.27
 -10   0   0   16.68    0.73
  10   0   0   16.45    0.71
 -10   0   0   15.51    0.81
 -11   0   0   29.46    1.19
 -12   0   0   38.87    1.47
 -13   0   0    9.21    0.78
   0  -1   0   -0.14    0.02
   0  -1   0   -0.19    0.02
   0  -1   0   -0.14    0.02
   0   1   0   -0.20    0.02
   1  -1   0    1.85    0.08
   1  -1   0    1.94    0.10
   1  -1   0    1.83    0.08
  -1  -1   0    1.78    0.11
   1   1   0    1.86    0.08
   1   1   0    1.96    0.10
  -1   1   0    1.84    0.11
  -1   1   0    1.80    0.08
   1   1   0    1.81    0.07
  -1   1   0    1.83    0.07
  -2  -1   0  165.72    3.75
   2  -1   0  168.94    3.54
  -2  -1   0  169.78    3.82
   2   1   0  164.68    3.50
   2   1   0  169.64    3.53
  -2   1   0  170.37    3.83
  -3  -1   0   59.60    1.39
   3  -1   0   58.51    1.30
  -3  -1   0   58.04    1.36
   3   1   0   59.41    1.26
  -3   1   0   50.13    1.39
  -4  -1   0   60.04    1.47
   4  -1   0   60.03    1.40
  -4  -1   0   60.32    1.50
   4   1   0   61.36    1.36
   5  -1   0  114.03    2.47
  -5  -1   0  112.55    2.65
  -5  -1   0  108.69    2.62
   5   1   0  108.59    2.42
  -6  -1   0   76.22    1.85
  -6  -1   0   72.50    1.90
   6  -1   0   75.04    1.76
   6   1   0   72.53    1.70
  -7  -1   0   89.14    2.26
  -7  -1   0   87.61    2.19
   7  -1   0   88.15    2.08
  -7   1   0   87.81    2.24
   7   1   0   88.54    2.04
   8  -1   0   60.25    1.60
  -8  -1   0   63.60    1.78
  -8  -1   0   62.70    1.68
  -8   1   0   64.76    1.74
  -8   1   0   63.56    1.77
   8   1   0   63.20    1.56
  -9  -1   0   41.41    1.34
  -9  -1   0   40.95    1.22
   9  -1   0   40.15    1.20
   9   1   0   41.06    1.15
  -9   1   0   40.03    1.32
  -9   1   0   41.32    1.27
  10  -1   0   33.75    1.08
 -10  -1   0   32.00    1.21
 -10   1   0   31.63    1.19
 -10   1   0   33.38    1.14
  11  -1   0   11.88    0.65
 -11  -1   0    9.63    0.72
 -11   1   0   10.45    0.65
 -11   1   0   11.29    0.73
 -12  -1   0    4.54    0.60
 -12   1   0    4.36    0.59
 -13  -1   0    0.07    0.44
 -13   1   0    0.36    0.46
   0  -2   0  135.49    2.97
   0  -2   0  135.11    2.82
   0  -2   0  130.21    2.99
  -1  -2   0  329.92    7.36
   1  -2   0  330.36    6.94
   1  -2   0  342.51    7.37
  -1   2   0  338.33    7.53
  -1   2   0  335.46    6.92
   1   2   0  330.23    6.88
   2  -2   0   27.63    0.66
  -2  -2   0   27.97    0.73
   2  -2   0   28.06    0.70
   2   2   0   27.37    0.67
  -2   2   0   28.11    0.75
   2   2   0   27.61    0.63
  -2   2   0   28.10    0.62
  -3  -2   0  197.66    4.31
  -3  -2   0  187.50    4.33
   3  -2   0  193.76    4.22
   3  -2   0  187.68    4.05
  -3   2   0  192.90    4.40
   3   2   0  192.10    4.00
   3   2   0  186.94    4.01
   4  -2   0   29.62    0.81
  -4  -2   0   30.04    0.78
   4  -2   0   30.53    0.77
  -4  -2   0   29.30    0.85
  -4   2   0   31.00    0.87
   4   2   0   29.56    0.72
   5  -2   0   20.24    0.59
  -5  -2   0   20.51    0.60
   5  -2   0   20.17    0.64
  -5  -2   0   21.02    0.70
  -5   2   0   20.01    0.68
   5   2   0   19.40    0.55
  -6  -2   0   -0.02    0.18
   6  -2   0   -0.04    0.16
  -6  -2   0    0.14    0.12
   6   2   0    0.09    0.13
  -6   2   0   -0.05    0.16
  -7  -2   0    5.04    0.43
   7  -2   0    5.50    0.40
  -7  -2   0    5.00    0.34
  -7   2   0    4.60    0.38
   7   2   0    5.04    0.32
   8  -2   0    0.95    0.27
   8  -2   0    1.69    0.27
  -8  -2   0    1.93    0.25
  -8  -2   0    1.66    0.33
   8   2   0    1.42    0.23
  -9  -2   0    4.41    0.39
  -9  -2   0    4.07    0.46
   9  -2   0    4.92    0.42
  -9   2   0    4.40    0.47
 -10  -2   0    3.84    0.50
  10  -2   0    4.27    0.44
 -10   2   0    3.72    0.48
 -10   2   0    4.39    0.45
  11  -2   0   18.86    0.82
 -11  -2   0   17.60    0.93
 -11   2   0   18.29    0.92
 -11   2   0   18.20    0.86
 -12  -2   0   14.90    0.89
 -12   2   0   14.24    0.86
 -13  -2   0   19.09    1.07
 -13   2   0   19.89    1.07
   0  -3   0   -0.12    0.08
   0  -3   0   -0.28    0.08
   0  -3   0    0.01    0.08
   1  -3   0    6.27    0.26
  -1  -3   0    6.72    0.28
   1  -3   0    6.75    0.24
  -1   3   0    6.91    0.29
   1   3   0    6.68    0.26
  -1   3   0    6.89    0.23
  -2  -3   0   88.66    2.10
   2  -3   0   91.57    1.99
   2  -3   0   92.18    2.02
  -2   3   0   92.08    2.16
  -2   3   0   88.88    1.89
   2   3   0   88.24    1.96
   3  -3   0   68.09    1.56
   3  -3   0   67.57    1.53
  -3  -3   0   65.77    1.64
  -3   3   0   70.07    1.69
   3   3   0   65.14    1.52
  -3   3   0   66.92    1.44
   3   3   0   68.13    1.45
  -4  -3   0  100.28    2.36
   4  -3   0   99.41    2.22
   4  -3   0   94.96    2.21
   4   3   0   98.28    2.18
  -4   3   0   95.72    2.39
   4   3   0   99.87    2.10
   5  -3   0  130.62    2.95
  -5  -3   0  137.52    3.14
   5  -3   0  123.99    2.97
   5   3   0  135.43    2.82
  -5   3   0  133.87    3.20
  -6  -3   0   61.33    1.63
   6  -3   0   53.58    1.45
  -6  -3   0   62.17    1.51
   6  -3   0   59.00    1.51
  -6   3   0   61.80    1.65
   6   3   0   62.47    1.39
  -7  -3   0   75.35    1.90
   7  -3   0   74.80    1.88
  -7  -3   0   79.48    2.05
   7   3   0   75.64    1.74
  -7   3   0   75.48    2.03
  -8  -3   0   34.67    1.17
  -8  -3   0   33.42    1.02
   8  -3   0   34.92    1.08
   8   3   0   34.25    0.93
  -8   3   0   34.76    1.14
  -9  -3   0   15.34    0.76
   9  -3   0   13.71    0.67
  -9   3   0   15.10    0.73
  10  -3   0   13.28    0.68
 -10  -3   0   12.91    0.73
 -10   3   0   12.49    0.70
 -10   3   0   12.90    0.73
  11  -3   0    7.46    0.58
 -11  -3   0    7.13    0.66
 -11   3   0    6.84    0.63
  12  -3   0    7.04    0.61
 -12  -3   0    6.11    0.66
 -12   3   0    5.79    0.58
 -12   3   0    6.86    0.69
 -13  -3   0    2.38    0.56
 -13   3   0    1.71    0.51
   0  -4   0  291.67    6.08
   0  -4   0  292.90    6.40
   0  -4   0  291.20    6.46
  -1  -4   0   50.34    1.26
   1  -4   0   52.80    1.20
   1  -4   0   51.13    1.22
   1   4   0   50.82    1.18
  -1   4   0   51.95    1.29
  -2  -4   0  286.38    6.51
   2  -4   0  303.21    6.16
   2  -4   0  295.98    6.40
   2   4   0  294.31    6.08
  -2   4   0  289.94    6.00
  -2   4   0  288.24    6.66
  -3  -4   0   71.90    1.74
   3  -4   0   73.25    1.62
   3  -4   0   70.20    1.65
  -3   4   0   69.77    1.51
   3   4   0   70.58    1.61
  -3   4   0   70.12    1.78
   3   4   0   69.15    1.52
  -4  -4   0   16.66    0.60
   4  -4   0   16.20    0.46
   4  -4   0   15.76    0.56
   4   4   0   16.48    0.42
  -4   4   0   15.78    0.60
   4   4   0   16.66    0.55
   5  -4   0   10.93    0.49
   5  -4   0   11.54    0.37
  -5  -4   0   11.08    0.51
   5   4   0   11.17    0.47
  -5   4   0   10.60    0.51
   5   4   0   11.30    0.35
  -6  -4   0    7.04    0.45
   6  -4   0    7.98    0.33
   6  -4   0    7.46    0.45
   6   4   0    7.05    0.30
  -6   4   0    7.59    0.48
   7  -4   0    0.62    0.25
  -7  -4   0    0.52    0.26
  -7   4   0    1.04    0.27
   7   4   0    0.89    0.17
  -8  -4   0    2.02    0.36
   8  -4   0    1.75    0.33
  -8   4   0    2.32    0.35
  -9  -4   0    3.24    0.46
   9  -4   0    4.59    0.44
  -9   4   0    4.56    0.45
 -10  -4   0   20.42    0.95
  10  -4   0   19.34    0.85
 -10   4   0   20.78    0.92
 -11  -4   0   17.74    0.95
  11  -4   0   17.83    0.86
 -11   4   0   17.61    0.91
 -11   4   0   20.60    0.95
  12  -4   0   28.36    1.14
 -12  -4   0   28.63    1.28
 -12   4   0   29.80    1.26
 -12   4   0   31.11    1.23
 -13  -4   0    8.25    0.80
 -13   4   0    7.82    0.76
   0  -5   0   -0.05    0.10
   0  -5   0   -0.17    0.10
   0  -5   0   -0.06    0.11
   0   5   0    0.00    0.12
   1  -5   0    5.36    0.30
   1  -5   0    5.60    0.27
  -1  -5   0    5.40    0.30
   1  -5   0    5.27    0.28
   1   5   0    5.66    0.29
  -1   5   0    4.95    0.30
   2  -5   0   19.62    0.55
   2  -5   0   18.89    0.59
  -2  -5   0   19.97    0.63
   2   5   0   19.72    0.58
  -2   5   0   18.66    0.63
  -2   5   0   19.06    0.51
   3  -5   0   77.59    1.82
  -3  -5   0   77.53    1.91
   3  -5   0   78.62    1.78
  -3   5   0   75.73    1.95
  -3   5   0   77.31    1.67
   3   5   0   78.52    1.78
  -4  -5   0  100.44    2.46
   4  -5   0   99.42    2.33
   4  -5   0  103.27    2.29
  -4   5   0  101.25    2.15
   4   5   0  100.34    2.28
   4   5   0  100.64    2.15
  -4   5   0  104.06    2.54
   5  -5   0   44.43    1.05
   5  -5   0   42.69    1.19
  -5  -5   0   42.98    1.24
   5   5   0   43.46    0.98
   5   5   0   42.80    1.14
  -5   5   0   42.84    1.27
   6  -5   0   27.55    0.72
  -6  -5   0   27.29    0.94
   6  -5   0   27.49    0.89
   6   5   0   26.68    0.85
  -6   5   0   26.56    0.95
   6   5   0   26.81    0.68
   7  -5   0   35.30    1.10
  -7  -5   0   34.95    1.16
  -7   5   0   34.67    1.17
  -8  -5   0   52.97    1.62
   8  -5   0   52.12    1.50
  -8   5   0   53.67    1.62
  -9  -5   0   37.18    1.31
   9  -5   0   36.26    1.21
  -9   5   0   36.52    1.28
  10  -5   0   26.12    1.02
 -10  -5   0   25.75    1.11
 -10   5   0   26.88    1.09
 -11  -5   0    6.59    0.66
  11  -5   0    7.11    0.63
 -11   5   0    7.25    0.65
 -12  -5   0    6.48    0.70
  12  -5   0    6.24    0.61
 -12   5   0    5.49    0.61
 -12   5   0    5.09    0.65
  13  -5   0    0.19    0.41
 -13   5   0    0.33    0.46
 -13   5   0   -0.41    0.38
   0  -6   0  167.00    3.71
   0  -6   0  163.93    3.50
   0  -6   0  159.77    3.74
   0   6   0  164.35    3.51
   1  -6   0  180.43    4.05
   1  -6   0  177.55    3.82
  -1  -6   0  178.09    4.06
   1  -6   0  174.15    3.98
  -1   6   0  178.10    4.13
   1   6   0  176.94    3.79
  -2  -6   0   47.81    1.26
   2  -6   0   48.20    1.21
   2  -6   0   47.91    1.18
  -2   6   0   48.51    1.30
   2   6   0   46.37    1.17
  -2   6   0   47.19    1.11
   3  -6   0   96.86    2.23
   3  -6   0  100.20    2.26
  -3  -6   0   96.68    2.37
  -3   6   0   95.68    2.09
  -3   6   0   99.70    2.44
   3   6   0   96.72    2.20
  -4  -6   0   30.95    0.94
   4  -6   0   28.72    0.89
   4  -6   0   29.37    0.77
  -4   6   0   30.78    0.97
   4   6   0   29.71    0.85
  -4   6   0   28.10    0.72
   5  -6   0   23.48    0.80
  -5  -6   0   23.22    0.83
   5  -6   0   23.50    0.64
   5   6   0   23.20    0.75
   5   6   0   23.66    0.57
  -5   6   0   23.74    0.86
   6  -6   0   -0.02    0.22
  -6  -6   0    0.13    0.22
   6   6   0    0.64    0.23
  -6   6   0   -0.08    0.22
  -7  -6   0    0.15    0.25
   7  -6   0    0.00    0.24
   7   6   0   -0.11    0.22
  -7   6   0   -0.13    0.23
   8  -6   0    1.39    0.34
  -8  -6   0    1.71    0.36
  -8   6   0    1.29    0.34
  -9  -6   0    9.08    0.65
   9  -6   0    9.05    0.61
  -9   6   0    8.53    0.63
 -10  -6   0   10.27    0.73
  10  -6   0   10.72    0.69
 -10   6   0   10.37    0.72
  11  -6   0   27.58    1.11
 -11  -6   0   25.07    1.18
 -11   6   0   25.88    1.15
  12  -6   0   16.00    0.90
 -12  -6   0   14.01    0.94
 -12   6   0   14.02    0.89
 -12   6   0   14.80    0.91
  13  -6   0   17.23    0.97
 -13   6   0   18.69    1.04
   0  -7   0   -0.14    0.11
   0  -7   0   -0.07    0.13
   0   7   0    0.02    0.14
   0   7   0   -0.08    0.12
   1  -7   0    0.19    0.14
  -1  -7   0    0.22    0.15
   1  -7   0    0.36    0.15
   1  -7   0    0.20    0.15
  -1   7   0    0.20    0.15
   1   7   0    0.20    0.15
   2  -7   0   20.40    0.64
   2  -7   0   21.17    0.70
  -2  -7   0   23.37    0.75
   2   7   0   23.81    0.69
  -2   7   0   21.15    0.62
  -2   7   0   22.25    0.75
   3  -7   0   21.31    0.71
   3  -7   0   21.06    0.62
  -3  -7   0   19.63    0.72
  -3   7   0   20.81    0.58
   3   7   0   20.50    0.67
  -3   7   0   21.00    0.74
  -4  -7   0   54.79    1.53
   4  -7   0   55.22    1.35
   4  -7   0   56.78    1.47
   4   7   0   56.48    1.42
  -4   7   0   56.57    1.58
  -4   7   0   55.14    1.27
   5  -7   0   56.08    1.32
   5  -7   0   54.95    1.48
  -5  -7   0   53.53    1.54
   5   7   0   54.40    1.41
  -5   7   0   53.39    1.24
  -5   7   0   55.10    1.58
   6  -7   0   43.83    1.29
  -6  -7   0   42.66    1.34
   6   7   0   42.28    1.21
  -6   7   0   44.00    1.38
  -7  -7   0   96.47    2.52
   7  -7   0   91.72    2.36
  -7   7   0   94.95    2.56
   7   7   0   93.64    2.31
   8  -7   0   37.90    1.25
  -8  -7   0   37.05    1.31
  -8   7   0   37.34    1.32
   9  -7   0   22.05    0.95
  -9  -7   0   21.73    1.00
  -9   7   0   21.42    0.98
  10  -7   0   10.39    0.71
 -10  -7   0   10.98    0.77
 -10   7   0   10.30    0.73
 -11  -7   0   11.92    0.84
  11  -7   0   11.21    0.77
 -11   7   0    9.55    0.77
  12  -7   0    1.87    0.50
 -12  -7   0    2.21    0.56
 -12   7   0    1.90    0.49
   0  -8   0  189.40    4.36
   0  -8   0  186.58    4.06
   0   8   0  188.72    4.40
   0   8   0  189.05    4.07
   1  -8   0   78.93    2.00
  -1  -8   0   79.88    2.01
   1  -8   0   80.37    1.95
   1  -8   0   80.59    1.89
   1   8   0   79.59    1.88
  -1   8   0   79.80    2.03
   2  -8   0   57.71    1.46
  -2  -8   0   58.54    1.55
   2  -8   0   56.81    1.45
  -2   8   0   58.16    1.57
  -2   8   0   56.10    1.36
   2   8   0   57.47    1.43
  -3  -8   0   12.80    0.58
   3  -8   0   11.19    0.52
   3  -8   0   11.29    0.45
   3   8   0   11.79    0.51
  -3   8   0   11.61    0.43
  -3   8   0   10.87    0.55
   4  -8   0   42.60    1.08
  -4  -8   0   41.49    1.26
   4  -8   0   42.01    1.20
  -4   8   0   42.74    1.30
   4   8   0   41.22    1.15
  -4   8   0   40.82    1.01
   5  -8   0   10.60    0.56
  -5  -8   0   10.90    0.59
   5   8   0   10.30    0.52
  -5   8   0   10.65    0.60
  -6  -8   0    5.00    0.46
   6  -8   0    3.43    0.40
   6   8   0    4.78    0.41
  -6   8   0    4.11    0.43
  -7  -8   0   -0.01    0.26
   7  -8   0   -0.18    0.26
  -7   8   0   -0.41    0.26
   7   8   0   -0.32    0.24
  -8  -8   0   -0.05    0.30
   8  -8   0   -0.10    0.30
  -8   8   0    0.00    0.30
   8   8   0    0.05    0.28
   9  -8   0    2.71    0.45
  -9  -8   0    2.87    0.48
  -9   8   0    2.23    0.44
 -10  -8   0    6.90    0.70
  10  -8   0    7.85    0.66
 -10   8   0    7.12    0.64
  11  -8   0    7.70    0.68
 -11  -8   0    5.96    0.71
 -11   8   0    6.12    0.66
  12  -8   0   15.60    0.93
 -12  -8   0   15.62    1.02
 -12   8   0   14.96    0.97
   0  -9   0   -0.10    0.14
   0  -9   0   -0.03    0.17
   0   9   0   -0.02    0.16
   0   9   0    0.42    0.19
   1  -9   0   10.61    0.48
  -1  -9   0   11.15    0.52
   1  -9   0    9.61    0.49
   1   9   0    9.68    0.48
   1   9   0    8.88    0.44
  -1   9   0   10.25    0.51
  -2  -9   0   12.15    0.58
   2  -9   0   11.50    0.53
   2  -9   0   11.66    0.49
  -2   9   0   11.03    0.56
  -2   9   0   11.77    0.48
   2   9   0   12.27    0.53
   3  -9   0   36.93    1.08
   3  -9   0   36.23    1.01
  -3  -9   0   36.08    1.14
  -3   9   0   35.70    0.94
   3   9   0   34.96    1.03
  -3   9   0   36.76    1.17
  -4  -9   0   17.02    0.74
   4  -9   0   18.42    0.74
   4  -9   0   17.97    0.60
  -4   9   0   18.50    0.78
   4   9   0   18.72    0.69
  -4   9   0   18.46    0.57
   5  -9   0   20.73    0.82
  -5  -9   0   21.76    0.88
   5   9   0   21.96    0.79
  -5   9   0   22.74    0.91
  -6  -9   0   56.33    1.71
   6  -9   0   58.51    1.63
   6   9   0   55.46    1.54
  -6   9   0   58.86    1.77
  -7  -9   0   31.09    1.18
   7  -9   0   31.87    1.13
   7   9   0   32.07    1.06
  -7   9   0   30.71    1.19
   8  -9   0   33.55    1.21
  -8  -9   0   31.82    1.26
  -8   9   0   33.34    1.28
   8   9   0   34.13    1.15
  -9  -9   0   14.14    0.86
   9  -9   0   13.84    0.81
  -9   9   0   14.64    0.85
 -10  -9   0   14.73    0.92
  10  -9   0   14.29    0.85
 -10   9   0   13.59    0.87
 -11  -9   0    3.30    0.60
  11  -9   0    2.51    0.52
 -11   9   0    2.29    0.52
   0 -10   0   58.72    1.62
   0  10   0   58.77    1.52
   0  10   0   58.66    1.59
   1 -10   0   83.17    2.17
   1 -10   0   84.58    2.03
  -1 -10   0   84.27    2.19
   1  10   0   85.06    2.05
  -1  10   0   83.39    2.19
   1  10   0   84.68    2.13
  -1  10   0   85.71    2.01
  -1  10   0   86.19    2.06
   2 -10   0   22.95    0.79
  -2 -10   0   21.98    0.84
  -2  10   0   22.13    0.84
  -2  10   0   22.83    0.73
   2  10   0   24.14    0.79
   2  10   0   23.32    0.74
   3 -10   0   18.41    0.65
  -3 -10   0   17.57    0.76
   3 -10   0   18.00    0.73
   3  10   0   18.60    0.69
  -3  10   0   17.37    0.61
  -3  10   0   17.40    0.77
   4 -10   0    5.33    0.46
  -4 -10   0    8.37    0.54
   4  10   0    7.41    0.48
  -4  10   0    5.19    0.48
  -5 -10   0   12.56    0.68
   5 -10   0   13.80    0.66
  -5  10   0   12.09    0.70
   5  10   0   12.86    0.61
  -6 -10   0    0.54    0.31
   6 -10   0    0.47    0.31
   6  10   0    0.47    0.28
  -6  10   0    0.20    0.31
   7 -10   0    0.11    0.30
  -7 -10   0   -0.33    0.29
  -7  10   0   -0.60    0.27
   7  10   0   -0.16    0.26
  -8 -10   0    2.06    0.45
   8 -10   0    1.82    0.42
  -8  10   0    1.34    0.41
   8  10   0    2.33    0.40
  -9 -10   0    3.80    0.56
   9 -10   0    3.63    0.52
  -9  10   0    4.06    0.54
  10 -10   0    5.80    0.63
 -10 -10   0    6.70    0.71
 -10  10   0    6.21    0.66
 -11 -10   0   13.43    0.98
  11 -10   0   13.92    0.89
 -11  10   0   12.75    0.91
   0 -11   0    0.08    0.21
   0  11   0   -0.31    0.20
   0  11   0    0.03    0.19
   1 -11   0    0.41    0.21
  -1 -11   0    0.62    0.25
   1  11   0    0.17    0.20
   1  11   0    0.45    0.23
  -1  11   0    0.05    0.21
  -1  11   0    0.29    0.24
  -1  11   0    0.47    0.22
  -2 -11   0    0.78    0.27
   2 -11   0    0.73    0.25
   2  11   0    1.22    0.27
  -2  11   0    0.78    0.26
  -2  11   0    0.82    0.23
   3 -11   0    9.20    0.55
  -3 -11   0    9.91    0.59
   3  11   0   10.27    0.54
  -3  11   0    9.45    0.47
  -3  11   0   10.45    0.60
  -4 -11   0   28.74    1.08
   4 -11   0   30.69    1.04
  -4  11   0   29.37    1.10
   4  11   0   30.27    0.99
   5 -11   0   37.00    1.21
  -5 -11   0   35.42    1.27
  -5  11   0   36.65    1.29
   5  11   0   36.64    1.14
   6 -11   0   31.93    1.16
  -6 -11   0   32.95    1.22
  -6  11   0   33.16    1.25
   6  11   0   33.25    1.09
  -7 -11   0   28.17    1.14
   7 -11   0   26.81    1.06
  -7  11   0   25.73    1.13
   7  11   0   25.24    0.97
   8 -11   0    9.76    0.70
  -8 -11   0    9.98    0.77
  -8  11   0    9.88    0.75
   8  11   0   10.19    0.65
   9 -11   0   15.02    0.86
  -9 -11   0   13.29    0.90
  -9  11   0   13.79    0.88
   9  11   0   14.06    0.78
  10 -11   0    1.46    0.47
 -10 -11   0    1.39    0.49
 -10  11   0    0.98    0.46
   0 -12   0   11.08    0.62
   0  12   0   10.87    0.57
   0  12   0   10.82    0.56
  -1 -12   0   22.10    0.89
   1 -12   0   22.52    0.80
  -1  12   0   22.50    0.87
   1  12   0   22.81    0.81
  -1  12   0   24.01    0.82
  -1  12   0   22.36    0.84
   1  12   0   22.63    0.83
  -2 -12   0   48.66    1.50
   2 -12   0   49.46    1.39
  -2  12   0   48.94    1.50
  -2  12   0   47.03    1.38
   2  12   0   47.88    1.37
  -2  12   0   49.11    1.32
  -3 -12   0   16.16    0.77
   3 -12   0   17.02    0.74
  -3  12   0   17.58    0.81
   3  12   0   17.46    0.72
   4 -12   0   26.62    0.99
  -4 -12   0   27.40    1.06
   4  12   0   26.60    0.94
  -4  12   0   26.90    1.07
   5 -12   0    0.15    0.28
  -5 -12   0    0.47    0.33
   5  12   0    0.29    0.28
  -5  12   0    0.22    0.31
   6 -12   0   -0.24    0.28
  -6 -12   0   -0.01    0.30
  -6  12   0   -0.27    0.29
   6  12   0    0.19    0.28
   7 -12   0    0.08    0.33
  -7 -12   0   -0.16    0.33
   7  12   0    0.11    0.29
  -7  12   0   -0.43    0.32
  -8 -12   0    6.02    0.66
   8 -12   0    6.54    0.64
  -8  12   0    6.07    0.65
   8  12   0    6.47    0.57
   9 -12   0    1.99    0.49
  -9 -12   0    2.03    0.53
  -9  12   0    1.63    0.49
   9  12   0    3.08    0.48
 -10 -12   0    4.53    0.69
  10 -12   0    3.55    0.60
   0 -13   0    0.26    0.26
   0  13   0   -0.65    0.22
   0  13   0   -0.21    0.21
   0  13   0   -0.27    0.23
  -1 -13   0    7.07    0.55
  -1  13   0    7.05    0.51
  -1  13   0    7.48    0.54
  -1  13   0    6.93    0.52
   1  13   0    7.14    0.51
  -2 -13   0    2.15    0.36
   2 -13   0    1.62    0.31
  -2  13   0    1.56    0.34
   2  13   0    1.68    0.33
  -2  13   0    1.93    0.34
  -2  13   0    1.75    0.30
  -3 -13   0   11.86    0.70
   3 -13   0   11.54    0.64
  -3  13   0   11.31    0.68
   3  13   0   11.28    0.61
  -4 -13   0   20.06    0.93
   4 -13   0   19.46    0.86
   4  13   0   19.66    0.82
  -4  13   0   21.04    0.95
  -5 -13   0    9.75    0.68
   5 -13   0    8.53    0.64
  -5  13   0    8.70    0.69
   5  13   0    9.14    0.58
   6 -13   0   17.59    0.87
  -6 -13   0   17.79    0.94
   6  13   0   17.61    0.82
  -6  13   0   19.26    0.97
  -7 -13   0    6.20    0.65
   7 -13   0    7.10    0.64
   7  13   0    7.84    0.60
  -7  13   0    6.02    0.65
  -8 -13   0   11.72    0.86
   8 -13   0   12.57    0.82
   8  13   0   11.35    0.74
  -8  13   0   12.92    0.88
   9 -13   0    6.68    0.67
  -9 -13   0    6.67    0.74
  -9  13   0    6.47    0.70
   9  13   0    5.88    0.61
   0 -14   0   10.08    0.65
   0  14   0   10.21    0.62
   0  14   0    9.30    0.60
  -1 -14   0   25.71    1.04
  -1  14   0   25.90    0.98
  -1  14   0   26.26    1.00
   1  14   0   24.85    0.95
  -1  14   0   24.94    0.93
   2 -14   0    7.92    0.54
  -2 -14   0    7.69    0.59
  -2  14   0    7.69    0.56
   2  14   0    6.66    0.53
  -2  14   0    7.68    0.60
   3 -14   0    4.03    0.44
  -3 -14   0    3.66    0.47
   3  14   0    3.64    0.43
  -3  14   0    3.28    0.47
  -3  14   0    3.24    0.41
  -4 -14   0    1.84    0.43
   4 -14   0    2.38    0.40
   4  14   0    1.92    0.37
  -4  14   0    2.18    0.45
  -5 -14   0   -0.04    0.32
   5 -14   0   -0.09    0.29
   5  14   0   -0.09    0.30
  -5  14   0   -0.21    0.32
   6 -14   0    0.19    0.33
  -6 -14   0   -0.36    0.33
   6  14   0    0.23    0.33
  -6  14   0   -0.55    0.33
   7 -14   0    0.99    0.41
  -7 -14   0    1.05    0.45
  -7  14   0    0.61    0.45
   7  14   0    0.72    0.37
  -8 -14   0    0.18    0.39
   8 -14   0    0.27    0.38
   8  14   0    0.50    0.38
  -8  14   0   -0.27    0.39
  -9 -14   0    1.46    0.57
   0  15   0   -0.44    0.27
   0  15   0    0.11    0.30
  -1 -15   0    2.92    0.46
   1  15   0    3.08    0.44
   1  15   0    2.99    0.46
  -1  15   0    3.51    0.43
  -1  15   0    3.34    0.44
  -2 -15   0    0.12    0.32
  -2  15   0   -0.22    0.29
   2  15   0    0.57    0.32
  -2  15   0   -0.24    0.29
   3 -15   0   10.79    0.65
  -3 -15   0    9.58    0.71
  -3  15   0    9.88    0.69
   3  15   0    9.52    0.63
  -3  15   0    9.20    0.64
   4 -15   0    5.37    0.53
  -4 -15   0    6.18    0.61
   4  15   0    5.98    0.54
  -4  15   0    6.05    0.61
   5 -15   0    7.24    0.62
  -5 -15   0    6.53    0.64
  -5  15   0    7.60    0.69
   5  15   0    7.52    0.60
  -6 -15   0   12.95    0.85
   6 -15   0   12.68    0.78
  -6  15   0   11.29    0.83
   6  15   0   11.19    0.73
   7 -15   0    8.87    0.72
  -7 -15   0    8.16    0.75
  -7  15   0    7.43    0.75
   7  15   0    8.36    0.67
  -8 -15   0    4.21    0.67
   8  15   0    4.46    0.57
   0  16   0    1.21    0.38
   0  16   0    1.39    0.37
  -1 -16   0    7.92    0.66
  -1  16   0    8.70    0.63
   1  16   0    8.87    0.64
   1  16   0    8.84    0.66
  -2 -16   0    9.33    0.71
   2  16   0    9.81    0.71
  -2  16   0    9.93    0.68
   2  16   0   10.79    0.69
  -3 -16   0    4.04    0.54
   3  16   0    2.52    0.44
  -3  16   0    3.47    0.47
  -3  16   0    3.09    0.50
   4 -16   0   14.87    0.81
  -4 -16   0   15.41    0.91
  -4  16   0   14.33    0.81
  -4  16   0   14.91    0.90
   4  16   0   14.76    0.80
   5 -16   0    2.33    0.44
  -5 -16   0    1.76    0.48
  -5  16   0    2.79    0.53
   5  16   0    2.18    0.45
  -6 -16   0    0.21    0.38
   6 -16   0   -0.13    0.33
  -6  16   0    0.18    0.42
   6  16   0    0.06    0.35
  -7 -16   0    0.24    0.47
   7  16   0    0.77    0.41
  -1 -17   0    0.57    0.37
   1  17   0    0.18    0.37
   1  17   0    0.32    0.35
  -2 -17   0    0.47    0.38
   2  17   0    0.25    0.36
   2  17   0    0.01    0.34
  -3 -17   0    3.51    0.55
   3  17   0    3.32    0.54
   3  17   0    3.46    0.51
  -4 -17   0    5.66    0.66
   4  17   0    5.80    0.59
  -4  17   0    4.81    0.62
  -5 -17   0    1.75    0.50
   5  17   0    1.71    0.44
  -5  17   0    1.47    0.48
   2  18   0    5.26    0.62
   3  18   0    0.45    0.43
 -13   0   1    0.00    0.43
 -12   0   1    0.04    0.38
 -11   0   1   -0.04    0.34
 -10   0   1    0.10    0.24
 -10   0   1   -0.08    0.29
  10   0  -1   -0.62    0.23
  -9   0   1   -0.44    0.20
   9   0  -1    0.19    0.23
  -9   0   1    0.03    0.27
  -8   0   1    0.10    0.25
   8   0  -1   -0.11    0.20
  -8   0   1   -0.10    0.19
  -7   0   1   -0.08    0.21
  -7   0   1   -0.03    0.16
   7   0  -1    0.16    0.18
  -6   0   1   -0.28    0.17
  -6   0   1    0.02    0.14
   6   0  -1   -0.12    0.15
  -5   0   1   -0.10    0.15
  -5   0   1   -0.26    0.11
   5   0  -1   -0.15    0.12
  -4   0   1   -0.20    0.12
   4   0  -1   -0.17    0.10
  -4   0   1   -0.15    0.10
  -3   0   1   -0.13    0.08
  -3   0   1   -0.21    0.11
   3   0  -1   -0.18    0.09
   2   0  -1   -0.11    0.06
  -2   0   1    0.14    0.08
  -2   0   1   -0.14    0.06
   1   0  -1   -0.05    0.02
  -1   0   1    0.04    0.03
   1   0  -1   -0.12    0.03
   0   0  -1    0.00    0.01
   0   0  -1    0.02    0.01
   0   0   1    0.00    0.00
   0   0   1    0.00    0.00
   1   0   1    0.03    0.04
  -1   0  -1    0.01    0.02
   2   0   1    0.00    0.07
  -2   0  -1   -0.02    0.02
  -3   0  -1   -0.09    0.07
   3   0   1   -0.22    0.09
  -4   0  -1   -0.08    0.10
   4   0   1   -0.03    0.11
   5   0   1   -0.04    0.13
  -5   0  -1    0.01    0.12
   6   0   1    0.02    0.15
  -6   0  -1    0.12    0.15
  -6   0  -1   -0.19    0.20
  -7   0  -1   -0.18    0.22
   7   0   1    0.05    0.17
  -7   0  -1   -0.07    0.16
  -8   0  -1    0.17    0.20
   8   0   1   -0.05    0.19
  -8   0  -1   -0.01    0.25
  -9   0  -1   -0.08    0.29
   9   0   1   -0.26    0.21
  -9   0  -1   -0.34    0.20
 -10   0  -1   -0.14    0.24
 -10   0  -1   -0.13    0.32
  10   0   1   -0.28    0.25
 -11   0  -1   -0.26    0.35
 -12   0  -1   -0.67    0.37
 -13   0  -1    0.15    0.43
 -13  -1   1    1.05    0.47
 -13   1   1    0.42    0.45
 -12  -1   1    1.21    0.46
 -12   1   1    1.17    0.46
  11  -1  -1    4.06    0.44
 -11  -1   1    4.11    0.52
 -11   1   1    3.24    0.49
 -11   1   1    2.75    0.40
 -10  -1   1    0.23    0.31
  10  -1  -1    0.22    0.27
 -10   1   1    0.33    0.32
 -10   1   1    0.16    0.26
  -9  -1   1   15.70    0.75
   9  -1  -1   14.18    0.65
  -9  -1   1   15.31    0.65
   9   1  -1   15.68    0.63
  -9   1   1   15.96    0.75
  -9   1   1   15.96    0.71
  -8  -1   1   -0.13    0.24
  -8  -1   1   -0.18    0.18
   8  -1  -1    0.00    0.21
  -8   1   1    0.08    0.25
  -8   1   1    0.01    0.21
   8   1  -1   -0.06    0.19
  -7  -1   1    1.83    0.24
  -7  -1   1    2.31    0.31
   7  -1  -1    1.50    0.26
  -7   1   1    1.87    0.30
  -7   1   1    1.47    0.26
   7   1  -1    1.85    0.24
   6  -1  -1    9.14    0.42
  -6  -1   1    8.87    0.40
  -6  -1   1    9.05    0.46
   6   1  -1    9.18    0.39
  -6   1   1    8.97    0.46
  -5  -1   1    6.10    0.35
   5  -1  -1    5.72    0.32
  -5  -1   1    5.80    0.30
   5   1  -1    6.02    0.29
  -4  -1   1   15.10    0.51
  -4  -1   1   15.09    0.46
   4  -1  -1   15.46    0.48
   4   1  -1   14.88    0.43
  -3  -1   1    6.95    0.25
   3  -1  -1    5.99    0.27
  -3  -1   1    6.08    0.30
   3   1  -1    5.81    0.27
   3   1  -1    5.92    0.23
   2  -1  -1   22.65    0.56
   2  -1  -1   22.99    0.56
  -2  -1   1   23.03    0.55
  -2   1   1   19.87    0.59
   2   1  -1   22.27    0.51
   1  -1  -1    1.80    0.10
   1  -1  -1    1.86    0.11
  -1  -1   1    1.61    0.10
  -1   1   1    1.83    0.09
   1   1  -1    1.57    0.10
   0  -1   1    0.95    0.06
   0  -1  -1    0.87    0.07
   0  -1  -1    1.04    0.06
   0  -1  -1    1.07    0.05
   0  -1   1    0.81    0.07
   0   1  -1    0.57    0.05
   0   1   1    0.65    0.06
  -1  -1  -1    5.68    0.19
  -1  -1  -1    5.83    0.20
   1  -1   1    5.72    0.20
  -1   1  -1    5.66    0.21
   1   1   1    5.26    0.18
  -2  -1  -1   13.27    0.40
  -2  -1  -1   12.83    0.38
   2  -1   1   12.98    0.38
  -2   1  -1   12.87    0.41
   2   1   1   13.28    0.35
  -3  -1  -1    6.17    0.26
  -3  -1  -1    6.32    0.30
   3  -1   1    5.96    0.28
  -3   1  -1    6.18    0.30
   3   1   1    6.01    0.25
  -4  -1  -1    0.58    0.16
  -4  -1  -1    0.81    0.13
   4  -1   1    0.44    0.14
   4   1   1    0.47    0.12
  -4   1  -1    0.43    0.13
  -5  -1  -1    0.46    0.18
   5  -1   1    0.43    0.16
  -5  -1  -1    0.39    0.13
  -5   1  -1    0.28    0.11
   5   1   1    0.51    0.14
   6  -1   1    3.65    0.32
  -6  -1  -1    3.76    0.33
  -6  -1  -1    3.23    0.29
   6   1   1    4.02    0.30
  -7  -1  -1    1.24    0.28
  -7  -1  -1    1.38    0.22
   7  -1   1    1.96    0.27
  -7   1  -1    0.71    0.18
   7   1   1    1.54    0.23
  -8  -1  -1    0.78    0.29
   8  -1   1    0.88    0.27
  -8  -1  -1    1.06    0.24
  -8   1  -1    0.58    0.25
   8   1   1    1.03    0.25
  -8   1  -1    1.47    0.33
  -9  -1  -1    5.95    0.47
  -9  -1  -1    6.67    0.56
   9  -1   1    7.51    0.52
  -9   1  -1    6.77    0.56
  -9   1  -1    6.73    0.52
   9   1   1    7.16    0.48
  10  -1   1    0.33    0.29
 -10  -1  -1    0.86    0.38
 -10  -1  -1    0.37    0.27
 -10   1  -1    0.68    0.31
 -10   1  -1    0.65    0.36
 -11  -1  -1    0.53    0.38
  11  -1   1    0.32    0.32
 -11   1  -1    0.35    0.36
 -11   1  -1    0.32    0.30
 -12  -1  -1    3.94    0.57
 -12   1  -1    3.31    0.56
 -13  -1  -1    0.15    0.42
 -13   1  -1   -0.14    0.41
 -13  -2   1    0.72    0.47
 -13   2   1    0.54    0.48
 -12  -2   1    1.19    0.45
 -12   2   1    0.89    0.43
 -11  -2   1   -0.44    0.31
  11  -2  -1    0.12    0.32
 -11   2   1    0.03    0.35
 -11   2   1    0.05    0.31
  10  -2  -1    0.97    0.31
 -10  -2   1    0.67    0.36
 -10   2   1    1.08    0.33
 -10   2   1    1.24    0.37
  -9  -2   1    0.09    0.29
  -9  -2   1   -0.11    0.18
   9  -2  -1    0.11    0.26
  -9   2   1   -0.32    0.21
  -9   2   1   -0.35    0.27
  -8  -2   1    0.07    0.16
   8  -2  -1   -0.13    0.22
   8  -2  -1    0.38    0.23
  -8  -2   1    0.28    0.26
  -8   2   1   -0.19    0.25
  -8   2   1    0.04    0.11
   8   2  -1    0.50    0.20
  -7  -2   1    1.08    0.27
   7  -2  -1    1.35    0.23
  -7  -2   1    1.03    0.19
   7  -2  -1    1.04    0.25
   7   2  -1    1.43    0.20
  -6  -2   1    0.10    0.20
  -6  -2   1    0.46    0.13
   6  -2  -1   -0.34    0.16
   6  -2  -1    0.19    0.16
  -6   2   1    0.20    0.18
   6   2  -1    0.34    0.14
   5  -2  -1    1.43    0.21
   5  -2  -1    1.72    0.18
  -5  -2   1    1.43    0.22
  -5  -2   1    1.22    0.14
   5   2  -1    1.49    0.15
  -5   2   1    1.10    0.20
  -4  -2   1    2.12    0.17
   4  -2  -1    2.40    0.22
   4  -2  -1    2.49    0.22
  -4  -2   1    2.52    0.23
   4   2  -1    2.39    0.17
   4   2  -1    2.29    0.21
  -4   2   1    2.26    0.22
   3  -2  -1    2.94    0.25
  -3  -2   1    2.21    0.20
   3  -2  -1    2.54    0.20
  -3   2   1    2.30    0.20
   3   2  -1    1.77    0.18
   2  -2  -1    1.47    0.12
   2  -2  -1    1.41    0.14
  -2   2   1    1.33    0.11
  -2   2   1    1.13    0.14
  -1  -2   1    2.26    0.16
   1  -2  -1    1.60    0.14
   1  -2  -1    2.59    0.14
  -1   2   1    2.50    0.12
   1   2  -1    2.30    0.15
   0  -2  -1    0.13    0.06
   0  -2   1   -0.06    0.06
   0  -2  -1   -0.03    0.05
   0  -2   1    0.00    0.05
   0   2   1   -0.10    0.05
   0   2  -1   -0.03    0.05
  -1  -2  -1   38.53    0.90
   1  -2   1   37.83    0.85
  -1  -2  -1   36.45    0.89
   1  -2   1   36.87    0.86
  -1   2  -1   36.16    0.92
   1   2   1   37.32    0.83
   2  -2   1    1.36    0.15
  -2   2  -1    1.39    0.15
  -3  -2  -1    1.36    0.17
   3  -2   1    1.41    0.16
   3  -2   1    1.52    0.14
  -3   2  -1    1.34    0.17
   3   2   1    1.33    0.16
   3   2   1    1.34    0.12
  -4  -2  -1    5.19    0.27
  -4  -2  -1    5.40    0.33
   4  -2   1    4.55    0.30
   4   2   1    4.97    0.24
  -4   2  -1    4.88    0.32
  -5  -2  -1    0.00    0.16
  -5  -2  -1    0.01    0.10
   5  -2   1    0.01    0.14
   5   2   1    0.14    0.11
  -5   2  -1    0.10    0.15
   6  -2   1   -0.17    0.16
  -6  -2  -1    0.13    0.20
  -6  -2  -1    0.06    0.13
  -6   2  -1    0.01    0.17
   6   2   1    0.07    0.14
  -7  -2  -1    1.43    0.22
   7  -2   1    1.58    0.27
  -7  -2  -1    1.14    0.28
   7   2   1    1.52    0.22
  -7   2  -1    0.94    0.25
   8  -2   1    5.48    0.44
  -8  -2  -1    4.68    0.39
  -8  -2  -1    4.53    0.44
   8   2   1    4.30    0.36
  -8   2  -1    3.86    0.37
   9  -2   1    0.09    0.26
  -9  -2  -1   -0.51    0.26
  -9  -2  -1    0.05    0.21
  -9   2  -1   -0.18    0.28
  -9   2  -1    0.08    0.10
   9   2   1    0.06    0.21
  10  -2   1    0.82    0.32
 -10  -2  -1    0.73    0.35
 -10   2  -1    1.09    0.39
 -10   2  -1    1.04    0.28
 -11  -2  -1    3.25    0.51
  11  -2   1    2.69    0.41
 -11   2  -1    2.51    0.48
 -11   2  -1    2.25    0.40
 -12  -2  -1    1.65    0.46
 -12   2  -1    1.69    0.41
 -12   2  -1    1.52    0.46
 -13  -2  -1    0.73    0.46
 -13   2  -1    0.95    0.49
 -13  -3   1    2.54    0.57
 -13   3   1    2.76    0.56
 -12  -3   1    3.72    0.58
  12  -3  -1    4.30    0.50
 -12   3   1    2.93    0.54
 -12   3   1    3.77    0.50
 -11  -3   1    0.02    0.37
  11  -3  -1    0.04    0.30
 -11   3   1   -0.53    0.34
 -11   3   1    0.01    0.22
  10  -3  -1    6.00    0.51
 -10  -3   1    6.16    0.58
 -10   3   1    6.48    0.57
   9  -3  -1    1.21    0.31
  -9  -3   1    1.18    0.34
  -9   3   1    1.19    0.31
   8  -3  -1   10.81    0.57
  -8  -3   1   11.32    0.61
  -8  -3   1   11.65    0.50
  -8   3   1   10.51    0.59
  -7  -3   1    0.31    0.23
   7  -3  -1    0.39    0.19
   7  -3  -1   -0.08    0.23
  -7  -3   1    0.29    0.16
  -7   3   1    0.20    0.24
   7   3  -1    0.44    0.16
  -6  -3   1    7.78    0.36
  -6  -3   1    8.90    0.48
   6  -3  -1    8.07    0.45
   6  -3  -1    8.29    0.39
   6   3  -1    8.46    0.33
  -6   3   1    7.84    0.48
   5  -3  -1    2.24    0.26
  -5  -3   1    2.84    0.28
  -5  -3   1    2.26    0.17
   5  -3  -1    2.70    0.24
  -5   3   1    1.83    0.26
   5   3  -1    2.49    0.24
   5   3  -1    1.82    0.15
  -4  -3   1    0.60    0.18
   4  -3  -1    0.93    0.14
   4  -3  -1    0.22    0.17
  -4   3   1    0.47    0.18
   4   3  -1    0.78    0.10
   4   3  -1    0.50    0.16
   3  -3  -1   12.76    0.45
  -3  -3   1   12.30    0.46
   3  -3  -1   13.56    0.40
  -3   3   1   12.18    0.47
   3   3  -1   13.77    0.32
  -3   3   1   13.08    0.37
   3   3  -1   12.31    0.43
   2  -3  -1    8.41    0.33
   2  -3  -1    8.61    0.30
  -2   3   1    7.66    0.35
  -2   3   1    8.77    0.27
   1  -3  -1    0.01    0.09
  -1  -3   1   -0.10    0.06
  -1  -3   1    0.05    0.10
   1  -3  -1    0.13    0.09
   1   3  -1    0.04    0.10
  -1   3   1    0.16    0.08
   0  -3   1   18.10    0.52
   0  -3   1   17.69    0.47
   0  -3  -1   18.62    0.51
   0  -3  -1   18.60    0.50
   0  -3  -1   19.10    0.48
   0   3  -1   17.43    0.50
   0   3   1   19.12    0.47
  -1  -3  -1    8.40    0.31
   1  -3   1    7.90    0.29
   1  -3   1    8.18    0.26
  -1  -3  -1    8.25    0.32
   1   3   1    8.69    0.29
  -1   3  -1    8.14    0.32
   2  -3   1    0.50    0.13
   2  -3   1    0.51    0.07
   2   3   1    0.44    0.12
  -2   3  -1    0.67    0.07
  -2   3  -1    0.50    0.13
   3  -3   1    3.47    0.15
   3  -3   1    3.50    0.27
  -3  -3  -1    3.44    0.26
   3   3   1    3.22    0.24
   3   3   1    3.95    0.19
  -3   3  -1    3.18    0.27
   4  -3   1   11.90    0.34
   4  -3   1   11.67    0.46
  -4  -3  -1   10.97    0.47
   4   3   1   11.72    0.36
  -4   3  -1   11.52    0.49
   4   3   1   11.13    0.43
   5  -3   1    3.38    0.29
   5  -3   1    3.80    0.22
  -5  -3  -1    3.55    0.31
  -5   3  -1    3.35    0.29
   5   3   1    3.64    0.23
  -6  -3  -1   15.15    0.64
   6  -3   1   11.90    0.45
   6  -3   1   14.10    0.58
   6   3   1   14.82    0.47
  -6   3  -1   14.33    0.61
  -7  -3  -1    0.23    0.24
  -7  -3  -1    0.11    0.16
   7  -3   1    0.08    0.15
   7  -3   1   -0.04    0.22
  -7   3  -1   -0.10    0.21
   7   3   1    0.29    0.17
   8  -3   1    1.35    0.32
  -8  -3  -1    1.15    0.33
  -8  -3  -1    1.55    0.24
  -8   3  -1    0.66    0.29
   8   3   1    1.61    0.24
   9  -3   1    5.14    0.46
  -9  -3  -1    5.37    0.51
  -9   3  -1    4.61    0.47
  10  -3   1    1.55    0.37
 -10  -3  -1    1.92    0.42
 -10   3  -1    1.77    0.39
 -10   3  -1    1.84    0.41
 -11  -3  -1    1.58    0.44
  11  -3   1    1.72    0.39
 -11   3  -1    0.67    0.40
 -11   3  -1    0.51    0.26
  12  -3   1   -0.42    0.32
 -12  -3  -1   -0.09    0.41
 -12   3  -1   -0.16    0.25
 -12   3  -1   -0.28    0.38
 -13  -3  -1    3.09    0.59
 -13   3  -1    2.67    0.56
 -13  -4   1    0.16    0.44
 -13   4   1    0.56    0.44
 -12  -4   1    0.68    0.43
  12  -4  -1    0.73    0.38
 -12   4   1    0.16    0.40
 -12   4   1   -0.12    0.30
 -11  -4   1    1.62    0.44
  11  -4  -1    0.78    0.38
 -11   4   1    1.13    0.40
 -11   4   1    1.46    0.45
  10  -4  -1    0.24    0.31
 -10  -4   1    0.49    0.34
 -10   4   1   -0.07    0.30
  -9  -4   1    1.33    0.36
  -9   4   1    0.77    0.32
  -8  -4   1    3.81    0.42
   8  -4  -1    3.31    0.38
  -8   4   1    3.16    0.39
   7  -4  -1    0.78    0.25
  -7  -4   1    1.32    0.28
   7  -4  -1    0.91    0.19
  -7   4   1    0.79    0.26
   6  -4  -1    4.62    0.38
   6  -4  -1    6.12    0.32
  -6  -4   1    5.17    0.40
  -6   4   1    5.60    0.42
   6   4  -1    5.58    0.25
   6   4  -1    5.15    0.38
   5  -4  -1   12.08    0.41
  -5  -4   1   11.31    0.51
   5  -4  -1   11.32    0.50
   5   4  -1   11.62    0.33
   5   4  -1   11.33    0.48
  -5   4   1   11.15    0.53
   4  -4  -1   13.98    0.43
   4  -4  -1   13.21    0.51
  -4  -4   1   13.17    0.52
  -4   4   1   12.54    0.53
   4   4  -1   13.36    0.49
  -4   4   1   13.32    0.39
   4   4  -1   13.31    0.34
  -3  -4   1   34.51    0.97
   3  -4  -1   37.02    0.94
   3  -4  -1   36.77    0.88
  -3   4   1   33.67    0.99
  -3   4   1   34.31    0.82
   3   4  -1   34.77    0.90
   2  -4  -1    0.41    0.11
   2  -4  -1   -0.09    0.14
  -2   4   1   -0.22    0.13
  -2   4   1    0.30    0.10
  -1  -4   1    3.11    0.17
  -1  -4   1    3.82    0.25
   1  -4  -1    3.05    0.21
   1  -4  -1    2.79    0.22
   1   4  -1    2.97    0.22
  -1   4   1    3.55    0.21
   0  -4   1    1.52    0.16
   0  -4  -1    1.42    0.14
   0  -4  -1    1.74    0.15
   0  -4  -1    1.35    0.16
   0  -4   1    1.74    0.14
   0   4  -1    1.37    0.13
   0   4   1    1.46    0.15
  -1  -4  -1   60.46    1.46
   1  -4   1   59.24    1.39
   1  -4   1   61.77    1.38
  -1  -4  -1   58.81    1.44
  -1   4  -1   60.26    1.48
   1   4   1   60.74    1.35
   2  -4   1    0.33    0.13
   2  -4   1    0.34    0.08
  -2  -4  -1    0.38    0.13
  -2   4  -1    0.39    0.14
  -2   4  -1    0.28    0.08
   2   4   1    0.42    0.12
   3  -4   1   10.90    0.45
   3  -4   1   11.56    0.33
  -3  -4  -1   12.09    0.46
   3   4   1   11.50    0.42
  -3   4  -1   11.30    0.48
  -3   4  -1   11.38    0.31
   4  -4   1   -0.23    0.14
   4  -4   1    0.12    0.07
  -4  -4  -1    0.13    0.14
   4   4   1    0.03    0.14
   4   4   1    0.07    0.09
  -4   4  -1   -0.10    0.15
  -5  -4  -1    0.52    0.19
   5  -4   1    0.11    0.18
   5  -4   1    0.46    0.09
  -5   4  -1    0.15    0.18
   5   4   1    0.17    0.11
   5   4   1    0.41    0.18
   6  -4   1   11.69    0.56
   6  -4   1   12.65    0.39
  -6  -4  -1   11.87    0.57
  -6   4  -1   12.23    0.60
   6   4   1   11.95    0.42
   7  -4   1    9.59    0.54
  -7  -4  -1    9.66    0.57
   7   4   1    9.62    0.40
  -7   4  -1    9.49    0.56
  -8  -4  -1    5.36    0.51
   8  -4   1    5.44    0.45
  -8   4  -1    6.02    0.50
  -9  -4  -1    2.07    0.41
   9  -4   1    2.20    0.37
  -9   4  -1    1.98    0.36
  10  -4   1    1.06    0.34
 -10  -4  -1    0.74    0.40
 -10   4  -1    0.57    0.33
 -11  -4  -1    1.90    0.47
  11  -4   1    1.50    0.40
 -11   4  -1    0.87    0.37
 -11   4  -1    1.25    0.44
  12  -4   1    2.10    0.46
 -12  -4  -1    2.07    0.52
 -12   4  -1    2.07    0.46
 -12   4  -1    1.99    0.52
 -13  -4  -1   -0.29    0.43
 -13   4  -1   -0.50    0.26
 -13   4  -1   -0.73    0.41
  13  -5  -1    0.53    0.41
 -13  -5   1    0.29    0.46
 -13   5   1    0.75    0.44
 -13   5   1    1.24    0.49
  12  -5  -1    1.12    0.42
 -12  -5   1    0.64    0.46
 -12   5   1    0.86    0.41
 -12   5   1    0.71    0.44
  11  -5  -1    6.28    0.57
 -11  -5   1    6.40    0.63
 -11   5   1    5.91    0.62
 -11   5   1    5.68    0.58
  10  -5  -1    1.27    0.37
 -10  -5   1    1.05    0.39
 -10   5   1    1.02    0.37
  -9  -5   1    4.96    0.51
   9  -5  -1    5.28    0.49
  -9   5   1    5.42    0.51
   8  -5  -1   -0.42    0.24
  -8  -5   1    0.35    0.28
  -8   5   1   -0.14    0.26
  -7  -5   1    3.50    0.38
   7  -5  -1    2.64    0.34
  -7   5   1    2.88    0.37
   7   5  -1    3.62    0.35
   6  -5  -1    3.56    0.35
   6  -5  -1    4.05    0.27
  -6  -5   1    4.54    0.40
  -6   5   1    3.90    0.39
   6   5  -1    4.01    0.35
   5  -5  -1    4.48    0.26
  -5  -5   1    4.26    0.37
   5  -5  -1    3.79    0.34
  -5   5   1    3.16    0.34
   5   5  -1    4.20    0.34
  -4  -5   1    5.60    0.38
   4  -5  -1    5.22    0.27
   4  -5  -1    4.26    0.36
  -4   5   1    4.14    0.38
   4   5  -1    4.90    0.34
  -4   5   1    5.13    0.26
   3  -5  -1    4.96    0.33
  -3  -5   1    4.90    0.33
   3  -5  -1    5.82    0.28
  -3   5   1    4.89    0.34
   3   5  -1    5.86    0.31
  -3   5   1    5.32    0.25
   2  -5  -1    2.13    0.18
   2  -5  -1    2.05    0.21
  -2  -5   1    2.16    0.22
   2   5  -1    1.90    0.20
  -2   5   1    2.03    0.22
  -2   5   1    2.45    0.17
   1  -5  -1   13.88    0.46
   1  -5  -1   13.54    0.44
   1  -5  -1   13.39    0.45
  -1  -5   1   12.76    0.38
  -1  -5   1   13.20    0.48
   1   5  -1   12.98    0.41
   1   5  -1   13.45    0.45
  -1   5   1   13.65    0.43
   0  -5  -1   10.21    0.39
   0  -5   1    9.29    0.34
   0  -5  -1   10.22    0.38
   0  -5   1    9.31    0.39
   0  -5  -1    9.81    0.34
   0   5   1   10.17    0.36
   0   5  -1    9.25    0.36
   1  -5   1  129.80    2.72
   1  -5   1  126.49    2.89
   1  -5   1  121.55    2.81
  -1  -5  -1  121.93    2.87
  -1  -5  -1  124.68    2.87
   1   5   1  122.49    2.68
  -1   5  -1  126.56    2.94
   2  -5   1   16.65    0.55
  -2  -5  -1   17.68    0.57
   2  -5   1   16.38    0.48
  -2   5  -1   16.96    0.46
   2   5   1   17.42    0.53
  -2   5  -1   17.22    0.59
   3  -5   1    0.04    0.16
   3  -5   1    0.30    0.09
  -3  -5  -1    0.24    0.15
   3   5   1    0.34    0.14
  -3   5  -1    0.12    0.15
  -3   5  -1    0.38    0.09
  -4  -5  -1    7.75    0.42
   4  -5   1    7.99    0.27
   4  -5   1    7.18    0.40
  -4   5  -1    7.56    0.44
  -4   5  -1    7.11    0.25
   4   5   1    7.85    0.28
   4   5   1    7.50    0.38
   5  -5   1    6.58    0.43
  -5  -5  -1    7.43    0.45
   5  -5   1    6.90    0.25
   5   5   1    7.22    0.40
  -5   5  -1    6.71    0.43
   5   5   1    7.25    0.28
   6  -5   1   -0.09    0.21
  -6  -5  -1    0.35    0.23
   6   5   1    0.17    0.13
  -6   5  -1    0.19    0.22
   6   5   1    0.54    0.21
   7  -5   1    5.39    0.45
  -7  -5  -1    5.98    0.47
  -7   5  -1    5.70    0.48
  -8  -5  -1    0.32    0.28
   8  -5   1    0.11    0.28
  -8   5  -1   -0.39    0.26
  -9  -5  -1    2.26    0.42
   9  -5   1    2.76    0.41
  -9   5  -1    2.19    0.40
  10  -5   1    0.79    0.35
 -10  -5  -1    1.20    0.41
 -10   5  -1    0.99    0.37
  11  -5   1   -0.31    0.33
 -11  -5  -1    0.17    0.37
 -11   5  -1   -0.62    0.31
 -12  -5  -1    2.89    0.57
  12  -5   1    3.53    0.53
 -12   5  -1    3.19    0.58
 -12   5  -1    2.89    0.51
  13  -5   1   -0.11    0.39
 -13   5  -1    0.11    0.40
  13  -6  -1   -0.37    0.39
 -13   6   1   -0.13    0.42
 -13   6   1    0.26    0.45
 -12  -6   1    0.67    0.45
  12  -6  -1    1.64    0.45
 -12   6   1    0.40    0.43
 -12   6   1    1.20    0.48
 -11  -6   1    1.07    0.43
  11  -6  -1    0.97    0.40
 -11   6   1    0.31    0.40
  10  -6  -1    0.92    0.36
 -10  -6   1    0.45    0.37
 -10   6   1    0.15    0.34
  -9  -6   1    4.13    0.49
   9  -6  -1    5.48    0.50
  -9   6   1    4.39    0.49
   8  -6  -1   19.83    0.83
  -8  -6   1   19.68    0.87
  -8   6   1   17.35    0.83
   7  -6  -1    3.59    0.39
  -7  -6   1    3.12    0.38
  -7   6   1    2.96    0.38
   7   6  -1    3.46    0.36
   6  -6  -1   11.67    0.42
   6  -6  -1   11.67    0.58
  -6  -6   1   11.29    0.59
   6   6  -1   11.31    0.54
  -6   6   1   11.68    0.62
   5  -6  -1    4.87    0.41
  -5  -6   1    5.04    0.41
   5  -6  -1    5.50    0.29
  -5   6   1    4.73    0.42
  -5   6   1    5.20    0.28
   5   6  -1    5.18    0.37
  -4  -6   1    2.53    0.28
   4  -6  -1    2.45    0.28
   4  -6  -1    2.72    0.23
  -4   6   1    2.29    0.28
   4   6  -1    3.07    0.27
  -4   6   1    2.51    0.22
  -3  -6   1    0.46    0.19
   3  -6  -1    0.47    0.14
   3  -6  -1   -0.03    0.17
   3   6  -1    0.20    0.16
  -3   6   1    0.17    0.19
  -3   6   1    0.07    0.12
   2  -6  -1   10.64    0.45
  -2  -6   1   11.07    0.47
   2  -6  -1   11.05    0.41
  -2   6   1   10.80    0.39
  -2   6   1   11.33    0.49
   2   6  -1   10.58    0.43
  -1  -6   1   39.55    0.95
  -1  -6   1   40.44    1.09
   1  -6  -1   39.90    1.02
   1  -6  -1   40.48    1.05
   1  -6  -1   39.67    1.06
   1   6  -1   40.74    1.02
   1   6  -1   39.34    1.02
  -1   6   1   40.67    0.99
   0  -6  -1   15.48    0.50
   0  -6  -1   16.22    0.55
   0  -6   1   15.39    0.49
   0  -6   1   15.77    0.56
   0  -6  -1   16.96    0.55
   0   6   1   16.13    0.52
   0   6  -1   15.52    0.53
   0   6  -1   16.24    0.54
   1  -6   1    2.78    0.22
   1  -6   1    2.65    0.24
  -1  -6  -1    2.59    0.23
  -1  -6  -1    2.79    0.24
  -1   6  -1    2.26    0.22
   1   6   1    2.71    0.24
   2  -6   1    1.05    0.19
   2  -6   1    1.00    0.14
  -2   6  -1    0.86    0.19
  -2   6  -1    1.03    0.14
   3  -6   1    5.43    0.37
   3  -6   1    5.97    0.27
  -3  -6  -1    6.01    0.36
   3   6   1    6.40    0.34
  -3   6  -1    5.22    0.37
  -3   6  -1    5.81    0.25
   4  -6   1   20.73    0.55
  -4  -6  -1   20.46    0.73
   4  -6   1   20.54    0.72
  -4   6  -1   20.21    0.52
   4   6   1   20.63    0.67
   4   6   1   20.02    0.53
  -4   6  -1   20.86    0.77
  -5  -6  -1    0.02    0.19
   5  -6   1   -0.27    0.19
   5  -6   1    0.10    0.09
   5   6   1    0.01    0.10
   5   6   1   -0.06    0.18
  -5   6  -1   -0.43    0.18
   6  -6   1    7.74    0.49
  -6  -6  -1    8.53    0.52
   6   6   1    8.88    0.48
  -6   6  -1    8.16    0.52
   7  -6   1    9.91    0.58
  -7  -6  -1   11.06    0.63
  -7   6  -1   11.14    0.63
   8  -6   1    7.19    0.54
  -8  -6  -1    7.79    0.58
  -8   6  -1    6.14    0.53
   9  -6   1    6.55    0.56
  -9  -6  -1    8.01    0.63
  -9   6  -1    7.32    0.59
 -10  -6  -1    2.98    0.51
  10  -6   1    2.59    0.45
 -10   6  -1    3.00    0.47
  11  -6   1    9.76    0.71
 -11  -6  -1    9.70    0.77
 -11   6  -1    8.87    0.73
 -12  -6  -1    4.05    0.62
  12  -6   1    5.66    0.63
 -12   6  -1    4.91    0.62
  13  -6   1    1.84    0.51
 -13   6  -1    1.85    0.51
  13  -7  -1    3.11    0.57
 -12  -7   1    2.95    0.59
  12  -7  -1    3.20    0.54
 -12   7   1    3.50    0.56
 -11  -7   1    1.60    0.50
  11  -7  -1    1.00    0.43
 -11   7   1    0.94    0.43
 -10  -7   1   14.13    0.85
  10  -7  -1   13.20    0.77
 -10   7   1   13.39    0.81
  -9  -7   1    0.63    0.35
   9  -7  -1    0.64    0.35
  -9   7   1    0.15    0.34
   8  -7  -1   16.73    0.79
  -8  -7   1   17.94    0.85
  -8   7   1   15.92    0.82
   8   7  -1   17.65    0.76
   7  -7  -1   -0.31    0.25
  -7  -7   1    0.42    0.29
  -7   7   1   -0.32    0.26
   7   7  -1    0.77    0.27
   6  -7  -1    5.09    0.43
  -6  -7   1    5.14    0.45
  -6   7   1    4.70    0.44
   6   7  -1    4.60    0.38
  -5  -7   1    2.41    0.31
   5  -7  -1    2.37    0.21
   5  -7  -1    1.64    0.28
   5   7  -1    2.37    0.28
  -5   7   1    2.41    0.21
  -5   7   1    1.34    0.30
   4  -7  -1    0.17    0.22
  -4  -7   1    0.74    0.22
   4  -7  -1    0.89    0.16
   4   7  -1    0.99    0.21
  -4   7   1    0.64    0.15
  -4   7   1    0.09    0.22
   3  -7  -1   -0.19    0.17
  -3  -7   1   -0.08    0.17
   3  -7  -1    0.09    0.13
   3   7  -1    0.03    0.16
  -3   7   1   -0.09    0.17
  -3   7   1   -0.05    0.12
   2  -7  -1    8.86    0.38
   2  -7  -1    8.06    0.42
  -2  -7   1    9.11    0.45
   2   7  -1    8.45    0.40
  -2   7   1    7.83    0.43
  -2   7   1    8.86    0.36
   2   7  -1    7.89    0.34
  -1  -7   1   49.16    1.16
  -1  -7   1   48.49    1.31
   1  -7  -1   48.90    1.27
   1  -7  -1   50.50    1.30
   1  -7  -1   48.32    1.22
   1   7  -1   47.76    1.25
   1   7  -1   48.62    1.23
  -1   7   1   49.73    1.20
   0  -7   1    6.44    0.38
   0  -7  -1    6.92    0.37
   0  -7  -1    7.47    0.38
   0  -7   1    6.36    0.32
   0  -7  -1    6.77    0.33
   0   7   1    7.17    0.36
   0   7  -1    6.44    0.35
   0   7  -1    6.71    0.38
   1  -7   1   27.58    0.84
   1  -7   1   27.42    0.77
  -1  -7  -1   25.77    0.80
  -1   7  -1   26.17    0.81
   1   7   1   25.71    0.75
   2  -7   1   51.54    1.26
   2  -7   1   51.93    1.30
  -2  -7  -1   49.07    1.35
  -2   7  -1   50.40    1.39
   2   7   1   50.32    1.25
  -2   7  -1   50.47    1.19
   3  -7   1    0.02    0.11
  -3  -7  -1   -0.01    0.16
   3  -7   1   -0.05    0.17
  -3   7  -1   -0.16    0.15
   3   7   1    0.12    0.16
  -3   7  -1    0.19    0.11
   4  -7   1   21.23    0.60
  -4  -7  -1   21.28    0.77
   4  -7   1   21.98    0.76
  -4   7  -1   21.74    0.81
   4   7   1   21.09    0.70
  -4   7  -1   20.82    0.56
   5  -7   1    2.92    0.33
  -5  -7  -1    3.09    0.35
   5   7   1    2.34    0.28
  -5   7  -1    2.52    0.33
  -6  -7  -1    0.13    0.24
   6  -7   1   -0.17    0.24
  -6   7  -1   -0.16    0.23
   6   7   1    0.22    0.22
  -7  -7  -1    1.58    0.35
   7   7   1    1.26    0.30
  -7   7  -1    0.40    0.31
   8  -7   1    0.97    0.35
  -8  -7  -1    0.77    0.34
  -8   7  -1    0.27    0.32
   9  -7   1    0.33    0.33
  -9  -7  -1    0.45    0.35
  -9   7  -1   -0.12    0.32
 -10  -7  -1    0.27    0.36
  10  -7   1    0.12    0.34
 -10   7  -1   -0.34    0.32
  11  -7   1    6.90    0.65
 -11  -7  -1    7.10    0.71
 -11   7  -1    6.32    0.65
  12  -7   1    0.22    0.42
 -12  -7  -1   -0.32    0.41
 -12   7  -1    0.33    0.42
  12  -8  -1   -0.03    0.40
 -12  -8   1    0.12    0.44
 -12   8   1   -0.16    0.41
 -11  -8   1    1.03    0.47
  11  -8  -1    0.89    0.42
 -11   8   1    1.00    0.44
 -10  -8   1   -0.15    0.36
  10  -8  -1   -0.23    0.33
 -10   8   1   -0.20    0.34
  -9  -8   1    2.33    0.46
   9  -8  -1    2.48    0.43
  -9   8   1    2.21    0.43
   8  -8  -1    3.79    0.46
  -8  -8   1    3.68    0.48
   8   8  -1    3.79    0.42
  -8   8   1    3.14    0.44
   7  -8  -1    4.60    0.44
  -7  -8   1    4.21    0.47
  -7   8   1    3.26    0.43
   7   8  -1    3.69    0.39
  -6  -8   1   10.37    0.61
   6  -8  -1   10.25    0.60
   6   8  -1   10.48    0.55
  -6   8   1   10.52    0.63
   5  -8  -1    7.44    0.36
   5  -8  -1    7.85    0.50
  -5  -8   1    7.45    0.50
  -5   8   1    7.11    0.35
  -5   8   1    7.49    0.52
   5   8  -1    7.16    0.45
   4  -8  -1   17.15    0.59
  -4  -8   1   17.74    0.73
   4  -8  -1   17.84    0.70
   4   8  -1   18.11    0.66
  -4   8   1   18.45    0.75
  -4   8   1   17.43    0.56
   3  -8  -1   34.06    0.95
  -3  -8   1   34.77    1.08
   3  -8  -1   35.60    1.02
   3   8  -1   33.75    0.98
  -3   8   1   35.74    1.10
  -3   8   1   34.13    0.90
   3   8  -1   33.98    0.89
   2  -8  -1   14.13    0.53
  -2  -8   1   14.14    0.60
   2  -8  -1   14.43    0.57
   2   8  -1   15.49    0.49
   2   8  -1   14.52    0.56
  -2   8   1   14.31    0.51
  -2   8   1   14.30    0.61
  -1  -8   1    2.96    0.30
   1  -8  -1    2.47    0.27
   1  -8  -1    3.02    0.27
   1  -8  -1    2.87    0.26
   1   8  -1    2.62    0.22
   1   8  -1    3.00    0.27
  -1   8   1    3.02    0.26
  -1   8   1    2.39    0.27
   0  -8  -1    8.97    0.46
   0  -8   1    9.11    0.41
   0  -8   1    9.59    0.48
   0  -8  -1   10.19    0.47
   0   8  -1    9.83    0.46
   0   8   1    9.37    0.43
   0   8  -1    8.73    0.44
   1  -8   1    2.43    0.27
   1  -8   1    1.83    0.24
   1   8   1    2.56    0.25
  -1   8  -1    1.84    0.25
  -2  -8  -1   25.91    0.82
   2  -8   1   21.73    0.75
  -2   8  -1   21.66    0.66
  -2   8  -1   22.22    0.80
   2   8   1   26.47    0.75
  -3  -8  -1    6.98    0.44
   3  -8   1    6.49    0.42
   3  -8   1    6.79    0.34
   3   8   1    7.21    0.40
  -3   8  -1    6.69    0.46
  -3   8  -1    6.85    0.33
  -4  -8  -1   10.59    0.57
   4  -8   1   11.47    0.55
   4  -8   1   11.95    0.43
  -4   8  -1   11.23    0.40
   4   8   1   11.50    0.51
  -4   8  -1   12.32    0.61
  -5  -8  -1    1.01    0.27
   5  -8   1    0.66    0.27
   5   8   1    0.84    0.24
  -5   8  -1    0.57    0.27
   6  -8   1    9.18    0.57
  -6  -8  -1    8.76    0.57
   6   8   1    9.23    0.52
  -6   8  -1    8.53    0.58
   7  -8   1   20.81    0.88
  -7  -8  -1   22.59    0.95
   7   8   1   23.11    0.86
  -7   8  -1   23.53    0.98
   8  -8   1   11.47    0.69
  -8  -8  -1   12.02    0.74
  -8   8  -1   12.14    0.72
   9  -8   1    7.85    0.63
  -9  -8  -1    8.65    0.69
  -9   8  -1    7.98    0.64
 -10  -8  -1    1.56    0.47
  10  -8   1    1.60    0.44
 -10   8  -1    2.61    0.49
  11  -8   1    0.55    0.43
 -11  -8  -1    0.52    0.45
 -11   8  -1    0.91    0.44
 -12  -8  -1    3.68    0.66
  12  -8   1    3.46    0.58
 -12   8  -1    3.37    0.59
  11  -9  -1    5.01    0.61
 -11  -9   1    3.70    0.61
 -11   9   1    4.80    0.62
 -10  -9   1    1.77    0.50
  10  -9  -1    2.81    0.50
 -10   9   1    1.36    0.45
  -9  -9   1    6.53    0.64
   9  -9  -1    5.69    0.57
  -9   9   1    5.37    0.59
   8  -9  -1    1.26    0.38
  -8  -9   1    1.61    0.40
   8   9  -1    1.67    0.35
  -8   9   1    1.07    0.38
  -7  -9   1    4.30    0.49
   7  -9  -1    3.86    0.45
  -7   9   1    4.95    0.51
   7   9  -1    4.32    0.42
  -6  -9   1    0.23    0.27
   6  -9  -1   -0.07    0.25
   6   9  -1    0.56    0.26
  -6   9   1   -0.54    0.25
   5  -9  -1    4.90    0.43
  -5  -9   1    5.06    0.45
  -5   9   1    4.90    0.45
   5   9  -1    4.81    0.41
   4  -9  -1    1.30    0.28
  -4  -9   1    1.71    0.31
   4  -9  -1    1.36    0.21
  -4   9   1    1.31    0.21
  -4   9   1    1.25    0.30
   4   9  -1    1.10    0.25
  -3  -9   1    0.14    0.22
   3  -9  -1    0.27    0.17
   3  -9  -1   -0.01    0.21
   3   9  -1   -0.02    0.12
   3   9  -1   -0.03    0.20
  -3   9   1   -0.31    0.21
  -3   9   1    0.35    0.17
  -2  -9   1   13.69    0.61
   2  -9  -1   13.51    0.54
   2  -9  -1   13.23    0.57
  -2   9   1   14.43    0.62
   2   9  -1   14.16    0.50
  -2   9   1   12.89    0.51
   2   9  -1   12.75    0.55
  -1  -9   1   29.77    0.97
   1  -9  -1   30.63    0.90
   1  -9  -1   30.77    0.93
   1  -9  -1   29.43    0.94
  -1   9   1   29.55    0.96
  -1   9   1   30.54    0.88
   1   9  -1   30.05    0.89
  -1   9   1   30.22    0.89
   1   9  -1   29.89    0.91
   0  -9   1    1.36    0.21
   0  -9   1    1.43    0.25
   0  -9  -1    1.68    0.25
   0   9  -1    1.01    0.21
   0   9  -1    1.18    0.23
   0   9   1    1.19    0.23
  -1  -9  -1   13.06    0.58
   1  -9   1   12.84    0.53
   1  -9   1   12.98    0.58
   1   9   1   13.28    0.54
  -1   9  -1   13.35    0.57
   2  -9   1   34.05    1.01
  -2  -9  -1   34.48    1.07
  -2   9  -1   34.72    1.09
   2   9   1   34.37    0.98
  -2   9  -1   34.46    0.93
   3  -9   1   29.98    0.97
  -3  -9  -1   31.06    1.02
  -3   9  -1   31.57    0.84
  -3   9  -1   31.79    1.05
   3   9   1   31.30    0.93
  -4  -9  -1   14.44    0.68
   4  -9   1   14.56    0.66
  -4   9  -1   14.95    0.71
   4   9   1   16.02    0.63
  -5  -9  -1    9.82    0.59
   5  -9   1   10.11    0.57
   5   9   1    9.30    0.51
  -5   9  -1   10.09    0.60
   6  -9   1    4.68    0.45
  -6  -9  -1    4.19    0.46
   6   9   1    3.98    0.39
  -6   9  -1    3.59    0.44
  -7  -9  -1   10.35    0.67
   7  -9   1   10.71    0.67
  -7   9  -1   11.51    0.71
   7   9   1   10.62    0.60
   8  -9   1    0.09    0.33
  -8  -9  -1    0.49    0.36
  -8   9  -1   -0.27    0.31
   8   9   1    0.10    0.30
  -9  -9  -1    0.23    0.37
   9  -9   1   -0.31    0.32
  -9   9  -1   -0.50    0.31
 -10  -9  -1    1.19    0.45
  10  -9   1    0.44    0.39
 -10   9  -1    0.72    0.42
  11  -9   1    0.29    0.41
 -11  -9  -1    0.17    0.44
 -11   9  -1   -0.29    0.38
 -11 -10   1    0.30    0.46
  11 -10  -1    0.12    0.41
 -11  10   1    0.32    0.43
 -10 -10   1    1.15    0.47
  10 -10  -1    1.33    0.44
 -10  10   1    0.71    0.44
  -9 -10   1    1.30    0.44
   9 -10  -1    0.50    0.38
   9  10  -1    0.52    0.36
  -9  10   1    0.29    0.38
   8 -10  -1    9.48    0.67
  -8 -10   1    9.72    0.72
   8  10  -1    9.66    0.62
  -8  10   1    9.07    0.69
   7 -10  -1    6.32    0.54
  -7 -10   1    6.87    0.60
   7  10  -1    5.76    0.50
  -7  10   1    5.88    0.57
  -6 -10   1   15.92    0.80
   6 -10  -1   16.03    0.75
  -6  10   1   15.50    0.80
   6  10  -1   15.97    0.71
  -5 -10   1    9.03    0.60
   5 -10  -1    9.60    0.58
  -5  10   1    9.89    0.61
   5  10  -1    8.70    0.53
   4 -10  -1    6.12    0.46
   4 -10  -1    6.77    0.40
  -4 -10   1    6.28    0.50
  -4  10   1    5.68    0.50
  -4  10   1    5.88    0.36
   4  10  -1    6.17    0.45
  -3 -10   1   40.34    1.30
   3 -10  -1   42.21    1.18
   3 -10  -1   42.00    1.23
  -3  10   1   43.02    1.11
   3  10  -1   42.93    1.21
  -3  10   1   42.30    1.33
   2 -10  -1    3.46    0.31
  -2 -10   1    2.89    0.34
   2 -10  -1    3.19    0.32
   2  10  -1    2.92    0.25
  -2  10   1    3.02    0.34
  -2  10   1    2.96    0.29
   2  10  -1    3.11    0.32
   1 -10  -1   22.77    0.80
  -1 -10   1   21.46    0.82
   1 -10  -1   20.98    0.74
   1 -10  -1   22.86    0.78
   1  10  -1   23.04    0.78
   1  10  -1   22.40    0.74
  -1  10   1   22.02    0.76
  -1  10   1   21.11    0.74
  -1  10   1   20.41    0.79
   0 -10   1    4.61    0.42
   0 -10   1    4.93    0.35
   0 -10  -1    5.67    0.42
   0  10  -1    4.95    0.41
   0  10   1    5.21    0.40
   0  10   1    5.04    0.40
   0  10  -1    5.19    0.39
   1 -10   1    1.01    0.24
  -1 -10  -1    1.03    0.25
   1 -10   1    1.24    0.26
   1  10   1    1.31    0.24
  -1  10  -1    0.54    0.23
  -1  10  -1    1.13    0.26
   2 -10   1   -0.28    0.19
  -2  10  -1   -0.07    0.21
  -2  10  -1   -0.13    0.15
  -3 -10  -1    5.15    0.45
   3 -10   1    5.11    0.41
  -3  10  -1    5.09    0.34
   3  10   1    5.00    0.40
  -3  10  -1    4.79    0.45
  -4 -10  -1   38.83    1.24
   4 -10   1   37.82    1.18
   4  10   1   38.50    1.12
  -4  10  -1   36.86    1.26
   5 -10   1   11.42    0.64
  -5 -10  -1   11.15    0.65
   5  10   1   12.60    0.60
  -5  10  -1   12.60    0.70
  -6 -10  -1   20.65    0.93
   6 -10   1   20.99    0.89
  -6  10  -1   21.46    0.94
   6  10   1   20.91    0.81
  -7 -10  -1    2.98    0.45
   7 -10   1    2.99    0.43
   7  10   1    2.30    0.36
  -7  10  -1    2.04    0.42
   8 -10   1    3.11    0.47
  -8 -10  -1    3.80    0.53
   8  10   1    3.25    0.44
  -8  10  -1    3.75    0.51
   9 -10   1    9.19    0.70
  -9 -10  -1    9.47    0.76
  -9  10  -1    9.01    0.72
 -10 -10  -1    5.70    0.70
  10 -10   1    5.59    0.63
 -10  10  -1    5.15    0.64
 -11 -10  -1   10.72    0.89
  11 -10   1    9.34    0.78
 -11  10  -1    8.29    0.79
  10 -11  -1   12.38    0.84
 -10 -11   1   11.86    0.89
 -10  11   1   11.31    0.85
  -9 -11   1    2.49    0.53
   9 -11  -1    2.08    0.47
  -9  11   1    1.77    0.48
   9  11  -1    1.87    0.44
   8 -11  -1   10.54    0.72
  -8 -11   1   10.89    0.78
   8  11  -1   12.18    0.69
  -8  11   1    9.60    0.73
   7 -11  -1    3.09    0.46
  -7 -11   1    3.93    0.51
   7  11  -1    2.89    0.40
  -7  11   1    2.27    0.45
   6 -11  -1    1.40    0.36
  -6 -11   1    1.43    0.36
   6  11  -1    1.40    0.32
  -6  11   1    1.15    0.36
  -5 -11   1    0.67    0.32
   5 -11  -1    0.84    0.30
   5  11  -1    0.45    0.28
  -5  11   1    0.50    0.31
   4 -11  -1    0.90    0.29
  -4 -11   1    1.74    0.35
   4  11  -1    0.97    0.28
  -4  11   1    0.41    0.30
  -3 -11   1    2.82    0.37
   3 -11  -1    2.89    0.35
   3 -11  -1    3.26    0.32
  -3  11   1    2.90    0.30
   3  11  -1    2.62    0.34
  -3  11   1    3.19    0.37
   2 -11  -1    0.39    0.22
  -2 -11   1    0.34    0.24
  -2  11   1    0.14    0.23
  -2  11   1    0.06    0.19
   2  11  -1    0.52    0.24
  -1 -11   1   20.37    0.83
  -1  11   1   21.82    0.78
   1  11  -1   21.84    0.76
   1  11  -1   21.23    0.78
  -1  11   1   20.60    0.75
  -1  11   1   21.31    0.82
   0 -11  -1   17.99    0.74
   0 -11   1   18.30    0.66
   0 -11   1   17.80    0.76
   0  11   1   16.98    0.68
   0  11  -1   17.49    0.70
   0  11  -1   18.21    0.72
   0  11   1   18.73    0.72
   1 -11   1   38.74    1.11
  -1 -11  -1   40.20    1.22
  -1  11  -1   38.77    1.10
   1  11   1   35.74    1.10
  -1  11  -1   38.35    1.16
  -1  11  -1   37.99    1.20
   1  11   1   38.83    1.15
  -2 -11  -1   29.18    1.03
   2 -11   1   31.36    0.99
  -2  11  -1   30.60    0.91
   2  11   1   29.52    0.95
  -2  11  -1   30.29    1.04
   2  11   1   30.91    0.94
   3 -11   1    3.61    0.39
  -3 -11  -1    3.61    0.40
  -3  11  -1    4.75    0.43
   3  11   1    4.77    0.39
  -3  11  -1    4.09    0.32
   4 -11   1   38.30    1.20
  -4 -11  -1   35.36    1.24
  -4  11  -1   39.16    1.30
   4  11   1   37.26    1.13
  -5 -11  -1    5.98    0.53
   5 -11   1    5.39    0.48
   5  11   1    4.75    0.43
  -5  11  -1    4.94    0.49
   6 -11   1    2.79    0.43
  -6 -11  -1    2.66    0.42
  -6  11  -1    2.64    0.44
   6  11   1    3.21    0.39
   7 -11   1    1.29    0.39
  -7 -11  -1    1.21    0.39
   7  11   1    1.42    0.35
  -7  11  -1    1.09    0.40
   8 -11   1    0.25    0.33
  -8 -11  -1    0.31    0.37
   8  11   1    0.20    0.32
  -8  11  -1   -0.03    0.34
  -9 -11  -1    0.07    0.41
   9 -11   1   -0.01    0.35
  -9  11  -1    0.23    0.38
 -10 -11  -1   -0.22    0.43
  10 -11   1   -0.40    0.38
 -10  11  -1   -0.29    0.39
 -10 -12   1    0.63    0.49
  10 -12  -1    1.39    0.50
 -10  12   1    1.36    0.51
  -9 -12   1    6.14    0.71
   9 -12  -1    5.58    0.62
  -9  12   1    4.83    0.64
   9  12  -1    5.80    0.59
   8 -12  -1    4.39    0.55
  -8 -12   1    5.31    0.63
  -8  12   1    4.60    0.59
   8  12  -1    4.78    0.51
  -7 -12   1    1.04    0.40
   7 -12  -1    1.37    0.40
  -7  12   1    0.96    0.41
   7  12  -1    0.78    0.33
  -6 -12   1    6.44    0.59
   6 -12  -1    6.59    0.56
  -6  12   1    6.57    0.61
   6  12  -1    5.61    0.51
   5 -12  -1   20.23    0.87
  -5 -12   1   18.74    0.90
   5  12  -1   18.19    0.79
  -5  12   1   20.23    0.93
  -4 -12   1   33.31    1.20
   4 -12  -1   32.59    1.12
   4  12  -1   32.30    1.08
  -4  12   1   32.41    1.20
   3 -12  -1   23.12    0.86
  -3 -12   1   21.78    0.91
  -3  12   1   21.75    0.76
   3  12  -1   20.79    0.83
  -3  12   1   22.80    0.93
   2 -12  -1   18.02    0.74
  -2 -12   1   18.85    0.83
  -2  12   1   19.48    0.76
   2  12  -1   18.46    0.76
  -2  12   1   17.92    0.70
  -2  12   1   17.26    0.79
  -1 -12   1    5.42    0.49
  -1  12   1    5.73    0.45
  -1  12   1    5.96    0.45
   1  12  -1    5.65    0.47
  -1  12   1    4.98    0.46
   1  12  -1    5.61    0.43
   0 -12  -1   15.62    0.71
   0 -12   1   15.02    0.74
   0  12   1   14.75    0.67
   0  12   1   15.19    0.68
   0  12   1   15.44    0.66
   0  12  -1   15.15    0.69
   0  12  -1   14.30    0.66
   1 -12   1    0.16    0.22
  -1 -12  -1    0.23    0.23
   1  12   1   -0.08    0.19
  -1  12  -1    0.13    0.21
   1  12   1    0.08    0.22
  -1  12  -1    0.02    0.22
  -1  12  -1    0.11    0.25
  -2 -12  -1    1.03    0.29
   2 -12   1    0.44    0.24
  -2  12  -1    0.60    0.29
   2  12   1    0.98    0.27
  -2  12  -1    0.39    0.23
  -3 -12  -1    3.42    0.42
   3 -12   1    3.72    0.40
  -3  12  -1    3.40    0.42
   3  12   1    3.22    0.37
   4 -12   1   -0.02    0.27
  -4 -12  -1    0.08    0.27
  -4  12  -1    0.00    0.27
   4  12   1    0.01    0.24
  -5 -12  -1    3.51    0.46
   5 -12   1    4.17    0.47
   5  12   1    3.46    0.40
  -5  12  -1    3.36    0.47
   6 -12   1    6.33    0.57
  -6 -12  -1    6.62    0.59
   6  12   1    8.12    0.56
  -6  12  -1    6.88    0.60
   7 -12   1   12.87    0.77
  -7 -12  -1   13.35    0.83
  -7  12  -1   12.21    0.81
   7  12   1   12.68    0.70
   8 -12   1   15.74    0.88
  -8 -12  -1   15.96    0.95
   8  12   1   16.11    0.83
  -8  12  -1   16.26    0.94
  -9 -12  -1   12.84    0.92
   9 -12   1   11.14    0.80
  -9  12  -1   11.87    0.86
 -10 -12  -1    6.33    0.77
   9 -13  -1    2.15    0.50
  -9 -13   1    2.11    0.56
  -9  13   1    2.62    0.56
   9  13  -1    2.88    0.51
  -8 -13   1    5.99    0.67
   8 -13  -1    6.75    0.64
  -8  13   1    6.09    0.68
   8  13  -1    6.60    0.59
   7 -13  -1   11.07    0.73
  -7 -13   1    9.85    0.76
  -7  13   1   10.19    0.78
   7  13  -1   11.06    0.67
  -6 -13   1    2.76    0.48
   6 -13  -1    3.37    0.47
   6  13  -1    4.03    0.45
  -6  13   1    2.60    0.49
  -5 -13   1    4.61    0.53
   5 -13  -1    3.63    0.46
  -5  13   1    3.47    0.51
   5  13  -1    4.30    0.45
   4 -13  -1    1.62    0.35
  -4 -13   1    1.12    0.36
  -4  13   1    1.12    0.38
   4  13  -1    1.98    0.36
   3 -13  -1    5.02    0.46
  -3 -13   1    5.69    0.53
   3  13  -1    5.08    0.46
  -3  13   1    5.58    0.54
  -2 -13   1   16.04    0.79
   2  13  -1   14.89    0.71
  -2  13   1   15.43    0.76
  -2  13   1   14.94    0.67
  -2  13   1   15.57    0.71
  -1 -13   1   20.84    0.89
  -1  13   1   20.38    0.85
   1  13  -1   21.03    0.83
  -1  13   1   19.40    0.78
  -1  13   1   19.32    0.80
   0 -13  -1   28.39    1.05
   0 -13   1   28.33    1.07
   0  13   1   30.29    1.01
   0  13  -1   29.35    1.01
   0  13  -1   27.58    1.00
   0  13   1   29.49    1.03
   0  13   1   29.42    1.01
   1 -13   1   26.17    0.90
  -1 -13  -1   26.34    1.01
  -1  13  -1   26.01    0.98
   1  13   1   27.59    0.94
  -1  13  -1   26.74    0.96
  -1  13  -1   26.40    0.92
   2 -13   1    9.93    0.57
  -2 -13  -1   10.32    0.63
   2  13   1   10.71    0.59
  -2  13  -1    9.76    0.63
  -2  13  -1   10.22    0.61
  -2  13  -1    9.20    0.53
  -3 -13  -1   13.75    0.73
   3 -13   1   12.21    0.66
  -3  13  -1   13.06    0.73
   3  13   1   12.85    0.64
  -4 -13  -1   15.48    0.80
   4 -13   1   15.19    0.76
   4  13   1   15.43    0.72
  -4  13  -1   15.12    0.82
   5 -13   1   24.98    1.01
  -5 -13  -1   24.17    1.05
   5  13   1   25.80    0.95
  -5  13  -1   24.82    1.09
   6 -13   1    9.90    0.69
  -6 -13  -1    9.85    0.72
   6  13   1   10.43    0.65
  -6  13  -1   10.28    0.74
  -7 -13  -1    3.08    0.53
   7 -13   1    2.73    0.48
  -7  13  -1    2.96    0.53
   7  13   1    2.89    0.45
   8 -13   1    0.04    0.37
  -8 -13  -1    0.61    0.44
   8  13   1    0.74    0.37
  -8  13  -1    0.75    0.43
   9 -13   1   -0.37    0.36
  -9 -13  -1   -0.14    0.41
  -9  13  -1    0.41    0.43
   9  13   1   -0.49    0.35
  -9 -14   1    3.22    0.64
   8 -14  -1   11.34    0.81
  -8 -14   1   12.76    0.92
  -8  14   1   11.71    0.89
   8  14  -1   12.87    0.79
   7 -14  -1    6.98    0.65
  -7 -14   1    6.66    0.71
   7  14  -1    6.89    0.60
  -7  14   1    6.44    0.68
  -6 -14   1   16.37    0.93
   6 -14  -1   16.98    0.87
  -6  14   1   16.08    0.94
   6  14  -1   16.23    0.81
  -5 -14   1   19.55    0.98
   5 -14  -1   21.14    0.93
   5  14  -1   20.08    0.88
  -5  14   1   18.33    0.97
   4 -14  -1    6.96    0.57
  -4 -14   1    6.37    0.60
  -4  14   1    6.87    0.63
   4  14  -1    6.86    0.54
   3 -14  -1   23.34    0.91
  -3 -14   1   22.72    1.01
  -3  14   1   21.10    0.98
  -3  14   1   22.85    0.91
   3  14  -1   22.88    0.91
  -2 -14   1    9.39    0.65
  -2  14   1   10.38    0.59
  -2  14   1    9.90    0.61
   2  14  -1    9.54    0.61
  -2  14   1   10.12    0.65
  -1 -14   1   17.83    0.88
   1  14  -1   19.85    0.83
  -1  14   1   18.95    0.80
  -1  14   1   18.88    0.81
  -1  14   1   18.71    0.84
   0 -14   1    4.33    0.48
   0 -14  -1    5.11    0.49
   0  14  -1    4.98    0.47
   0  14   1    4.58    0.46
   0  14  -1    4.65    0.47
   0  14   1    4.72    0.44
  -1 -14  -1    3.44    0.44
   1  14   1    3.11    0.43
  -1  14  -1    3.28    0.40
   1  14   1    3.83    0.42
  -1  14  -1    3.28    0.41
  -1  14  -1    3.65    0.43
  -2 -14  -1    2.19    0.39
   2 -14   1    2.28    0.35
  -2  14  -1    1.51    0.36
   2  14   1    2.38    0.36
  -2  14  -1    1.73    0.37
  -3 -14  -1    6.30    0.57
   3 -14   1    6.45    0.53
  -3  14  -1    6.31    0.58
   3  14   1    5.81    0.50
  -4 -14  -1   10.51    0.71
   4 -14   1   11.28    0.68
   4  14   1   11.19    0.65
  -4  14  -1   10.94    0.73
   5 -14   1    0.79    0.35
  -5 -14  -1    0.58    0.36
  -5  14  -1    0.51    0.37
   5  14   1    0.64    0.32
   6 -14   1   14.38    0.83
  -6 -14  -1   15.97    0.91
  -6  14  -1   14.85    0.90
   6  14   1   14.60    0.76
   7 -14   1   11.58    0.79
  -7 -14  -1   12.84    0.87
   7  14   1   11.40    0.72
  -7  14  -1   12.66    0.87
  -8 -14  -1   11.83    0.88
   8 -14   1   11.96    0.83
   8  14   1   12.74    0.79
  -8  14  -1   12.75    0.90
  -9 -14  -1    8.60    0.85
  -8 -15   1    4.10    0.67
   8  15  -1    5.21    0.59
  -7 -15   1    0.76    0.43
   7 -15  -1    0.34    0.38
  -7  15   1    0.08    0.43
   7  15  -1    0.15    0.34
  -6 -15   1   -0.04    0.38
   6 -15  -1    0.99    0.38
   6  15  -1   -0.17    0.33
  -6  15   1   -0.66    0.31
   5 -15  -1   -0.02    0.31
  -5 -15   1   -0.35    0.33
  -5  15   1   -0.15    0.33
   5  15  -1   -0.27    0.30
  -4 -15   1   -0.04    0.33
   4 -15  -1   -0.02    0.28
   4  15  -1   -0.13    0.31
  -4  15   1   -0.24    0.32
  -3 -15   1    4.86    0.57
   3  15  -1    5.61    0.52
  -3  15   1    5.20    0.51
  -3  15   1    5.41    0.56
  -2 -15   1    3.74    0.50
  -2  15   1    3.12    0.43
   2  15  -1    4.43    0.48
  -2  15   1    3.29    0.47
  -1 -15   1   11.50    0.75
   1  15  -1   12.11    0.69
  -1  15   1   12.82    0.70
  -1  15   1   12.27    0.67
   0  15   1   18.30    0.84
   0  15   1   17.60    0.80
   0  15  -1   16.49    0.82
   0  15  -1   17.82    0.82
  -1 -15  -1   31.93    1.22
  -1  15  -1   31.87    1.16
   1  15   1   32.28    1.17
   1  15   1   33.51    1.14
  -2 -15  -1   40.28    1.42
  -2  15  -1   39.02    1.32
  -2  15  -1   41.49    1.41
   2  15   1   39.59    1.29
  -3 -15  -1   16.50    0.89
   3 -15   1   17.41    0.81
   3  15   1   17.09    0.81
  -3  15  -1   15.43    0.81
  -3  15  -1   16.56    0.87
  -4 -15  -1    9.51    0.70
   4 -15   1    8.47    0.64
  -4  15  -1    9.30    0.71
   4  15   1    8.33    0.61
  -5 -15  -1    2.80    0.48
   5 -15   1    1.95    0.43
   5  15   1    1.91    0.41
  -5  15  -1    1.57    0.44
  -6 -15  -1   10.36    0.79
   6 -15   1    9.76    0.72
  -6  15  -1   10.72    0.82
   6  15   1    9.74    0.69
   7 -15   1    4.84    0.59
  -7 -15  -1    3.79    0.61
   7  15   1    4.19    0.53
  -7  15  -1    3.81    0.61
  -8 -15  -1    2.83    0.61
   8  15   1    2.62    0.50
  -7 -16   1   13.49    0.98
   7  16  -1   13.52    0.83
  -6 -16   1   14.53    0.93
   6 -16  -1   13.46    0.84
  -6  16   1   14.86    0.95
   6  16  -1   12.87    0.79
  -5 -16   1   19.48    1.05
   5 -16  -1   17.77    0.92
   5  16  -1   19.00    0.93
  -5  16   1   19.65    1.04
  -4 -16   1   20.62    1.07
   4  16  -1   21.64    0.96
  -4  16   1   21.35    1.07
  -3 -16   1   15.28    0.88
   3  16  -1   14.07    0.79
  -3  16   1   15.14    0.87
  -2 -16   1   20.65    1.02
   2  16  -1   20.63    0.93
  -1 -16   1    4.70    0.56
   1  16  -1    5.65    0.55
   1  16  -1    6.14    0.58
  -1  16   1    5.80    0.54
   0  16   1    7.59    0.61
   0  16  -1    7.24    0.60
   0  16  -1    7.53    0.61
   0  16   1    6.78    0.59
  -1 -16  -1   -0.03    0.31
   1  16   1    0.43    0.34
  -1  16  -1    0.04    0.31
   1  16   1    0.36    0.33
  -2 -16  -1    0.20    0.33
   2  16   1    0.25    0.30
   2  16   1    0.07    0.33
  -2  16  -1    0.59    0.34
  -3 -16  -1    7.37    0.67
   3 -16   1    7.88    0.61
  -3  16  -1    7.15    0.62
  -3  16  -1    7.02    0.65
   3  16   1    8.03    0.62
  -4 -16  -1    1.83    0.46
   4 -16   1    0.88    0.36
  -4  16  -1    1.39    0.45
  -4  16  -1    1.19    0.39
   4  16   1    1.71    0.40
   5 -16   1   14.65    0.84
  -5 -16  -1   13.75    0.89
  -5  16  -1   12.62    0.89
   5  16   1   13.03    0.78
  -6 -16  -1    5.55    0.65
   6 -16   1    5.59    0.61
   6  16   1    7.10    0.61
  -6  16  -1    6.76    0.70
  -7 -16  -1   10.04    0.86
   7  16   1    9.05    0.71
  -6 -17   1    2.37    0.58
  -5 -17   1    4.51    0.64
   5  17  -1    4.97    0.57
  -5  17   1    4.73    0.63
  -4 -17   1   -0.03    0.36
   4  17  -1    0.28    0.36
  -4  17   1   -0.50    0.35
  -3 -17   1    7.85    0.74
   3  17  -1    7.52    0.65
  -2 -17   1   20.43    1.05
   2  17  -1   19.86    0.95
   2  17  -1   19.77    1.00
  -1 -17   1   21.62    1.06
   1  17  -1   21.54    1.00
   1  17  -1   22.59    1.00
   0  17   1   17.19    0.88
   0  17  -1   16.14    0.87
   1  17   1   12.62    0.79
  -1  17  -1   10.95    0.75
  -2  17  -1    7.40    0.66
   2  17   1    8.35    0.69
  -3  17  -1   11.69    0.75
   3  17   1   12.23    0.83
  -4  17  -1   12.54    0.87
   5 -17   1   10.09    0.74
  -5  17  -1   10.17    0.83
  -4 -18   1   17.80    1.06
   4  18  -1   18.27    0.95
  -3 -18   1   27.27    1.28
   3  18  -1   28.09    1.24
   3  18  -1   27.12    1.14
  -2 -18   1    6.50    0.68
   2  18  -1    7.31    0.69
   1  18   1    3.53    0.54
   2  18   1   -0.38    0.37
 -13   0   2   14.02    0.91
 -12   0   2   13.03    0.82
 -11   0   2   11.70    0.74
  10   0  -2   10.06    0.55
 -10   0   2   10.43    0.57
 -10   0   2    9.55    0.64
  -9   0   2   57.36    1.61
   9   0  -2   58.32    1.51
  -9   0   2   57.06    1.68
   8   0  -2   76.67    1.84
  -8   0   2   74.27    2.02
  -8   0   2   76.99    1.98
   7   0  -2   97.38    2.25
  -7   0   2  101.64    2.43
  -7   0   2   95.46    2.45
  -6   0   2   83.49    2.00
   6   0  -2   78.62    1.84
  -6   0   2   78.56    2.01
   5   0  -2    3.31    0.25
  -5   0   2    2.97    0.28
  -5   0   2    3.21    0.26
  -4   0   2    5.28    0.29
  -4   0   2    5.29    0.28
   4   0  -2    5.34    0.27
  -3   0   2    4.91    0.24
  -3   0   2    5.65    0.26
   3   0  -2    4.93    0.23
  -2   0   2   47.29    1.12
   2   0  -2   47.75    1.05
   1   0  -2   22.17    0.57
  -1   0   2   30.08    0.63
  -1   0  -2  227.64    5.01
   1   0   2  225.80    4.70
   1   0   2  226.99    4.72
  -1   0  -2  225.60    5.12
   2   0   2   15.28    0.39
  -2   0  -2   12.01    0.40
   3   0   2  407.01    8.44
   4   0   2   14.50    0.48
   5   0   2   67.51    1.50
  -5   0  -2   58.61    1.59
   6   0   2   78.11    1.83
  -6   0  -2   78.02    1.98
  -7   0  -2   25.00    0.90
   7   0   2   24.58    0.79
  -7   0  -2   25.79    0.85
  -8   0  -2   17.93    0.71
   8   0   2   17.42    0.67
  -8   0  -2   16.45    0.77
  -9   0  -2    4.90    0.50
  -9   0  -2    6.07    0.47
   9   0   2    5.90    0.46
  10   0   2    0.23    0.26
 -10   0  -2   -0.24    0.31
 -10   0  -2   -0.07    0.24
 -11   0  -2   -0.03    0.37
 -12   0  -2   -0.72    0.35
 -13   0  -2    6.40    0.72
 -13  -1   2    6.30    0.69
 -13   1   2    6.07    0.69
 -12  -1   2    3.60    0.55
 -12   1   2    2.86    0.53
 -11  -1   2    3.13    0.49
 -11   1   2    3.65    0.49
 -11   1   2    3.65    0.42
  10  -1  -2    0.13    0.25
 -10  -1   2   -0.14    0.29
 -10   1   2    0.23    0.31
 -10   1   2   -0.12    0.24
  -9  -1   2    4.46    0.45
   9  -1  -2    4.61    0.39
  -9  -1   2    3.89    0.34
   9   1  -2    4.49    0.39
  -9   1   2    4.38    0.45
  -9   1   2    4.37    0.40
  -8  -1   2    1.98    0.34
   8  -1  -2    2.31    0.29
  -8  -1   2    2.67    0.27
  -8   1   2    2.53    0.31
  -8   1   2    2.69    0.36
   8   1  -2    2.57    0.27
   7  -1  -2   21.62    0.71
  -7  -1   2   21.24    0.70
  -7  -1   2   21.47    0.78
   7   1  -2   21.27    0.66
  -7   1   2   22.70    0.77
  -7   1   2   20.33    0.77
  -6  -1   2   29.66    0.82
  -6  -1   2   27.64    0.89
   6  -1  -2   28.69    0.82
  -6   1   2   29.04    0.88
   6   1  -2   28.01    0.77
  -6   1   2   27.83    0.88
  -5  -1   2   90.40    2.13
   5  -1  -2   85.86    1.97
  -5  -1   2   90.42    2.09
   5   1  -2   88.25    1.93
  -5   1   2   81.50    2.12
  -4  -1   2  201.78    4.66
  -4  -1   2  211.95    4.71
   4  -1  -2  209.49    4.39
   4   1  -2  205.29    4.34
   3  -1  -2   99.03    2.15
  -3  -1   2  102.05    2.29
  -3  -1   2   97.70    2.28
   3   1  -2   93.94    2.13
   3   1  -2  100.85    2.11
   2  -1  -2  125.14    2.76
  -2  -1   2  123.49    2.79
   2  -1  -2  121.90    2.63
   2   1  -2  126.03    2.63
   2   1  -2  122.28    2.60
   1  -1  -2  150.76    3.34
  -1  -1   2  150.03    3.37
   1   1  -2  151.95    3.15
  -1   1   2  152.04    3.13
   0  -1   2  183.74    3.86
   0  -1  -2  188.09    4.06
   0  -1   2  184.63    4.09
   0  -1  -2  178.40    4.19
   0  -1  -2  186.97    4.56
   0   1   2  179.04    4.24
   0   1   2  189.53    4.52
   0   1   2  184.15    3.80
   0   1  -2  182.86    4.19
  -1  -1  -2  185.48    3.99
   1  -1   2  177.89    3.76
  -1  -1  -2  178.36    3.95
  -1   1  -2  176.72    4.07
  -2  -1  -2    0.56    0.11
  -2  -1  -2    0.45    0.10
  -2  -1  -2    0.69    0.12
   2  -1   2    0.55    0.11
  -2   1  -2    0.47    0.11
   2   1   2    0.68    0.10
  -3  -1  -2    6.50    0.29
  -3  -1  -2    6.62    0.32
   3  -1   2    6.33    0.30
   3   1   2    6.35    0.27
  -3   1  -2    6.10    0.30
  -4  -1  -2   34.57    0.95
  -4  -1  -2   33.81    0.92
   4  -1   2   33.55    0.88
  -4   1  -2   32.54    0.94
   4   1   2   35.10    0.85
   5  -1   2    1.59    0.21
  -5  -1  -2    1.69    0.19
  -5  -1  -2    1.56    0.24
  -5   1  -2    1.43    0.20
   5   1   2    1.60    0.18
  -6  -1  -2   10.93    0.47
  -6  -1  -2   10.78    0.53
   6  -1   2    9.96    0.47
   6   1   2   10.48    0.45
  -7  -1  -2   22.42    0.77
   7  -1   2   22.42    0.76
  -7  -1  -2   22.32    0.84
   7   1   2   23.10    0.72
  -8  -1  -2   43.93    1.28
  -8  -1  -2   44.27    1.36
   8  -1   2   43.32    1.23
   8   1   2   42.89    1.18
  -8   1  -2   42.60    1.34
  -9  -1  -2   40.72    1.26
  -9  -1  -2   40.29    1.35
   9  -1   2   41.33    1.23
  -9   1  -2   41.62    1.30
  -9   1  -2   41.18    1.36
   9   1   2   41.83    1.18
 -10  -1  -2   35.41    1.29
  10  -1   2   35.53    1.14
 -10  -1  -2   34.67    1.16
  10   1   2   36.35    1.11
 -10   1  -2   33.15    1.25
 -10   1  -2   35.15    1.20
 -11  -1  -2   29.18    1.22
  11  -1   2   31.73    1.09
 -11   1  -2   27.15    1.18
 -11   1  -2   30.27    1.13
 -12  -1  -2   20.81    1.05
 -12   1  -2   20.58    1.04
 -13  -1  -2   11.64    0.88
 -13   1  -2   12.24    0.88
 -13  -2   2   10.69    0.82
 -13   2   2   10.60    0.82
 -12  -2   2   37.30    1.45
 -12   2   2   40.88    1.48
  11  -2  -2   36.61    1.18
 -11  -2   2   32.56    1.28
 -11   2   2   33.79    1.28
 -11   2   2   35.99    1.25
  10  -2  -2   23.77    0.91
 -10  -2   2   23.97    1.01
 -10   2   2   26.39    0.98
 -10   2   2   25.30    1.01
   9  -2  -2   40.88    1.22
  -9  -2   2   40.95    1.35
  -9   2   2   42.93    1.32
  -9   2   2   41.76    1.33
  -8  -2   2   55.38    1.47
   8  -2  -2   56.92    1.49
   8  -2  -2   54.68    1.49
  -8  -2   2   56.75    1.62
  -8   2   2   56.24    1.59
   8   2  -2   56.58    1.38
   7  -2  -2   49.05    1.33
  -7  -2   2   50.41    1.32
   7  -2  -2   50.41    1.33
  -7  -2   2   51.53    1.45
   7   2  -2   51.10    1.23
  -6  -2   2   58.07    1.54
   6  -2  -2   57.29    1.42
   6  -2  -2   57.16    1.45
  -6  -2   2   56.80    1.42
   6   2  -2   56.71    1.33
   5  -2  -2   62.59    1.48
   5  -2  -2   62.59    1.51
  -5  -2   2   61.50    1.49
  -5  -2   2   59.32    1.57
   5   2  -2   60.55    1.38
   5   2  -2   60.56    1.47
  -5   2   2   63.73    1.61
  -4  -2   2   77.52    1.82
   4  -2  -2   79.25    1.83
   4  -2  -2   79.00    1.78
  -4  -2   2   79.06    1.90
   4   2  -2   76.83    1.76
   4   2  -2   78.30    1.68
  -4   2   2   76.38    1.92
   3  -2  -2   43.00    1.07
  -3  -2   2   45.71    1.07
   3  -2  -2   46.60    1.10
  -3  -2   2   44.03    1.14
  -3   2   2   45.56    1.17
   3   2  -2   45.21    0.99
   3   2  -2   44.85    1.06
   2  -2  -2   28.64    0.71
   2  -2  -2   27.25    0.69
  -2  -2   2   27.44    0.73
  -2   2   2   28.02    0.66
   2   2  -2   28.00    0.69
  -1  -2   2   41.96    0.99
   1  -2  -2   42.87    0.95
  -1  -2   2   40.54    1.01
  -1  -2   2   42.48    0.92
   1  -2  -2   42.00    0.99
  -1   2   2   40.90    0.92
   1   2  -2   42.75    0.92
   1   2  -2   40.76    1.00
   1   2  -2   40.77    0.94
   0  -2   2  139.22    2.92
   0  -2  -2  138.47    3.08
   0  -2  -2  133.21    3.10
   0  -2   2  138.57    3.11
   0   2  -2  140.72    3.16
   0   2   2  140.09    2.91
   0   2   2  141.58    2.89
  -1  -2  -2    1.01    0.12
   1  -2   2    1.00    0.11
  -1  -2  -2    1.06    0.10
   1   2   2    0.98    0.09
  -1   2  -2    1.27    0.12
   2  -2   2  182.45    3.81
  -2  -2  -2  185.30    4.03
  -2  -2  -2  182.96    4.00
   2   2   2  174.80    3.77
  -2   2  -2  182.21    4.13
   2   2   2  173.70    3.75
   3  -2   2   70.62    1.64
  -3  -2  -2   75.73    1.75
  -3   2  -2   70.87    1.77
   3   2   2   71.69    1.59
   4  -2   2   99.41    2.25
  -4  -2  -2  101.62    2.39
  -4  -2  -2  100.37    2.38
  -4   2  -2  101.90    2.44
   4   2   2   97.80    2.18
   5  -2   2   32.47    0.91
  -5  -2  -2   32.11    0.97
  -5  -2  -2   31.68    0.90
   5   2   2   33.09    0.84
  -5   2  -2   32.72    0.97
   6  -2   2  132.63    3.08
  -6  -2  -2  139.93    3.31
  -6  -2  -2  139.28    3.27
   6   2   2  137.45    3.00
  -6   2  -2  137.29    3.33
  -7  -2  -2   84.88    2.17
  -7  -2  -2   81.09    2.07
   7  -2   2   80.47    1.98
  -7   2  -2   82.15    2.14
   7   2   2   79.05    1.89
   8  -2   2   36.49    1.13
  -8  -2  -2   37.99    1.15
  -8  -2  -2   37.98    1.26
  -8   2  -2   39.94    1.23
   8   2   2   38.05    1.06
  -9  -2  -2    5.98    0.54
   9  -2   2    6.24    0.50
  -9  -2  -2    6.71    0.47
   9   2   2    6.33    0.42
  -9   2  -2    4.56    0.43
  10  -2   2   -0.18    0.27
 -10  -2  -2    0.34    0.34
 -10   2  -2   -0.31    0.32
 -10   2  -2    0.08    0.13
 -11  -2  -2   -0.14    0.34
  11  -2   2   -0.04    0.30
 -11   2  -2    0.32    0.30
 -11   2  -2   -0.05    0.35
 -12  -2  -2    2.96    0.55
 -12   2  -2    3.23    0.47
 -12   2  -2    3.13    0.54
 -13  -2  -2    3.25    0.59
 -13   2  -2    2.95    0.59
 -13  -3   2   14.18    0.94
 -13   3   2   14.64    0.93
  12  -3  -2    4.75    0.52
 -12  -3   2    3.64    0.57
 -12   3   2    4.48    0.58
 -12   3   2    4.47    0.51
  11  -3  -2    5.38    0.49
 -11  -3   2    3.62    0.52
 -11   3   2    3.45    0.45
 -11   3   2    3.57    0.51
 -10  -3   2    1.91    0.42
  10  -3  -2    2.98    0.40
 -10   3   2    3.40    0.44
   9  -3  -2    1.15    0.30
  -9  -3   2    0.40    0.30
  -9   3   2    0.63    0.32
  -9   3   2    0.79    0.27
   8  -3  -2    2.35    0.29
  -8  -3   2    2.13    0.35
   8  -3  -2    2.34    0.33
  -8   3   2    2.48    0.34
   7  -3  -2   22.08    0.76
   7  -3  -2   23.34    0.80
  -7  -3   2   23.87    0.72
  -7  -3   2   25.27    0.88
  -7   3   2   25.05    0.88
   7   3  -2   24.61    0.67
   6  -3  -2   33.67    0.97
   6  -3  -2   36.26    1.01
  -6  -3   2   34.95    0.93
  -6  -3   2   35.47    1.07
   6   3  -2   35.16    0.86
  -6   3   2   37.14    1.09
  -5  -3   2   51.45    1.36
   5  -3  -2   49.30    1.26
   5  -3  -2   50.61    1.28
  -5  -3   2   49.63    1.22
  -5   3   2   51.37    1.38
   5   3  -2   50.04    1.12
   5   3  -2   49.60    1.26
   4  -3  -2  163.00    3.50
  -4  -3   2  159.68    3.71
  -4  -3   2  159.31    3.67
   4  -3  -2  158.78    3.61
   4   3  -2  164.21    3.46
   4   3  -2  161.91    3.38
  -4   3   2  160.63    3.79
   3  -3  -2  248.20    5.14
  -3  -3   2  231.39    5.43
   3  -3  -2  245.55    5.34
   3   3  -2  244.52    5.08
  -3   3   2  241.43    5.00
  -3   3   2  245.05    5.56
   2  -3  -2  615.68   12.90
   2  -3  -2  629.99   13.63
  -2  -3   2  627.02   13.68
  -2   3   2  612.91   12.69
   2   3  -2  638.60   12.78
   1  -3  -2  493.25   10.11
  -1  -3   2  464.51   10.71
  -1  -3   2  509.19   10.21
   1  -3  -2  489.82   10.67
   1   3  -2  488.56   11.06
  -1   3   2  493.28    9.96
   1   3  -2  483.55   10.02
   0  -3   2   30.79    0.81
   0  -3  -2   31.98    0.80
   0  -3  -2   30.42    0.77
   0   3  -2   31.42    0.79
   0   3   2   32.29    0.75
   0   3   2   31.12    0.72
  -1  -3  -2   28.71    0.72
  -1  -3  -2   27.67    0.74
   1  -3   2   28.29    0.70
   1   3   2   27.66    0.67
  -1   3  -2   28.50    0.76
  -2  -3  -2   19.43    0.56
  -2  -3  -2   19.20    0.58
   2  -3   2   19.16    0.56
  -2   3  -2   19.22    0.59
   2   3   2   19.07    0.52
   3  -3   2    5.61    0.30
  -3  -3  -2    6.13    0.31
  -3   3  -2    5.93    0.32
   3   3   2    5.85    0.29
   3   3   2    5.98    0.25
  -4  -3  -2    3.87    0.31
   4  -3   2    3.38    0.29
  -4   3  -2    3.70    0.31
   4   3   2    3.71    0.23
   5  -3   2    4.14    0.33
  -5  -3  -2    4.26    0.34
   5   3   2    4.56    0.26
  -5   3  -2    4.26    0.35
  -6  -3  -2    0.29    0.22
   6  -3   2    0.54    0.13
   6  -3   2    0.12    0.21
   6   3   2    0.57    0.16
  -6   3  -2    0.56    0.22
  -7  -3  -2    1.61    0.31
   7  -3   2    1.02    0.27
   7   3   2    1.45    0.22
  -7   3  -2    1.27    0.28
   8  -3   2   38.48    1.18
  -8  -3  -2   39.96    1.30
   8   3   2   39.00    1.07
  -8   3  -2   40.56    1.28
   9  -3   2   23.04    0.90
  -9  -3  -2   25.17    1.01
  -9   3  -2   23.79    0.96
 -10  -3  -2   47.57    1.60
  10  -3   2   45.53    1.43
 -10   3  -2   48.63    1.54
 -11  -3  -2   30.50    1.29
  11  -3   2   34.21    1.19
 -11   3  -2   32.40    1.28
 -11   3  -2   33.17    1.23
 -12  -3  -2   12.78    0.87
  12  -3   2   12.18    0.76
 -12   3  -2   12.96    0.84
 -13  -3  -2    7.83    0.78
 -13   3  -2    8.62    0.77
 -13  -4   2    7.27    0.76
 -13   4   2    8.44    0.76
 -12  -4   2   20.08    1.04
  12  -4  -2   20.19    0.93
 -12   4   2   20.01    1.01
  11  -4  -2   25.12    1.01
 -11  -4   2   24.91    1.11
 -11   4   2   26.42    1.07
 -11   4   2   24.14    1.06
  10  -4  -2   17.86    0.81
 -10  -4   2   18.49    0.89
 -10   4   2   19.59    0.88
 -10   4   2   19.39    0.88
   9  -4  -2   87.00    2.25
  -9  -4   2   88.55    2.43
  -9   4   2   91.36    2.44
  -8  -4   2   74.58    2.06
   8  -4  -2   73.52    1.92
  -8   4   2   76.50    2.08
  -7  -4   2   41.52    1.24
   7  -4  -2   41.13    1.16
   7  -4  -2   33.55    1.06
  -7   4   2   41.24    1.25
  -6  -4   2   53.81    1.46
   6  -4  -2   46.51    1.30
   6  -4  -2   50.81    1.36
  -6   4   2   53.59    1.48
   6   4  -2   52.85    1.16
   6   4  -2   52.70    1.35
  -5  -4   2   19.21    0.69
   5  -4  -2   18.88    0.66
   5  -4  -2   19.56    0.60
   5   4  -2   19.26    0.64
   5   4  -2   19.47    0.47
  -5   4   2   18.31    0.69
   4  -4  -2   45.11    1.14
   4  -4  -2   43.89    1.09
  -4  -4   2   42.56    1.18
  -4   4   2   42.91    1.21
   4   4  -2   43.98    1.11
  -4   4   2   43.85    1.02
  -3  -4   2    1.30    0.20
   3  -4  -2    2.12    0.22
   3  -4  -2    1.83    0.17
  -3   4   2    1.28    0.21
  -3   4   2    1.90    0.16
   3   4  -2    1.71    0.19
  -2  -4   2    9.07    0.38
   2  -4  -2    9.10    0.38
   2  -4  -2    9.76    0.35
   2   4  -2    8.97    0.36
  -2   4   2    8.61    0.32
  -1  -4   2   36.92    0.98
   1  -4  -2   36.23    0.91
   1  -4  -2   37.40    0.94
  -1  -4   2   37.60    0.84
   1   4  -2   37.31    0.91
   1   4  -2   37.12    0.91
  -1   4   2   37.35    0.88
   0  -4  -2    2.43    0.19
   0  -4   2    2.37    0.19
   0  -4  -2    2.18    0.18
   0  -4   2    2.21    0.18
   0   4   2    2.19    0.18
   0   4  -2    2.07    0.18
  -1  -4  -2   40.74    1.03
   1  -4   2   42.43    1.00
  -1  -4  -2   42.51    1.07
   1   4   2   40.98    0.96
  -1   4  -2   41.83    1.08
  -2  -4  -2   13.34    0.46
   2  -4   2   13.92    0.47
  -2  -4  -2   13.44    0.48
  -2   4  -2   13.75    0.35
  -2   4  -2   14.05    0.49
   2   4   2   13.83    0.43
   3  -4   2  386.05    7.97
  -3  -4  -2  381.44    8.43
   3   4   2  371.61    7.85
  -3   4  -2  381.31    8.63
   4  -4   2  117.05    2.62
  -4  -4  -2  118.06    2.77
   4   4   2  114.72    2.56
  -4   4  -2  114.87    2.83
   4   4   2  114.94    2.49
  -5  -4  -2  108.22    2.59
   5  -4   2  100.55    2.43
   5   4   2  104.53    2.29
  -5   4  -2  107.42    2.64
   6  -4   2   47.12    1.30
  -6  -4  -2   48.39    1.38
  -6   4  -2   47.09    1.39
   6   4   2   46.68    1.14
   7  -4   2   26.34    0.90
  -7  -4  -2   26.26    0.96
  -7   4  -2   24.90    0.94
   7   4   2   27.07    0.75
  -8  -4  -2   33.64    1.18
   8  -4   2   32.63    1.09
  -8   4  -2   34.94    1.18
  -9  -4  -2   14.68    0.80
   9  -4   2   16.04    0.75
  -9   4  -2   16.34    0.79
  10  -4   2    0.88    0.36
 -10  -4  -2    2.46    0.46
 -10   4  -2    1.29    0.37
  11  -4   2    0.07    0.34
 -11  -4  -2    0.53    0.42
 -11   4  -2    0.23    0.40
 -11   4  -2    0.11    0.33
 -12  -4  -2    0.23    0.43
  12  -4   2    0.11    0.37
 -12   4  -2   -0.35    0.41
 -12   4  -2   -0.11    0.35
  13  -4   2    6.02    0.65
 -13   4  -2    5.54    0.62
 -13   4  -2    4.85    0.66
  13  -5  -2    2.58    0.51
 -13  -5   2    2.54    0.58
 -13   5   2    3.25    0.53
 -13   5   2    3.45    0.59
  12  -5  -2    4.22    0.53
 -12  -5   2    3.06    0.55
 -12   5   2    4.02    0.59
 -12   5   2    4.29    0.55
  11  -5  -2    2.09    0.43
 -11  -5   2    2.41    0.48
 -11   5   2    2.67    0.48
 -11   5   2    2.27    0.45
 -10  -5   2    2.51    0.45
  10  -5  -2    2.71    0.42
 -10   5   2    2.83    0.43
   9  -5  -2    0.90    0.34
  -9  -5   2    1.65    0.38
  -9   5   2    1.22    0.36
  -8  -5   2    1.25    0.33
   8  -5  -2    1.41    0.32
  -8   5   2    0.99    0.32
   7  -5  -2    5.75    0.36
   7  -5  -2    5.83    0.44
  -7  -5   2    5.45    0.47
   7   5  -2    6.09    0.44
  -7   5   2    5.80    0.48
   6  -5  -2   31.09    0.84
  -6  -5   2   30.10    1.00
   6  -5  -2   28.11    0.93
   6   5  -2   30.02    0.90
  -6   5   2   29.41    1.00
   5  -5  -2   92.94    2.16
   5  -5  -2   94.59    2.20
  -5  -5   2   88.36    2.30
   5   5  -2   93.37    2.15
  -5   5   2   92.59    2.37
   4  -5  -2  161.29    3.50
   4  -5  -2  159.60    3.55
  -4  -5   2  157.02    3.70
   4   5  -2  155.90    3.44
  -4   5   2  160.43    3.79
  -4   5   2  154.54    3.32
   3  -5  -2  151.01    3.37
  -3  -5   2  147.49    3.48
   3  -5  -2  150.48    3.29
  -3   5   2  146.03    3.15
   3   5  -2  150.09    3.24
  -3   5   2  152.09    3.56
   2  -5  -2  128.61    2.90
   2  -5  -2  131.13    2.82
  -2  -5   2  125.12    2.98
   2   5  -2  128.56    2.92
  -2   5   2  126.42    2.72
   2   5  -2  127.26    2.78
   1  -5  -2  121.71    2.70
  -1  -5   2  116.14    2.74
   1  -5  -2  115.92    2.69
   1  -5  -2  117.15    2.57
  -1  -5   2  117.67    2.51
  -1   5   2  116.67    2.52
   1   5  -2  118.38    2.57
   1   5  -2  116.67    2.71
   0  -5   2  105.77    2.55
   0  -5  -2  108.56    2.52
   0  -5  -2  112.05    2.51
   0  -5   2  109.69    2.37
   0   5   2  111.89    2.35
   0   5  -2  106.56    2.55
   1  -5   2   42.94    1.04
   1  -5   2   42.92    1.12
  -1  -5  -2   41.97    1.11
  -1  -5  -2   41.39    1.08
   1   5   2   41.59    1.00
  -1   5  -2   42.72    1.11
  -2  -5  -2   21.68    0.66
   2  -5   2   21.85    0.65
  -2  -5  -2   22.71    0.70
   2   5   2   21.79    0.62
  -2   5  -2   22.60    0.70
  -2   5  -2   21.65    0.54
  -3  -5  -2   28.53    0.83
   3  -5   2   28.87    0.82
   3   5   2   27.83    0.76
  -3   5  -2   27.46    0.64
  -3   5  -2   27.49    0.86
  -4  -5  -2    0.50    0.18
   4  -5   2    0.20    0.18
   4   5   2    0.39    0.12
   4   5   2    0.34    0.16
  -4   5  -2    0.19    0.18
   5  -5   2    8.15    0.46
  -5  -5  -2    8.67    0.48
   5   5   2    8.85    0.42
  -5   5  -2    8.40    0.49
   5   5   2    8.84    0.34
  -6  -5  -2    8.55    0.52
   6  -5   2    7.41    0.48
  -6   5  -2    8.43    0.52
   6   5   2    8.67    0.35
   7  -5   2   14.80    0.67
  -7  -5  -2   14.92    0.71
  -7   5  -2   15.51    0.72
   8  -5   2    6.66    0.53
  -8  -5  -2    7.83    0.58
  -8   5  -2    7.02    0.55
   9  -5   2   19.88    0.87
  -9  -5  -2   19.81    0.94
  -9   5  -2   20.97    0.93
  10  -5   2   28.99    1.09
 -10  -5  -2   27.76    1.18
 -10   5  -2   27.56    1.14
  11  -5   2   31.25    1.20
 -11  -5  -2   30.71    1.32
 -11   5  -2   32.90    1.28
  12  -5   2   19.20    0.96
 -12  -5  -2   19.07    1.07
 -12   5  -2   18.34    0.99
 -12   5  -2   19.44    1.03
  13  -5   2   16.90    0.96
 -13   5  -2   16.78    1.00
  13  -6  -2    7.78    0.71
 -13   6   2    7.85    0.75
 -13   6   2    6.87    0.71
 -12  -6   2   13.57    0.92
  12  -6  -2   14.03    0.84
 -12   6   2   14.44    0.89
 -12   6   2   15.95    0.91
 -11  -6   2   13.91    0.86
  11  -6  -2   14.35    0.81
 -11   6   2   13.68    0.83
 -10  -6   2   28.40    1.18
  10  -6  -2   28.54    1.09
 -10   6   2   29.13    1.16
   9  -6  -2   34.47    1.17
  -9  -6   2   34.26    1.25
  -9   6   2   33.97    1.25
   8  -6  -2   50.25    1.48
  -8  -6   2   50.67    1.58
  -8   6   2   51.26    1.60
   8   6  -2   52.16    1.46
   7  -6  -2   32.76    1.08
  -7  -6   2   33.87    1.15
  -7   6   2   34.61    1.17
   7   6  -2   34.14    1.06
  -6  -6   2   37.16    1.18
   6  -6  -2   37.01    1.12
   6  -6  -2   37.35    0.99
   6   6  -2   36.77    1.08
  -6   6   2   36.65    1.20
  -5  -6   2   28.09    0.94
   5  -6  -2   29.57    0.92
   5  -6  -2   27.98    0.79
   5   6  -2   28.65    0.87
  -5   6   2   28.29    0.97
  -5   6   2   28.00    0.75
  -4  -6   2    9.33    0.47
   4  -6  -2    7.87    0.44
   4  -6  -2    8.66    0.37
  -4   6   2    8.44    0.35
   4   6  -2    8.64    0.43
  -4   6   2    8.45    0.47
  -3  -6   2   12.42    0.52
   3  -6  -2   11.24    0.49
   3  -6  -2   12.31    0.44
   3   6  -2   12.30    0.48
  -3   6   2   12.05    0.41
  -3   6   2   11.49    0.52
  -2  -6   2   46.70    1.27
   2  -6  -2   47.96    1.21
   2  -6  -2   47.46    1.20
  -2   6   2   47.48    1.13
   2   6  -2   48.17    1.19
   2   6  -2   46.98    1.15
   1  -6  -2   25.37    0.72
   1  -6  -2   24.74    0.73
  -1  -6   2   24.32    0.76
   1  -6  -2   24.70    0.72
  -1  -6   2   25.70    0.64
   1   6  -2   24.76    0.72
  -1   6   2   24.39    0.68
   1   6  -2   24.08    0.68
   0  -6   2   76.79    1.75
   0  -6  -2   79.10    1.87
   0  -6  -2   80.52    1.89
   0  -6   2   74.59    1.91
   0   6  -2   76.62    1.89
   0   6   2   80.19    1.75
  -1  -6  -2   11.55    0.44
  -1  -6  -2   11.02    0.46
   1  -6   2   11.20    0.42
   1  -6   2   10.90    0.47
   1   6   2   11.46    0.41
  -1   6  -2   11.30    0.45
   2  -6   2   83.14    1.91
  -2  -6  -2   81.28    1.99
  -2  -6  -2   81.69    2.01
  -2   6  -2   83.59    2.06
   2   6   2   82.53    1.85
  -2   6  -2   79.41    1.77
  -3  -6  -2   47.71    1.31
   3  -6   2   52.24    1.29
  -3   6  -2   47.29    1.09
  -3   6  -2   49.82    1.38
   3   6   2   50.09    1.22
  -4  -6  -2   89.59    2.26
   4  -6   2   89.31    2.16
   4   6   2   89.94    2.08
  -4   6  -2   93.91    2.34
   5  -6   2   46.76    1.30
  -5  -6  -2   46.88    1.36
   5   6   2   46.78    1.10
   5   6   2   47.16    1.24
  -5   6  -2   48.07    1.40
  -6  -6  -2   34.75    1.13
   6  -6   2   33.90    1.07
  -6   6  -2   33.44    1.13
   6   6   2   34.55    1.03
   7  -6   2    9.59    0.57
  -7  -6  -2    9.92    0.61
  -7   6  -2    9.42    0.60
   8  -6   2   21.50    0.88
  -8  -6  -2   22.97    0.96
  -8   6  -2   20.98    0.91
  -9  -6  -2    5.99    0.58
   9  -6   2    5.33    0.52
  -9   6  -2    6.47    0.57
 -10  -6  -2   -0.33    0.33
  10  -6   2   -0.05    0.33
 -10   6  -2   -0.16    0.33
  11  -6   2    0.33    0.37
 -11  -6  -2    0.15    0.40
 -11   6  -2   -0.36    0.35
  12  -6   2    1.40    0.47
 -12  -6  -2    0.60    0.49
 -12   6  -2    0.30    0.42
  13  -6   2    0.36    0.44
  13  -7  -2    6.82    0.69
 -13   7   2    7.51    0.77
 -12  -7   2    2.13    0.55
  12  -7  -2    2.32    0.50
 -12   7   2    2.25    0.51
 -12   7   2    2.27    0.54
  11  -7  -2    5.84    0.60
 -11  -7   2    6.52    0.69
 -11   7   2    6.12    0.64
 -10  -7   2   -0.06    0.34
  10  -7  -2   -0.02    0.33
 -10   7   2    0.33    0.36
  -9  -7   2    2.75    0.44
   9  -7  -2    2.38    0.42
  -9   7   2    2.67    0.45
  -8  -7   2   11.90    0.70
   8  -7  -2   11.28    0.66
  -8   7   2   11.11    0.70
   8   7  -2   10.28    0.61
   7  -7  -2    6.55    0.51
  -7  -7   2    7.53    0.55
  -7   7   2    6.76    0.56
   7   7  -2    7.88    0.51
  -6  -7   2   18.65    0.79
   6  -7  -2   18.30    0.60
   6  -7  -2   18.65    0.76
   6   7  -2   18.31    0.71
  -6   7   2   18.50    0.80
   5  -7  -2   24.53    0.85
  -5  -7   2   25.12    0.89
   5  -7  -2   25.14    0.73
  -5   7   2   23.81    0.68
  -5   7   2   23.81    0.90
   5   7  -2   24.17    0.80
   4  -7  -2  120.50    2.74
  -4  -7   2  114.96    2.88
   4  -7  -2  118.24    2.72
  -4   7   2  119.22    2.96
   4   7  -2  117.38    2.67
  -4   7   2  115.81    2.55
   3  -7  -2  101.47    2.39
   3  -7  -2  103.95    2.38
  -3  -7   2  101.21    2.51
  -3   7   2  104.05    2.57
   3   7  -2  100.74    2.33
  -3   7   2  100.50    2.24
   3   7  -2  101.22    2.34
  -2  -7   2  112.12    2.69
   2  -7  -2  110.76    2.52
   2  -7  -2  110.37    2.59
   2   7  -2  109.48    2.49
  -2   7   2  110.77    2.42
   2   7  -2  109.66    2.57
   1  -7  -2  147.64    3.44
   1  -7  -2  152.19    3.46
  -1  -7   2  154.16    3.22
  -1  -7   2  149.68    3.51
   1  -7  -2  150.17    3.29
   1   7  -2  144.21    3.28
   1   7  -2  149.12    3.47
  -1   7   2  152.06    3.23
   0  -7  -2   79.54    1.88
   0  -7   2   73.28    1.73
   0  -7  -2   78.30    1.86
   0  -7   2   71.15    1.89
   0   7   2   78.17    1.74
   0   7  -2   73.69    1.78
   0   7  -2   74.77    1.86
   1  -7   2   39.12    1.10
  -1  -7  -2   37.67    1.09
   1  -7   2   37.76    1.00
  -1  -7  -2   38.61    1.06
  -1   7  -2   39.21    1.08
   1   7   2   38.22    0.98
  -2  -7  -2    2.00    0.23
   2  -7   2    1.60    0.22
  -2   7  -2    1.33    0.22
  -2   7  -2    1.78    0.17
   2   7   2    1.79    0.20
  -3  -7  -2    0.20    0.17
   3  -7   2   -0.06    0.16
   3   7   2   -0.11    0.15
  -3   7  -2    0.09    0.11
  -3   7  -2   -0.04    0.16
   4  -7   2    8.50    0.49
  -4  -7  -2    9.97    0.50
  -4   7  -2    9.01    0.31
  -4   7  -2    9.44    0.51
   4   7   2    9.27    0.44
   5  -7   2   -0.01    0.21
  -5  -7  -2    0.07    0.20
   5   7   2   -0.07    0.19
  -5   7  -2    0.01    0.21
   5   7   2    0.01    0.13
   6  -7   2    0.65    0.29
  -6  -7  -2    1.22    0.29
   6   7   2    1.37    0.26
  -6   7  -2    1.30    0.32
   7  -7   2    7.41    0.54
  -7  -7  -2    8.08    0.58
  -7   7  -2    8.07    0.58
  -8  -7  -2   28.03    1.11
   8  -7   2   27.32    1.04
  -8   7  -2   27.56    1.08
  -9  -7  -2   25.18    1.09
   9  -7   2   22.15    0.97
  -9   7  -2   23.94    1.05
 -10  -7  -2   44.15    1.59
  10  -7   2   41.28    1.43
 -10   7  -2   41.93    1.53
 -11  -7  -2   16.25    1.00
  11  -7   2   16.92    0.93
 -11   7  -2   18.81    0.99
  12  -7   2    9.72    0.80
 -12  -7  -2    9.87    0.86
 -12   7  -2   10.35    0.83
  12  -8  -2    4.64    0.60
 -12  -8   2    3.79    0.62
 -12   8   2    4.02    0.60
 -11  -8   2   17.65    1.00
  11  -8  -2   18.08    0.95
 -11   8   2   16.67    0.96
  10  -8  -2   11.94    0.76
 -10  -8   2   13.97    0.86
 -10   8   2   13.86    0.84
   9  -8  -2   20.65    0.90
  -9  -8   2   19.37    0.96
  -9   8   2   20.54    0.97
   8  -8  -2   30.22    1.09
  -8  -8   2   29.36    1.16
   8   8  -2   29.01    1.03
  -8   8   2   32.45    1.20
  -7  -8   2   44.09    1.43
   7  -8  -2   43.29    1.34
  -7   8   2   44.34    1.46
   7   8  -2   43.74    1.29
  -6  -8   2   39.27    1.28
   6  -8  -2   40.40    1.22
   6   8  -2   39.45    1.16
  -6   8   2   36.05    1.27
   5  -8  -2    9.98    0.44
   5  -8  -2    9.93    0.55
  -5  -8   2    9.94    0.57
   5   8  -2   10.06    0.52
  -5   8   2   10.81    0.60
  -5   8   2   10.11    0.42
  -4  -8   2    8.84    0.51
   4  -8  -2    7.45    0.48
   4  -8  -2    7.56    0.40
  -4   8   2    7.80    0.50
  -4   8   2    8.34    0.39
   4   8  -2    8.04    0.44
   3  -8  -2   -0.07    0.14
  -3  -8   2    0.13    0.20
   3  -8  -2   -0.24    0.17
   3   8  -2   -0.03    0.19
  -3   8   2   -0.13    0.18
  -3   8   2    0.05    0.15
   3   8  -2   -0.02    0.09
  -2  -8   2    1.08    0.24
   2  -8  -2    1.13    0.19
   2  -8  -2    0.58    0.20
  -2   8   2    1.16    0.19
  -2   8   2    0.69    0.22
   2   8  -2    1.05    0.22
   2   8  -2    0.64    0.14
  -1  -8   2   24.49    0.83
   1  -8  -2   24.29    0.75
   1  -8  -2   26.78    0.80
  -1  -8   2   24.57    0.69
   1  -8  -2   24.80    0.79
   1   8  -2   25.10    0.78
   1   8  -2   24.06    0.74
  -1   8   2   25.80    0.76
   0  -8  -2   22.62    0.74
   0  -8  -2   23.45    0.76
   0  -8   2   22.47    0.78
   0  -8   2   22.05    0.67
   0   8  -2   21.97    0.72
   0   8   2   23.77    0.70
   0   8  -2   22.49    0.74
   1  -8   2   93.63    2.31
  -1  -8  -2   91.05    2.28
  -1  -8  -2   92.64    2.27
   1  -8   2   92.72    2.14
   1   8   2   91.24    2.11
  -1   8  -2   93.83    2.31
   2  -8   2   70.77    1.75
  -2  -8  -2   71.92    1.84
  -2   8  -2   72.53    1.64
   2   8   2   69.19    1.69
  -2   8  -2   73.96    1.89
   3  -8   2   83.79    2.02
  -3  -8  -2   82.31    2.11
  -3   8  -2   83.86    2.18
   3   8   2   83.57    1.95
  -3   8  -2   81.98    1.83
  -4  -8  -2   26.38    0.92
   4  -8   2   25.72    0.87
  -4   8  -2   26.16    0.67
   4   8   2   27.30    0.84
  -4   8  -2   27.11    0.95
   5  -8   2   56.50    1.53
  -5  -8  -2   53.36    1.58
  -5   8  -2   55.84    1.63
   5   8   2   55.08    1.44
   6  -8   2   40.95    1.26
  -6  -8  -2   40.26    1.31
  -6   8  -2   39.94    1.33
   6   8   2   41.16    1.19
   7  -8   2   45.03    1.39
  -7  -8  -2   46.59    1.49
   7   8   2   44.56    1.32
  -7   8  -2   44.58    1.48
   8  -8   2   11.85    0.70
  -8  -8  -2   13.63    0.79
  -8   8  -2   12.10    0.74
   9  -8   2    1.58    0.41
  -9  -8  -2    1.79    0.46
  -9   8  -2    2.56    0.45
 -10  -8  -2    2.19    0.50
  10  -8   2    1.78    0.45
 -10   8  -2    1.58    0.44
  11  -8   2    0.15    0.41
 -11  -8  -2    0.47    0.45
 -11   8  -2   -0.31    0.37
 -12  -8  -2   -0.22    0.45
  12  -8   2   -0.49    0.43
 -12   8  -2    0.21    0.43
  12  -9  -2    6.81    0.70
 -11  -9   2    0.87    0.47
  11  -9  -2   -0.32    0.37
 -11   9   2    0.20    0.41
  10  -9  -2    4.81    0.57
 -10  -9   2    4.78    0.61
 -10   9   2    4.24    0.58
   9  -9  -2   -0.55    0.29
  -9  -9   2    0.45    0.36
  -9   9   2    0.21    0.35
   9   9  -2    0.65    0.33
  -8  -9   2    2.88    0.46
   8  -9  -2    2.37    0.42
  -8   9   2    2.09    0.43
   8   9  -2    2.44    0.38
   7  -9  -2   15.73    0.76
  -7  -9   2   13.90    0.77
   7   9  -2   14.88    0.69
  -7   9   2   12.85    0.76
  -6  -9   2   17.37    0.82
   6  -9  -2   19.65    0.82
   6   9  -2   18.93    0.76
  -6   9   2   19.35    0.86
  -5  -9   2   64.64    1.87
   5  -9  -2   67.34    1.67
   5  -9  -2   69.48    1.80
   5   9  -2   64.59    1.71
  -5   9   2   65.37    1.56
  -5   9   2   67.36    1.92
   4  -9  -2   35.79    1.11
  -4  -9   2   34.90    1.16
   4  -9  -2   36.58    1.02
   4   9  -2   36.31    1.07
  -4   9   2   36.47    1.19
  -4   9   2   34.70    0.95
   3  -9  -2   40.22    1.11
   3  -9  -2   38.38    1.14
  -3  -9   2   39.59    1.22
   3   9  -2   39.06    1.12
  -3   9   2   39.22    1.03
  -3   9   2   38.11    1.22
  -2  -9   2   31.81    1.04
   2  -9  -2   33.72    0.98
   2  -9  -2   31.62    0.96
   2   9  -2   31.50    0.89
  -2   9   2   32.04    0.91
  -2   9   2   33.16    1.05
   2   9  -2   32.86    0.97
   1  -9  -2   53.42    1.46
  -1  -9   2   53.78    1.52
   1  -9  -2   53.64    1.46
  -1  -9   2   55.41    1.32
   1   9  -2   54.28    1.42
  -1   9   2   55.45    1.38
  -1   9   2   55.17    1.38
   1   9  -2   54.09    1.42
   0  -9   2   76.65    2.06
   0  -9  -2   81.80    2.03
   0  -9   2   79.46    1.87
   0  -9  -2   84.91    2.05
   0   9  -2   79.94    1.95
   0   9  -2   78.36    2.02
   0   9   2   79.88    1.89
  -1  -9  -2   16.65    0.64
   1  -9   2   15.84    0.60
   1  -9   2   17.25    0.69
  -1   9  -2   16.38    0.64
   1   9   2   17.44    0.61
  -2  -9  -2   22.96    0.79
   2  -9   2   21.08    0.74
   2   9   2   21.12    0.70
  -2   9  -2   21.45    0.79
  -2   9  -2   20.77    0.65
  -3  -9  -2    2.12    0.30
   3  -9   2    2.22    0.30
  -3   9  -2    2.42    0.22
  -3   9  -2    1.77    0.30
   3   9   2    2.30    0.27
  -4  -9  -2    1.73    0.31
   4  -9   2    1.98    0.31
   4   9   2    1.83    0.27
  -4   9  -2    1.66    0.32
   5  -9   2    4.86    0.43
  -5  -9  -2    4.21    0.42
   5   9   2    4.32    0.37
  -5   9  -2    4.23    0.43
   6  -9   2   15.01    0.72
  -6  -9  -2   13.82    0.73
  -6   9  -2   14.32    0.76
   6   9   2   14.98    0.66
   7  -9   2   19.00    0.85
  -7  -9  -2   19.00    0.89
   7   9   2   20.14    0.81
  -7   9  -2   18.24    0.89
   8  -9   2    7.13    0.60
  -8  -9  -2    6.75    0.62
  -8   9  -2    5.81    0.57
  -9  -9  -2   16.59    0.93
   9  -9   2   14.08    0.82
  -9   9  -2   14.45    0.86
  10  -9   2   11.08    0.78
 -10  -9  -2   11.51    0.85
 -10   9  -2   11.57    0.82
 -11  -9  -2   17.12    1.06
  11  -9   2   17.32    0.97
 -11   9  -2   16.51    1.00
  11 -10  -2    8.49    0.76
 -11 -10   2    9.43    0.83
 -11  10   2    8.64    0.79
  10 -10  -2   18.62    0.96
 -10 -10   2   17.98    1.02
 -10  10   2   16.68    0.97
  -9 -10   2   17.44    0.95
   9 -10  -2   16.51    0.87
  -9  10   2   16.50    0.93
   9  10  -2   15.65    0.82
  -8 -10   2   28.27    1.20
   8 -10  -2   28.73    1.13
  -8  10   2   31.38    1.24
   8  10  -2   29.59    1.07
   7 -10  -2   27.54    1.04
  -7 -10   2   24.54    1.06
   7  10  -2   25.42    0.95
  -7  10   2   25.81    1.09
   6 -10  -2    7.49    0.57
  -6 -10   2    8.54    0.61
   6  10  -2    8.54    0.54
  -6  10   2    7.82    0.61
   5 -10  -2    9.05    0.57
  -5 -10   2    8.61    0.60
   5  10  -2    8.74    0.52
  -5  10   2    8.52    0.59
  -4 -10   2    0.09    0.24
   4 -10  -2   -0.28    0.21
   4 -10  -2   -0.08    0.18
   4  10  -2    0.20    0.23
  -4  10   2   -0.11    0.16
  -4  10   2    0.00    0.25
   3 -10  -2    0.59    0.21
   3 -10  -2   -0.07    0.22
  -3 -10   2    0.45    0.27
   3  10  -2    0.29    0.24
  -3  10   2    0.63    0.21
  -3  10   2    0.25    0.25
  -2 -10   2    0.75    0.26
   2 -10  -2    0.80    0.22
   2 -10  -2    1.04    0.24
   2  10  -2    0.98    0.25
   2  10  -2    0.70    0.18
  -2  10   2    0.49    0.21
  -2  10   2    0.82    0.24
  -1 -10   2    1.06    0.26
  -1 -10   2    0.68    0.17
   1 -10  -2    0.54    0.21
   1 -10  -2    0.59    0.22
  -1  10   2    0.81    0.22
  -1  10   2    0.64    0.23
   1  10  -2    0.77    0.19
  -1  10   2    0.28    0.22
   1  10  -2    0.83    0.24
   0 -10  -2   28.30    0.91
   0 -10   2   25.27    0.79
   0 -10   2   26.88    0.94
   0 -10  -2   26.70    0.88
   0  10   2   27.24    0.86
   0  10  -2   25.61    0.87
   0  10  -2   25.15    0.85
   0  10   2   25.79    0.82
  -1 -10  -2   27.59    0.93
   1 -10   2   28.29    0.87
  -1  10  -2   27.37    0.92
   1  10   2   28.04    0.87
  -2 -10  -2   50.94    1.42
   2 -10   2   48.25    1.34
  -2  10  -2   48.14    1.44
   2  10   2   48.90    1.30
  -2  10  -2   48.91    1.24
  -3 -10  -2   28.89    1.00
   3 -10   2   29.26    0.96
   3  10   2   28.51    0.90
  -3  10  -2   29.34    1.03
  -3  10  -2   30.34    0.82
  -4 -10  -2   53.73    1.59
   4 -10   2   54.91    1.53
   4  10   2   54.84    1.45
  -4  10  -2   53.99    1.63
  -5 -10  -2   19.65    0.85
   5 -10   2   19.62    0.82
  -5  10  -2   20.53    0.88
   5  10   2   19.03    0.74
  -6 -10  -2   28.10    1.09
   6 -10   2   27.59    1.04
   6  10   2   27.57    0.96
  -6  10  -2   27.31    1.10
  -7 -10  -2   16.01    0.84
   7 -10   2   15.70    0.80
  -7  10  -2   15.38    0.84
   7  10   2   16.28    0.74
  -8 -10  -2    8.11    0.67
   8 -10   2    8.74    0.66
  -8  10  -2    7.99    0.67
   9 -10   2    2.69    0.50
  -9 -10  -2    3.46    0.55
  -9  10  -2    3.20    0.52
  10 -10   2    1.86    0.49
 -10 -10  -2    2.18    0.56
 -10  10  -2    1.74    0.49
 -11 -10  -2   -0.05    0.46
  11 -10   2   -0.14    0.38
  10 -11  -2    0.49    0.42
 -10 -11   2    0.09    0.45
 -10  11   2    0.25    0.42
  -9 -11   2   -0.04    0.38
   9 -11  -2    0.55    0.40
   9  11  -2   -0.11    0.33
  -9  11   2   -0.14    0.35
   8 -11  -2    7.29    0.62
  -8 -11   2    6.20    0.63
   8  11  -2    6.71    0.55
  -8  11   2    6.21    0.62
  -7 -11   2    0.57    0.36
   7 -11  -2    0.20    0.31
   7  11  -2    0.28    0.29
  -7  11   2    0.08    0.33
   6 -11  -2   15.59    0.78
  -6 -11   2   14.44    0.81
  -6  11   2   14.67    0.80
   6  11  -2   14.70    0.71
  -5 -11   2   11.09    0.68
   5 -11  -2   10.61    0.63
   5  11  -2   11.12    0.60
  -5  11   2    9.94    0.65
   4 -11  -2   20.18    0.82
  -4 -11   2   21.52    0.89
   4 -11  -2   21.50    0.75
   4  11  -2   19.61    0.79
  -4  11   2   19.51    0.69
  -4  11   2   21.08    0.89
  -3 -11   2   34.55    1.18
   3 -11  -2   34.42    1.05
   3 -11  -2   34.38    1.09
   3  11  -2   33.19    1.06
  -3  11   2   33.10    0.98
  -3  11   2   34.88    1.18
  -2 -11   2   69.08    1.91
   2 -11  -2   66.75    1.75
   2 -11  -2   67.26    1.80
  -2  11   2   67.61    1.69
  -2  11   2   70.58    1.92
   2  11  -2   66.66    1.76
  -1 -11   2   66.90    1.87
   1 -11  -2   65.53    1.79
  -1  11   2   66.68    1.69
   1  11  -2   67.80    1.75
  -1  11   2   66.22    1.69
   1  11  -2   65.61    1.74
  -1  11   2   68.05    1.85
   0 -11   2   27.74    0.88
   0 -11   2   28.32    1.03
   0 -11  -2   28.89    0.98
   0  11  -2   29.29    0.96
   0  11   2   30.45    0.93
   0  11   2   28.54    0.95
   0  11   2   30.68    1.00
   0  11  -2   30.11    0.96
  -1 -11  -2   19.41    0.78
   1 -11   2   19.60    0.72
  -1  11  -2   20.32    0.78
   1  11   2   18.73    0.71
  -1  11  -2   19.38    0.77
  -2 -11  -2    7.83    0.49
   2 -11   2    6.16    0.46
  -2  11  -2    5.72    0.49
   2  11   2    7.15    0.46
  -2  11  -2    6.48    0.41
  -3 -11  -2    2.53    0.36
   3 -11   2    2.00    0.33
  -3  11  -2    2.04    0.34
   3  11   2    2.27    0.31
  -4 -11  -2    0.44    0.27
   4 -11   2    0.51    0.28
   4  11   2    0.13    0.24
  -4  11  -2    0.35    0.29
  -5 -11  -2    0.69    0.30
   5 -11   2   -0.07    0.28
  -5  11  -2    0.17    0.30
   5  11   2    0.30    0.25
   6 -11   2    1.87    0.39
  -6 -11  -2    1.85    0.39
  -6  11  -2    1.50    0.40
   6  11   2    1.44    0.33
  -7 -11  -2    7.98    0.66
   7 -11   2    6.62    0.59
   7  11   2    6.37    0.54
  -7  11  -2    6.17    0.59
   8 -11   2   10.38    0.72
  -8 -11  -2    9.69    0.75
  -8  11  -2   11.51    0.78
   8  11   2   10.78    0.67
  -9 -11  -2   12.59    0.89
   9 -11   2   14.75    0.86
  -9  11  -2   12.32    0.86
  10 -11   2   18.43    1.01
 -10 -11  -2   16.64    1.07
 -10  11  -2   18.44    1.04
  10 -12  -2   12.88    0.88
 -10 -12   2   14.01    0.99
 -10  12   2   13.37    0.94
   9 -12  -2    7.13    0.67
  -9 -12   2    8.41    0.77
  -9  12   2    6.87    0.71
   9  12  -2    7.55    0.66
  -8 -12   2   16.77    0.95
   8 -12  -2   16.40    0.87
   8  12  -2   15.99    0.81
  -8  12   2   16.54    0.96
   7 -12  -2    7.30    0.61
  -7 -12   2    7.37    0.66
   7  12  -2    6.95    0.56
  -7  12   2    7.49    0.66
  -6 -12   2    2.66    0.45
   6 -12  -2    1.94    0.39
   6  12  -2    2.95    0.40
  -6  12   2    2.89    0.46
   5 -12  -2    9.96    0.63
  -5 -12   2    8.62    0.64
   5  12  -2    8.71    0.57
  -5  12   2    9.95    0.68
  -4 -12   2    9.62    0.65
   4 -12  -2   10.35    0.61
  -4  12   2   10.08    0.65
   4  12  -2    9.05    0.57
  -3 -12   2   -0.13    0.25
   3 -12  -2    0.14    0.24
   3 -12  -2    0.25    0.23
   3  12  -2   -0.24    0.25
  -3  12   2   -0.19    0.20
  -3  12   2    0.00    0.26
   2 -12  -2    0.95    0.27
  -2 -12   2    1.88    0.35
  -2  12   2    0.91    0.28
  -2  12   2    1.42    0.28
  -2  12   2    0.72    0.29
   2  12  -2    1.15    0.29
  -1 -12   2   15.70    0.77
  -1  12   2   15.76    0.67
   1  12  -2   17.12    0.73
  -1  12   2   15.37    0.67
  -1  12   2   16.34    0.73
   0 -12  -2    3.93    0.39
   0 -12   2    3.48    0.41
   0 -12   2    3.64    0.33
   0  12  -2    3.50    0.36
   0  12   2    3.14    0.35
   0  12   2    3.92    0.40
   0  12  -2    3.14    0.38
   0  12   2    3.26    0.35
   1 -12   2   12.23    0.58
  -1 -12  -2   13.72    0.66
  -1  12  -2   11.58    0.62
   1  12   2   11.68    0.60
  -1  12  -2   12.63    0.65
   1  12   2   13.24    0.60
  -2 -12  -2   18.24    0.79
   2 -12   2   17.43    0.73
  -2  12  -2   18.14    0.80
   2  12   2   19.63    0.74
  -2  12  -2   19.08    0.69
  -3 -12  -2   22.14    0.88
   3 -12   2   21.74    0.85
  -3  12  -2   20.08    0.88
   3  12   2   20.74    0.79
  -4 -12  -2   30.05    1.11
   4 -12   2   30.96    1.07
  -4  12  -2   30.65    1.15
   4  12   2   28.35    0.99
  -5 -12  -2   39.80    1.38
   5 -12   2   40.10    1.31
   5  12   2   40.72    1.24
  -5  12  -2   40.23    1.42
  -6 -12  -2    5.29    0.56
   6 -12   2    5.29    0.53
  -6  12  -2    5.67    0.57
   6  12   2    5.83    0.50
  -7 -12  -2   18.73    0.96
   7 -12   2   19.65    0.93
  -7  12  -2   18.80    0.98
   7  12   2   19.41    0.85
   8 -12   2    7.16    0.64
  -8 -12  -2    6.00    0.66
   8  12   2    6.37    0.57
  -8  12  -2    6.08    0.65
  -9 -12  -2    0.68    0.44
   9 -12   2    0.21    0.39
  -9  12  -2    0.66    0.45
 -10 -12  -2    1.30    0.53
   9 -13  -2   -0.37    0.37
  -9 -13   2    0.33    0.45
   9  13  -2    0.18    0.36
  -9  13   2   -0.20    0.40
   8 -13  -2    0.61    0.38
  -8 -13   2    0.38    0.42
   8  13  -2    0.83    0.37
  -8  13   2    0.83    0.44
  -7 -13   2    3.98    0.56
   7 -13  -2    3.78    0.51
  -7  13   2    3.68    0.55
   7  13  -2    4.85    0.51
  -6 -13   2    6.84    0.65
   6 -13  -2    8.01    0.62
  -6  13   2    7.01    0.66
   6  13  -2    7.91    0.59
  -5 -13   2   17.74    0.89
   5 -13  -2   16.09    0.81
  -5  13   2   16.90    0.90
   5  13  -2   18.06    0.81
   4 -13  -2    5.41    0.50
  -4 -13   2    6.58    0.57
   4  13  -2    6.76    0.53
  -4  13   2    6.13    0.58
  -3 -13   2   30.83    1.17
   3 -13  -2   30.95    1.08
   3  13  -2   31.14    1.08
  -3  13   2   32.20    1.18
  -2 -13   2   14.21    0.75
  -2  13   2   13.63    0.73
   2  13  -2   14.20    0.69
  -2  13   2   13.53    0.64
  -2  13   2   13.17    0.66
  -1 -13   2    8.63    0.60
   1  13  -2    8.10    0.56
  -1  13   2    7.85    0.56
  -1  13   2    8.04    0.53
  -1  13   2    8.39    0.53
   0 -13  -2   15.33    0.73
   0 -13   2   15.24    0.76
   0  13  -2   15.64    0.71
   0  13   2   15.38    0.72
   0  13  -2   14.89    0.72
   0  13   2   15.65    0.69
   0  13   2   16.27    0.72
  -1 -13  -2    7.55    0.56
   1 -13   2    7.65    0.49
  -1  13  -2    8.04    0.52
  -1  13  -2    7.59    0.56
  -1  13  -2    7.93    0.55
   1  13   2    7.45    0.51
   1  13   2    8.24    0.57
  -2 -13  -2   19.45    0.86
   2 -13   2   18.60    0.77
  -2  13  -2   19.95    0.83
   2  13   2   19.80    0.78
  -2  13  -2   17.19    0.83
  -3 -13  -2    2.40    0.38
   3 -13   2    2.44    0.36
  -3  13  -2    1.79    0.37
   3  13   2    2.23    0.35
   4 -13   2   -0.27    0.26
  -4 -13  -2    0.04    0.28
   4  13   2    0.23    0.27
  -4  13  -2    0.03    0.31
  -5 -13  -2    0.85    0.34
   5 -13   2    1.08    0.37
   5  13   2    1.22    0.32
  -5  13  -2    0.27    0.35
   6 -13   2    6.61    0.59
  -6 -13  -2    6.63    0.63
  -6  13  -2    6.89    0.64
   6  13   2    7.77    0.57
   7 -13   2   10.76    0.74
  -7 -13  -2   10.38    0.77
  -7  13  -2   10.41    0.78
   7  13   2   11.49    0.70
  -8 -13  -2    1.04    0.45
   8 -13   2    1.56    0.46
  -8  13  -2    1.99    0.50
   8  13   2    1.70    0.43
  -9 -13  -2    9.46    0.87
   9 -13   2    9.47    0.77
  -9  13  -2    8.00    0.78
  -9 -14   2   10.59    0.91
   8 -14  -2   11.91    0.81
  -8 -14   2   12.64    0.91
   8  14  -2   13.17    0.80
  -8  14   2   11.55    0.87
   7 -14  -2   11.88    0.77
  -7 -14   2   11.07    0.81
   7  14  -2   10.38    0.70
  -7  14   2   11.16    0.83
   6 -14  -2    3.69    0.50
  -6 -14   2    3.14    0.52
  -6  14   2    2.84    0.52
   6  14  -2    2.58    0.44
   5 -14  -2    6.90    0.59
  -5 -14   2    8.01    0.66
   5  14  -2    6.70    0.56
  -5  14   2    6.67    0.63
  -4 -14   2   -0.03    0.31
   4 -14  -2    0.01    0.27
  -4  14   2   -0.33    0.28
   4  14  -2    0.35    0.30
  -3 -14   2    0.14    0.32
   3  14  -2   -0.21    0.28
  -3  14   2   -0.34    0.26
  -3  14   2    0.15    0.26
  -2 -14   2   -0.20    0.28
  -2  14   2   -0.44    0.23
  -2  14   2    0.10    0.26
   2  14  -2   -0.21    0.26
  -2  14   2   -0.09    0.24
  -1 -14   2    0.37    0.31
  -1  14   2    0.12    0.25
  -1  14   2    0.27    0.27
   1  14  -2    0.12    0.28
  -1  14   2    0.08    0.26
   0 -14  -2   -0.17    0.25
   0 -14   2    0.13    0.28
   0  14   2    0.37    0.26
   0  14   2   -0.27    0.25
   0  14  -2   -0.12    0.27
   1 -14   2    4.82    0.42
  -1 -14  -2    4.89    0.49
  -1  14  -2    5.41    0.48
   1  14   2    4.63    0.45
  -1  14  -2    5.10    0.49
   1  14   2    4.78    0.48
  -1  14  -2    4.44    0.44
  -2 -14  -2   33.00    1.19
   2 -14   2   31.81    1.08
  -2  14  -2   29.33    1.11
   2  14   2   30.97    1.06
  -2  14  -2   33.46    1.19
   3 -14   2   22.34    0.92
  -3 -14  -2   22.46    0.98
  -3  14  -2   22.83    0.99
   3  14   2   22.50    0.88
  -4 -14  -2   44.05    1.52
   4 -14   2   44.99    1.45
  -4  14  -2   46.37    1.57
   4  14   2   45.56    1.38
  -5 -14  -2   21.76    1.01
   5 -14   2   20.11    0.93
  -5  14  -2   20.92    1.03
   5  14   2   19.84    0.86
   6 -14   2    6.48    0.61
  -6 -14  -2    7.90    0.69
  -6  14  -2    7.06    0.68
   6  14   2    8.05    0.59
   7 -14   2    4.21    0.55
  -7 -14  -2    2.84    0.54
   7  14   2    2.80    0.47
  -7  14  -2    3.55    0.58
  -8 -14  -2    3.49    0.61
   8 -14   2    3.14    0.55
  -8  14  -2    3.12    0.57
   8  14   2    3.19    0.51
  -9 -14  -2    0.61    0.51
  -8 -15   2    8.39    0.81
   8  15  -2    7.82    0.67
  -7 -15   2   -0.08    0.40
   7 -15  -2    0.74    0.39
   7  15  -2    0.62    0.39
  -7  15   2    0.51    0.43
  -6 -15   2    4.93    0.63
   6 -15  -2    5.98    0.60
  -6  15   2    5.73    0.65
   6  15  -2    4.97    0.55
   5 -15  -2    5.87    0.58
  -5 -15   2    6.42    0.65
  -5  15   2    5.64    0.62
   5  15  -2    6.09    0.56
  -4 -15   2   12.45    0.81
   4  15  -2   12.73    0.73
  -4  15   2   11.25    0.77
  -3 -15   2   17.85    0.94
   3  15  -2   18.44    0.86
  -3  15   2   18.42    0.92
  -2 -15   2    7.19    0.64
   2  15  -2    7.70    0.60
  -2  15   2    7.92    0.63
  -2  15   2    6.64    0.56
  -1 -15   2   11.93    0.74
  -1  15   2   11.49    0.66
  -1  15   2    9.84    0.63
   1  15  -2   11.40    0.68
   0  15  -2   25.52    1.00
   0  15   2   26.64    0.99
   0  15  -2   24.87    1.00
   0  15   2   25.33    1.01
  -1 -15  -2    4.83    0.51
  -1  15  -2    4.10    0.50
   1  15   2    4.31    0.50
   1  15   2    5.11    0.48
  -2 -15  -2    3.93    0.49
   2 -15   2    2.85    0.39
   2  15   2    3.80    0.44
  -2  15  -2    3.18    0.45
  -2  15  -2    3.05    0.44
   2  15   2    4.00    0.50
  -3 -15  -2    2.31    0.43
   3 -15   2    2.75    0.42
  -3  15  -2    3.14    0.45
   3  15   2    2.26    0.39
  -3  15  -2    1.83    0.42
   4 -15   2    1.02    0.37
  -4 -15  -2    1.28    0.41
   4  15   2    1.11    0.35
  -4  15  -2    1.38    0.41
   5 -15   2    0.86    0.36
  -5 -15  -2    1.04    0.39
  -5  15  -2    0.15    0.38
   5  15   2    1.31    0.37
   6 -15   2    2.37    0.47
  -6 -15  -2    1.35    0.45
  -6  15  -2    1.05    0.46
   6  15   2    1.70    0.40
  -7 -15  -2    3.62    0.58
   7 -15   2    3.78    0.56
   7  15   2    3.77    0.51
  -7  15  -2    3.09    0.56
  -8 -15  -2    3.15    0.61
   8  15   2    3.89    0.55
  -7 -16   2    1.67    0.54
   7  16  -2    1.19    0.43
  -6 -16   2    0.60    0.42
  -6  16   2    1.12    0.46
   6  16  -2    0.62    0.39
  -5 -16   2    2.49    0.51
   5  16  -2    2.27    0.45
  -5  16   2    3.25    0.54
  -4 -16   2    0.30    0.39
  -4  16   2   -0.16    0.35
   4  16  -2   -0.39    0.33
  -3 -16   2   -0.12    0.34
  -3  16   2   -0.07    0.32
   3  16  -2   -0.26    0.31
  -2 -16   2    1.47    0.44
   2  16  -2    0.90    0.37
  -1 -16   2    8.09    0.69
   1  16  -2    8.41    0.64
  -1  16   2    8.87    0.64
   0  16  -2    4.98    0.54
   0  16   2    5.59    0.55
   1  16   2    7.20    0.62
  -1  16  -2    7.68    0.63
  -2  16  -2   12.06    0.74
   2  16   2   12.73    0.78
   3 -16   2    2.89    0.43
  -3 -16  -2    4.15    0.54
  -3  16  -2    3.16    0.48
  -3  16  -2    2.84    0.50
   3  16   2    2.44    0.49
   4 -16   2    4.87    0.54
  -4 -16  -2    5.35    0.61
  -4  16  -2    5.12    0.57
  -4  16  -2    5.45    0.61
   5 -16   2    8.70    0.69
  -5 -16  -2    9.67    0.78
  -5  16  -2    8.46    0.76
   6 -16   2    2.53    0.50
  -6 -16  -2    4.76    0.62
  -6  16  -2    4.20    0.62
  -5 -17   2    2.48    0.55
  -5  17   2    0.87    0.45
   5  17  -2    2.66    0.49
  -4 -17   2    0.75    0.44
   4  17  -2    0.55    0.38
  -4  17   2    0.35    0.41
  -3 -17   2    7.23    0.72
   3  17  -2    7.67    0.67
  -2 -17   2    3.32    0.55
   2  17  -2    3.94    0.53
  -1 -17   2    6.59    0.66
   1  17  -2    6.49    0.62
   1  17  -2    6.15    0.61
   0  17   2    7.38    0.64
   0  17  -2    6.91    0.63
  -1  17  -2    0.26    0.35
   1  17   2    0.24    0.36
   2  17   2    1.50    0.44
  -2  17  -2    1.02    0.41
   3  17   2    0.58    0.41
  -3  17  -2    0.45    0.37
   4 -17   2    0.94    0.39
  -4  17  -2    0.89    0.44
  -4  17  -2    1.25    0.43
   4  17   2    0.96    0.44
   5 -17   2    0.50    0.38
  -5  17  -2    0.32    0.39
  -5  17  -2    0.47    0.43
  -4 -18   2    0.82    0.49
   4  18  -2    2.32    0.50
  -3 -18   2    1.08    0.48
   3  18  -2    0.38    0.40
  -2 -18   2    0.25    0.41
   2  18  -2    0.04    0.36
   2  18  -2    0.16    0.39
   1  18  -2   -0.23    0.35
   0  18  -2    0.70    0.41
   1  18   2    4.82    0.61
  -1  18  -2    5.27    0.60
   2  18   2    9.09    0.75
 -13   0   3   -0.19    0.41
 -12   0   3    0.06    0.37
 -11   0   3   -0.13    0.31
  10   0  -3   -0.24    0.22
 -10   0   3   -0.14    0.22
 -10   0   3   -0.38    0.26
   9   0  -3   -0.23    0.24
  -9   0   3    0.44    0.29
  -9   0   3   -0.34    0.22
  -8   0   3   -0.47    0.19
  -8   0   3    0.30    0.26
   8   0  -3   -0.54    0.21
  -7   0   3    0.11    0.20
  -7   0   3   -0.58    0.18
   6   0  -3   -0.30    0.16
  -6   0   3   -0.17    0.17
  -6   0   3   -0.41    0.16
  -5   0   3   -0.44    0.13
  -5   0   3    0.11    0.13
   5   0  -3   -0.10    0.13
  -4   0   3   -0.16    0.10
  -4   0   3   -0.30    0.10
   4   0  -3   -0.16    0.10
  -3   0   3   -0.05    0.10
   3   0  -3   -0.11    0.09
   2   0  -3   -0.04    0.05
  -2   0   3   -0.01    0.07
  -1   0   3   -0.04    0.05
   1   0  -3   -0.10    0.07
   1   0  -3   -0.10    0.05
   0   0   3   -1.43    0.02
  -1   0  -3   -0.07    0.06
   1   0   3   -0.02    0.07
   1   0   3   -0.07    0.06
  -1   0  -3   -0.06    0.07
  -2   0  -3   -0.06    0.07
   2   0   3   -0.06    0.09
  -2   0  -3    0.01    0.09
   3   0   3    0.01    0.11
  -3   0  -3    0.09    0.10
   4   0   3    0.06    0.12
  -4   0  -3    0.00    0.08
  -5   0  -3   -0.01    0.05
   5   0   3   -0.13    0.13
   6   0   3   -0.07    0.17
  -6   0  -3    0.02    0.13
  -7   0  -3   -0.16    0.16
  -7   0  -3   -0.40    0.22
   7   0   3    0.00    0.19
   8   0   3    0.03    0.21
  -8   0  -3    0.08    0.21
  -8   0  -3   -0.05    0.25
  -9   0  -3   -0.10    0.22
  -9   0  -3   -0.13    0.29
   9   0   3   -0.01    0.25
 -10   0  -3   -0.47    0.29
  10   0   3    0.33    0.28
 -10   0  -3   -0.10    0.24
 -11   0  -3   -0.51    0.33
 -12   0  -3    0.11    0.39
 -13   0  -3    0.57    0.46
 -13  -1   3    1.10    0.46
 -13   1   3    0.43    0.44
 -12  -1   3    2.34    0.48
 -12   1   3    1.59    0.46
 -11  -1   3    0.73    0.37
 -11   1   3    0.46    0.37
 -10  -1   3    5.85    0.54
  10  -1  -3    5.34    0.46
 -10   1   3    5.19    0.52
 -10   1   3    5.42    0.48
   9  -1  -3    9.63    0.54
  -9  -1   3   10.14    0.61
  -9  -1   3    9.60    0.50
   9   1  -3    9.96    0.51
  -9   1   3   10.22    0.60
  -9   1   3   10.21    0.57
  -8  -1   3    4.02    0.41
   8  -1  -3    4.63    0.37
  -8  -1   3    5.00    0.36
  -8   1   3    3.45    0.40
   8   1  -3    4.34    0.35
  -8   1   3    4.24    0.41
  -7  -1   3    0.55    0.18
   7  -1  -3    0.12    0.20
  -7  -1   3   -0.07    0.22
  -7   1   3    0.50    0.23
   7   1  -3    0.39    0.18
  -7   1   3    0.49    0.21
  -6  -1   3   12.06    0.53
   6  -1  -3   12.15    0.47
  -6  -1   3   12.23    0.46
   6   1  -3   11.78    0.43
  -6   1   3   10.94    0.51
  -6   1   3   12.36    0.52
  -5  -1   3    0.70    0.15
  -5  -1   3    0.99    0.19
   5  -1  -3    0.76    0.18
  -5   1   3    0.85    0.20
  -5   1   3    0.75    0.18
   5   1  -3    0.87    0.16
   4  -1  -3    0.15    0.14
  -4  -1   3    0.38    0.14
  -4  -1   3   -0.14    0.12
   4   1  -3    0.73    0.14
  -4   1   3   -0.19    0.12
   4   1  -3   -0.04    0.12
   3  -1  -3   12.02    0.40
  -3  -1   3   11.38    0.40
   3  -1  -3   11.06    0.38
   3   1  -3   10.65    0.37
   3   1  -3   10.69    0.32
  -2  -1   3    7.95    0.29
   2  -1  -3    8.54    0.30
   2  -1  -3    8.18    0.28
   2   1  -3    7.77    0.27
  -1  -1   3    2.33    0.15
   1  -1  -3    2.54    0.16
  -1   1   3    2.39    0.09
  -1   1   3    2.79    0.16
  -1   1   3    2.41    0.10
   0  -1   3   10.78    0.32
   0  -1  -3   10.69    0.32
   0  -1   3   10.60    0.30
   0   1  -3   10.64    0.32
   0   1   3   11.26    0.30
   1  -1   3    0.26    0.09
  -1  -1  -3    0.19    0.09
   1  -1   3    0.33    0.06
  -1   1  -3    0.32    0.09
  -1   1  -3    0.26    0.06
  -2  -1  -3    2.27    0.18
   2  -1   3    2.25    0.11
   2  -1   3    2.57    0.20
  -2   1  -3    2.25    0.20
   2   1   3    2.44    0.19
  -2   1  -3    2.38    0.12
   3  -1   3    3.51    0.25
  -3  -1  -3    2.35    0.20
   3   1   3    3.81    0.23
  -3   1  -3    3.15    0.24
   4  -1   3    8.78    0.38
  -4  -1  -3    9.24    0.39
   4   1   3    8.58    0.35
  -4   1  -3    9.45    0.41
  -5  -1  -3   10.04    0.44
  -5  -1  -3   10.39    0.49
   5  -1   3   10.38    0.45
   5   1   3   10.66    0.42
  -5   1  -3   10.33    0.46
  -6  -1  -3    6.94    0.46
  -6  -1  -3    7.05    0.40
   6  -1   3    7.15    0.43
  -6   1  -3    8.02    0.44
   6   1   3    7.40    0.39
  -7  -1  -3    0.39    0.20
   7  -1   3    0.41    0.22
  -7  -1  -3    0.24    0.24
   7   1   3    0.55    0.20
  -7   1  -3    0.38    0.18
  -8  -1  -3    1.83    0.36
  -8  -1  -3    1.40    0.26
   8  -1   3    1.27    0.29
   8   1   3    1.82    0.28
   9  -1   3    2.99    0.38
  -9  -1  -3    3.08    0.36
  -9  -1  -3    2.64    0.43
   9   1   3    3.38    0.36
  -9   1  -3    2.24    0.33
  -9   1  -3    3.63    0.45
  10  -1   3    2.44    0.38
 -10  -1  -3    1.91    0.35
 -10  -1  -3    2.10    0.42
 -10   1  -3    2.25    0.37
  10   1   3    2.28    0.35
 -10   1  -3    2.88    0.46
 -11  -1  -3   -0.18    0.36
  11  -1   3    0.53    0.34
 -11   1  -3    0.18    0.31
 -11   1  -3    0.22    0.38
 -12  -1  -3    0.50    0.44
 -12   1  -3    0.10    0.42
 -13  -1  -3    0.26    0.43
 -13   1  -3   -0.25    0.41
 -13  -2   3    0.09    0.41
 -13   2   3    0.31    0.43
 -12  -2   3    1.47    0.47
 -12   2   3    2.00    0.47
 -11  -2   3    0.71    0.38
  11  -2  -3    0.35    0.30
 -11   2   3    0.45    0.35
 -11   2   3    0.31    0.31
 -10  -2   3    1.43    0.37
  10  -2  -3    1.18    0.32
 -10   2   3    0.75    0.30
 -10   2   3    1.19    0.36
  -9  -2   3    0.19    0.28
   9  -2  -3    0.83    0.28
   9  -2  -3    0.34    0.27
  -9   2   3   -0.09    0.27
  -9   2   3    0.21    0.28
   8  -2  -3    2.47    0.33
  -8  -2   3    2.41    0.35
   8  -2  -3    1.94    0.32
  -8  -2   3    1.81    0.25
  -8   2   3    2.30    0.35
   8   2  -3    2.52    0.27
  -8   2   3    1.95    0.34
  -7  -2   3   10.46    0.45
  -7  -2   3   11.13    0.55
   7  -2  -3   10.70    0.54
   7  -2  -3   12.21    0.55
   7   2  -3   11.89    0.45
  -7   2   3   11.41    0.55
  -6  -2   3    1.78    0.27
   6  -2  -3    1.37    0.24
  -6  -2   3    1.16    0.17
   6  -2  -3    2.06    0.25
   6   2  -3    1.89    0.20
   5  -2  -3   14.02    0.50
  -5  -2   3   13.47    0.52
   5  -2  -3   12.66    0.49
  -5  -2   3   12.56    0.42
   5   2  -3   13.83    0.50
   5   2  -3   13.77    0.40
  -5   2   3   10.49    0.50
   4  -2  -3   24.86    0.69
   4  -2  -3   23.21    0.67
  -4  -2   3   21.85    0.70
  -4  -2   3   22.74    0.61
   4   2  -3   23.37    0.66
   4   2  -3   23.48    0.57
  -4   2   3   23.32    0.72
  -3  -2   3   24.65    0.72
   3  -2  -3   25.38    0.69
   3  -2  -3   26.80    0.71
  -3  -2   3   25.62    0.63
   3   2  -3   24.80    0.67
  -3   2   3   26.65    0.65
   2  -2  -3   51.86    1.22
  -2  -2   3   50.14    1.24
   2  -2  -3   51.38    1.18
   2   2  -3   50.59    1.16
  -2   2   3   51.14    1.14
   1  -2  -3   82.31    1.88
  -1  -2   3   85.69    1.76
  -1  -2   3   80.87    1.90
   1   2  -3   79.29    1.77
  -1   2   3   81.82    1.76
   0  -2  -3    6.19    0.26
   0  -2   3    6.57    0.23
   0  -2   3    6.22    0.26
   0  -2  -3    5.87    0.19
   0   2  -3    6.33    0.24
   0   2   3    6.04    0.18
   0   2   3    5.84    0.24
   1  -2   3   14.13    0.40
  -1  -2  -3   13.93    0.43
  -1  -2  -3   14.66    0.40
   1   2   3   13.36    0.36
  -1   2  -3   13.49    0.43
   2  -2   3    0.80    0.14
  -2  -2  -3    0.70    0.13
  -2  -2  -3    0.83    0.13
  -2   2  -3    0.79    0.14
  -3  -2  -3   13.90    0.47
   3  -2   3   13.27    0.46
  -3   2  -3   12.91    0.48
   3   2   3   13.40    0.42
  -4  -2  -3   10.62    0.46
   4  -2   3   10.47    0.44
  -4   2  -3   10.64    0.46
   4   2   3   10.83    0.39
   5  -2   3   -0.05    0.15
  -5  -2  -3    0.04    0.17
  -5  -2  -3   -0.10    0.12
   5   2   3    0.10    0.13
  -5   2  -3   -0.20    0.14
   6  -2   3    0.73    0.23
  -6  -2  -3    0.94    0.25
  -6  -2  -3    1.09    0.20
  -6   2  -3    0.87    0.22
   6   2   3    0.88    0.19
  -7  -2  -3    1.21    0.30
  -7  -2  -3    1.16    0.23
   7  -2   3    0.74    0.25
   7   2   3    1.12    0.23
  -7   2  -3    1.09    0.26
  -8  -2  -3   -0.31    0.25
  -8  -2  -3   -0.09    0.19
   8  -2   3    0.28    0.24
   8   2   3    0.21    0.22
  -8   2  -3   -0.34    0.20
  -9  -2  -3    0.70    0.25
  -9  -2  -3    0.33    0.33
   9  -2   3    0.42    0.29
  -9   2  -3    0.67    0.28
   9   2   3    0.60    0.25
 -10  -2  -3   -0.48    0.32
  10  -2   3   -0.17    0.28
 -10   2  -3   -0.43    0.31
 -10   2  -3    0.05    0.20
  11  -2   3   -0.02    0.30
 -11  -2  -3   -0.22    0.37
 -11   2  -3   -0.02    0.21
 -11   2  -3   -0.12    0.37
 -12  -2  -3    2.40    0.54
  12  -2   3    3.21    0.49
 -12   2  -3    2.17    0.44
 -12   2  -3    2.65    0.54
 -13  -2  -3    0.50    0.44
 -13   2  -3    0.33    0.45
 -13  -3   3    0.09    0.41
 -13   3   3    0.50    0.44
 -12  -3   3   -0.19    0.40
  12  -3  -3    0.69    0.36
 -12   3   3    0.17    0.39
 -12   3   3   -0.12    0.34
  11  -3  -3   11.80    0.66
 -11  -3   3   10.48    0.73
 -11   3   3   10.41    0.67
 -11   3   3    9.70    0.69
 -10  -3   3    2.24    0.42
  10  -3  -3    2.02    0.37
 -10   3   3    2.22    0.41
  -9  -3   3    1.98    0.38
   9  -3  -3    3.01    0.36
  -9   3   3    2.33    0.39
   8  -3  -3    2.78    0.33
   8  -3  -3    3.28    0.36
  -8  -3   3    3.72    0.41
  -8   3   3    2.91    0.36
  -7  -3   3   20.70    0.63
   7  -3  -3   20.17    0.73
  -7  -3   3   20.92    0.80
   7  -3  -3   19.39    0.71
   7   3  -3   21.50    0.60
  -7   3   3   21.00    0.79
   6  -3  -3    3.21    0.30
   6  -3  -3    3.45    0.28
  -6  -3   3    3.87    0.34
  -6  -3   3    2.71    0.22
  -6   3   3    2.89    0.31
   6   3  -3    3.14    0.22
   6   3  -3    3.46    0.30
  -5  -3   3    5.94    0.37
   5  -3  -3    5.19    0.32
   5  -3  -3    4.68    0.34
  -5  -3   3    3.94    0.21
  -5   3   3    4.47    0.34
   5   3  -3    4.86    0.31
   5   3  -3    4.67    0.21
  -4  -3   3    0.01    0.14
   4  -3  -3   -0.42    0.14
   4  -3  -3    0.19    0.13
  -4   3   3   -0.29    0.15
   4   3  -3    0.06    0.13
   3  -3  -3   14.22    0.46
  -3  -3   3   13.31    0.49
   3   3  -3   12.78    0.44
   2  -3  -3   43.32    1.06
  -2  -3   3   45.06    1.13
   2   3  -3   44.08    1.05
  -1  -3   3    5.83    0.20
  -1  -3   3    5.35    0.27
   1  -3  -3    5.73    0.28
  -1   3   3    5.66    0.26
   1   3  -3    5.89    0.27
   1   3  -3    6.00    0.21
   0  -3   3    1.67    0.16
   0  -3  -3    1.78    0.17
   0  -3   3    1.82    0.13
   0  -3  -3    1.54    0.14
   0   3   3    1.47    0.13
   0   3   3    1.67    0.15
   0   3  -3    1.67    0.14
  -1  -3  -3   33.95    0.83
  -1  -3  -3   33.00    0.87
   1  -3   3   33.95    0.82
  -1   3  -3   34.10    0.88
   1   3   3   32.82    0.77
   2  -3   3   11.37    0.40
  -2  -3  -3   11.58    0.39
  -2  -3  -3   11.32    0.42
   2   3   3   10.96    0.36
  -2   3  -3   11.30    0.42
   3  -3   3    7.87    0.37
  -3  -3  -3    8.59    0.37
   3   3   3    8.09    0.31
  -3   3  -3    8.51    0.39
  -4  -3  -3    5.19    0.34
   4  -3   3    5.02    0.33
   4   3   3    5.34    0.27
  -4   3  -3    5.55    0.34
  -5  -3  -3   11.64    0.53
   5  -3   3   10.92    0.49
  -5   3  -3   11.72    0.53
   5   3   3   11.21    0.42
  -6  -3  -3   -0.28    0.18
   6  -3   3   -0.04    0.20
  -6   3  -3    0.01    0.19
   6   3   3    0.05    0.15
  -7  -3  -3   10.76    0.60
   7  -3   3   10.44    0.55
   7   3   3   10.36    0.46
  -7   3  -3   10.24    0.57
   8  -3   3   -0.09    0.24
  -8  -3  -3    0.01    0.27
  -8   3  -3   -0.29    0.23
   8   3   3    0.16    0.19
  -9  -3  -3    3.12    0.45
   9  -3   3    3.24    0.41
  -9   3  -3    3.33    0.43
 -10  -3  -3    1.63    0.43
  10  -3   3    2.09    0.39
 -10   3  -3    1.32    0.36
 -11  -3  -3    2.15    0.50
  11  -3   3    2.80    0.46
 -11   3  -3    2.49    0.51
 -11   3  -3    2.79    0.46
 -12  -3  -3   -0.45    0.38
  12  -3   3    0.44    0.38
 -12   3  -3    0.01    0.42
 -12   3  -3   -0.15    0.28
 -13  -3  -3    0.53    0.48
 -13  -4   3    0.85    0.48
 -13   4   3    0.69    0.45
  12  -4  -3    1.31    0.42
 -12  -4   3    2.05    0.50
 -12   4   3    1.38    0.45
 -12   4   3    0.29    0.22
 -11  -4   3    0.66    0.39
  11  -4  -3    0.41    0.34
 -11   4   3    0.17    0.35
 -11   4   3    0.00    0.28
 -10  -4   3    1.51    0.41
  10  -4  -3    1.72    0.36
 -10   4   3    1.70    0.37
 -10   4   3    1.86    0.42
  -9  -4   3    0.67    0.32
   9  -4  -3    0.06    0.29
  -9   4   3   -0.35    0.28
   8  -4  -3    2.16    0.29
  -8  -4   3    3.22    0.40
   8  -4  -3    2.76    0.37
  -8   4   3    1.80    0.37
   7  -4  -3    0.10    0.19
   7  -4  -3   -0.54    0.21
  -7  -4   3    0.34    0.25
   7   4  -3    0.24    0.21
   6  -4  -3    0.36    0.23
  -6  -4   3    1.21    0.26
   6  -4  -3    1.43    0.21
   6   4  -3    1.06    0.12
   6   4  -3    1.19    0.23
  -6   4   3    0.28    0.24
   5  -4  -3    7.40    0.42
   5  -4  -3    8.00    0.39
  -5  -4   3    7.66    0.44
  -5   4   3    6.81    0.44
   5   4  -3    8.23    0.41
  -4  -4   3    3.33    0.31
   4  -4  -3    4.29    0.28
   4  -4  -3    3.30    0.28
  -4   4   3    3.48    0.29
  -4   4   3    3.42    0.24
   4   4  -3    3.78    0.28
  -3  -4   3    0.15    0.14
   3  -4  -3    0.04    0.13
   3  -4  -3    0.51    0.14
  -3   4   3    0.20    0.11
   3   4  -3    0.26    0.14
   2  -4  -3   29.88    0.80
  -2  -4   3   29.90    0.85
   2  -4  -3   31.22    0.82
  -2   4   3   30.55    0.76
   2   4  -3   30.43    0.80
  -1  -4   3   17.37    0.57
   1  -4  -3   17.95    0.55
  -1  -4   3   17.96    0.46
  -1   4   3   18.56    0.52
   1   4  -3   17.49    0.48
   1   4  -3   17.49    0.53
   0  -4   3   28.68    0.80
   0  -4  -3   29.26    0.79
   0  -4  -3   27.81    0.73
   0   4   3   28.96    0.74
   0   4   3   28.58    0.69
   0   4  -3   28.88    0.76
   1  -4   3   14.31    0.46
  -1  -4  -3   15.39    0.46
  -1  -4  -3   14.81    0.50
   1   4   3   14.58    0.42
  -1   4  -3   14.98    0.49
  -2  -4  -3    0.02    0.12
  -2  -4  -3    0.02    0.10
   2  -4   3    0.23    0.13
  -2   4  -3    0.16    0.13
   2   4   3   -0.08    0.09
  -3  -4  -3    2.03    0.21
   3  -4   3    1.93    0.22
  -3   4  -3    2.13    0.23
   3   4   3    1.74    0.18
  -4  -4  -3    3.37    0.31
   4  -4   3    2.92    0.27
   4   4   3    3.34    0.27
   4   4   3    3.16    0.24
  -4   4  -3    3.16    0.28
  -5  -4  -3    6.38    0.42
   5  -4   3    6.08    0.42
  -5   4  -3    6.25    0.41
   5   4   3    6.48    0.32
   6  -4   3    0.04    0.21
  -6  -4  -3    0.49    0.23
   6   4   3    0.12    0.16
  -6   4  -3   -0.08    0.21
  -7  -4  -3    1.09    0.31
   7  -4   3    1.05    0.29
   7   4   3    1.02    0.21
  -7   4  -3    0.83    0.28
  -8  -4  -3    6.90    0.55
   8  -4   3    6.24    0.51
  -8   4  -3    6.47    0.53
  -9  -4  -3   -0.06    0.31
   9  -4   3    0.26    0.29
  -9   4  -3    0.22    0.29
 -10  -4  -3    3.52    0.52
  10  -4   3    4.46    0.49
 -10   4  -3    4.34    0.50
  11  -4   3    1.14    0.40
 -11  -4  -3    0.94    0.45
 -11   4  -3    0.84    0.38
  12  -4   3    1.08    0.42
 -12  -4  -3    0.24    0.44
 -12   4  -3    1.04    0.47
 -12   4  -3    0.64    0.39
  13  -4   3    0.80    0.45
 -13   4  -3    0.56    0.41
  13  -5  -3   -0.04    0.36
 -13  -5   3    0.39    0.47
 -13   5   3    0.14    0.42
 -13   5   3   -0.32    0.35
 -12  -5   3    0.29    0.42
  12  -5  -3    0.95    0.39
 -12   5   3    0.98    0.44
 -12   5   3   -0.01    0.36
  11  -5  -3    0.83    0.36
 -11  -5   3    0.66    0.40
 -11   5   3    1.53    0.40
 -11   5   3    1.05    0.43
  10  -5  -3    3.18    0.43
 -10  -5   3    2.76    0.46
 -10   5   3    2.73    0.44
  -9  -5   3   -0.29    0.28
   9  -5  -3    0.29    0.29
  -9   5   3    0.14    0.28
  -8  -5   3   11.25    0.65
   8  -5  -3   11.50    0.62
  -8   5   3   11.47    0.65
  -7  -5   3    2.79    0.36
   7  -5  -3    2.97    0.36
   7  -5  -3    3.11    0.29
   7   5  -3    3.52    0.35
  -7   5   3    2.76    0.36
  -6  -5   3   13.26    0.62
   6  -5  -3   13.49    0.60
   6  -5  -3   14.14    0.53
  -6   5   3   12.51    0.61
   6   5  -3   14.16    0.58
   5  -5  -3    2.19    0.28
   5  -5  -3    2.89    0.27
  -5  -5   3    3.10    0.31
  -5   5   3    3.32    0.27
   5   5  -3    2.94    0.27
  -5   5   3    2.00    0.29
   4  -5  -3   21.08    0.64
  -4  -5   3   20.87    0.71
   4  -5  -3   20.62    0.70
  -4   5   3   20.13    0.59
  -4   5   3   19.57    0.73
   4   5  -3   21.52    0.67
  -3  -5   3    0.12    0.16
   3  -5  -3   -0.05    0.13
   3   5  -3   -0.02    0.14
  -2  -5   3   17.23    0.43
   2  -5  -3   18.06    0.57
  -2  -5   3   17.21    0.60
   2   5  -3   17.37    0.46
   2   5  -3   17.67    0.56
   1  -5  -3    0.77    0.15
  -1  -5   3    0.85    0.17
   1  -5  -3    0.88    0.14
  -1  -5   3    0.90    0.11
   1   5  -3    0.59    0.15
   1   5  -3    0.75    0.11
  -1   5   3    0.53    0.14
   0  -5   3    5.04    0.25
   0  -5  -3    5.17    0.25
   0  -5  -3    5.24    0.31
   0  -5   3    5.19    0.31
   0   5   3    4.58    0.28
   0   5  -3    5.36    0.27
   0   5   3    5.07    0.24
  -1  -5  -3    0.11    0.13
  -1  -5  -3    0.08    0.11
   1  -5   3   -0.01    0.11
  -1   5  -3    0.06    0.12
   1   5   3    0.26    0.11
   2  -5   3   35.29    0.93
  -2  -5  -3   36.02    0.96
  -2  -5  -3   35.29    0.99
   2   5   3   35.22    0.88
  -2   5  -3   36.58    1.01
   3  -5   3    7.85    0.39
  -3  -5  -3    8.79    0.40
  -3   5  -3    7.85    0.42
   3   5   3    7.88    0.36
   4  -5   3   26.43    0.81
  -4  -5  -3   25.23    0.82
   4   5   3   25.13    0.68
   4   5   3   26.08    0.75
  -4   5  -3   26.52    0.87
  -5  -5  -3    2.07    0.28
   5  -5   3    2.17    0.29
  -5   5  -3    1.61    0.27
   5   5   3    2.14    0.19
   6  -5   3    2.08    0.32
  -6  -5  -3    3.14    0.36
  -6   5  -3    2.97    0.35
   6   5   3    2.98    0.24
   7  -5   3    1.85    0.33
  -7  -5  -3    2.51    0.36
  -7   5  -3    2.04    0.33
   8  -5   3    8.53    0.58
  -8  -5  -3    8.32    0.61
  -8   5  -3    8.32    0.57
   9  -5   3    0.26    0.32
  -9  -5  -3    0.12    0.32
  -9   5  -3   -0.02    0.28
 -10  -5  -3    3.49    0.52
  10  -5   3    3.87    0.49
 -10   5  -3    3.68    0.50
 -11  -5  -3    0.11    0.41
  11  -5   3    0.38    0.37
 -11   5  -3   -0.29    0.35
  12  -5   3    2.50    0.50
 -12  -5  -3    2.04    0.56
 -12   5  -3    1.70    0.47
 -12   5  -3    1.86    0.54
  13  -5   3    0.72    0.47
 -13   5  -3   -0.09    0.41
  13  -6  -3    0.33    0.41
 -13   6   3    0.12    0.45
 -13   6   3    0.23    0.41
  12  -6  -3    0.47    0.42
 -12  -6   3    0.69    0.46
 -12   6   3    1.21    0.47
 -12   6   3    0.56    0.42
 -11  -6   3    0.22    0.38
  11  -6  -3    0.43    0.38
 -11   6   3    0.35    0.37
 -11   6   3    1.03    0.42
 -10  -6   3    1.50    0.41
  10  -6  -3    1.39    0.39
 -10   6   3    0.54    0.38
  -9  -6   3    2.95    0.44
   9  -6  -3    2.15    0.40
  -9   6   3    1.48    0.39
  -8  -6   3    0.80    0.31
   8  -6  -3   -0.05    0.28
  -8   6   3   -0.70    0.26
   8   6  -3    0.53    0.27
   7  -6  -3    3.34    0.38
  -7  -6   3    4.40    0.42
  -7   6   3    2.98    0.39
   7   6  -3    4.81    0.41
   6  -6  -3   -0.31    0.20
   6  -6  -3    0.34    0.17
  -6  -6   3    0.00    0.22
  -6   6   3   -0.51    0.21
   6   6  -3    0.18    0.20
   5  -6  -3   22.08    0.68
   5  -6  -3   19.89    0.75
  -5  -6   3   20.85    0.79
  -5   6   3   21.14    0.82
  -5   6   3   21.76    0.63
   5   6  -3   21.58    0.72
   4  -6  -3    5.99    0.33
   4  -6  -3    4.78    0.38
  -4  -6   3    5.42    0.40
  -4   6   3    5.75    0.31
  -4   6   3    5.46    0.42
   4   6  -3    5.92    0.37
   3  -6  -3   14.50    0.51
   3  -6  -3   14.56    0.55
  -3  -6   3   13.81    0.57
   3   6  -3   13.76    0.52
  -3   6   3   14.13    0.47
  -2  -6   3    4.22    0.33
   2  -6  -3    4.22    0.31
  -2  -6   3    4.11    0.20
   2   6  -3    4.08    0.21
   2   6  -3    5.04    0.32
   1  -6  -3    0.19    0.14
  -1  -6   3    0.22    0.10
   1  -6  -3    0.08    0.12
  -1  -6   3    0.05    0.14
  -1   6   3    0.03    0.13
   1   6  -3    0.09    0.15
   1   6  -3    0.11    0.10
   0  -6  -3   47.02    1.18
   0  -6   3   46.97    1.25
   0  -6   3   45.78    1.12
   0  -6  -3   47.01    1.23
   0   6   3   46.45    1.15
   0   6   3   46.29    1.10
   0   6  -3   46.88    1.20
   1  -6   3    6.33    0.33
  -1  -6  -3    5.69    0.36
  -1  -6  -3    6.07    0.32
   1  -6   3    5.60    0.36
  -1   6  -3    6.63    0.34
   1   6   3    6.59    0.31
   2  -6   3   14.29    0.52
  -2  -6  -3   14.27    0.52
  -2  -6  -3   13.44    0.55
   2   6   3   14.00    0.47
  -2   6  -3   13.93    0.54
   3  -6   3    2.10    0.25
  -3  -6  -3    2.25    0.24
  -3   6  -3    2.44    0.27
  -3   6  -3    2.32    0.16
   3   6   3    2.45    0.22
   4  -6   3   11.73    0.53
  -4  -6  -3   12.28    0.54
   4   6   3   11.98    0.48
  -4   6  -3   11.39    0.57
  -5  -6  -3    7.89    0.47
   5  -6   3    6.66    0.46
   5   6   3    7.31    0.42
   5   6   3    6.97    0.33
  -5   6  -3    6.31    0.47
   6  -6   3    1.41    0.29
  -6  -6  -3    1.91    0.32
   6   6   3    1.55    0.20
  -6   6  -3    2.04    0.31
   7  -6   3   12.12    0.66
  -7  -6  -3   14.42    0.72
  -7   6  -3   13.08    0.69
   8  -6   3   -0.11    0.27
  -8  -6  -3    0.20    0.31
  -8   6  -3   -0.09    0.26
   9  -6   3    1.77    0.40
  -9  -6  -3    1.90    0.44
  -9   6  -3    2.05    0.41
  10  -6   3    3.42    0.50
 -10  -6  -3    3.73    0.56
 -10   6  -3    3.23    0.51
 -11  -6  -3    1.38    0.48
  11  -6   3    1.67    0.46
 -11   6  -3    1.12    0.44
 -12  -6  -3    1.03    0.49
  12  -6   3    0.97    0.45
 -12   6  -3    0.97    0.44
  13  -7  -3    2.62    0.53
 -13   7   3    2.03    0.56
 -13   7   3    2.17    0.54
  12  -7  -3   -0.05    0.37
 -12  -7   3   -0.15    0.42
 -12   7   3   -0.09    0.42
 -12   7   3   -0.53    0.35
 -11  -7   3    2.10    0.49
  11  -7  -3    1.62    0.43
 -11   7   3    1.36    0.44
 -10  -7   3    3.75    0.53
  10  -7  -3    3.40    0.48
 -10   7   3    2.51    0.47
  -9  -7   3    8.18    0.64
   9  -7  -3    8.23    0.60
  -9   7   3    7.82    0.63
  -8  -7   3    5.23    0.51
   8  -7  -3    5.18    0.48
   8   7  -3    4.93    0.46
  -8   7   3    3.91    0.47
   7  -7  -3   12.62    0.66
  -7  -7   3   14.28    0.71
   7   7  -3   13.29    0.63
  -7   7   3   12.87    0.70
  -6  -7   3    3.69    0.39
   6  -7  -3    3.41    0.30
   6  -7  -3    3.21    0.37
  -6   7   3    2.76    0.37
  -6   7   3    3.76    0.28
   6   7  -3    3.09    0.33
   5  -7  -3   26.29    0.90
   5  -7  -3   28.80    0.82
  -5  -7   3   27.29    0.95
  -5   7   3   27.55    0.77
  -5   7   3   26.94    0.98
   5   7  -3   26.18    0.85
   4  -7  -3    3.78    0.34
  -4  -7   3    4.84    0.39
   4  -7  -3    3.73    0.31
  -4   7   3    3.82    0.31
   4   7  -3    4.33    0.36
  -4   7   3    3.80    0.37
  -3  -7   3    1.65    0.26
   3  -7  -3    1.18    0.20
   3   7  -3    1.41    0.22
  -3   7   3    1.27    0.19
  -2  -7   3    0.66    0.11
  -2  -7   3    0.31    0.19
   2  -7  -3    0.09    0.18
   2   7  -3    0.55    0.18
   2   7  -3    0.56    0.11
   1  -7  -3   10.73    0.47
   1  -7  -3   11.89    0.45
  -1  -7   3   11.21    0.39
  -1  -7   3   10.82    0.49
   1   7  -3   10.92    0.41
  -1   7   3   11.41    0.45
   1   7  -3   11.20    0.48
   0  -7   3   12.25    0.44
   0  -7  -3   12.86    0.52
   0  -7  -3   12.50    0.48
   0  -7   3   12.17    0.53
   0   7  -3   11.73    0.47
   0   7   3   12.34    0.48
   0   7   3   13.24    0.45
  -1  -7  -3    1.47    0.20
   1  -7   3    1.43    0.23
  -1  -7  -3    0.86    0.21
   1  -7   3    0.95    0.19
  -1   7  -3    1.12    0.20
   1   7   3    1.38    0.18
   2  -7   3    8.14    0.42
  -2  -7  -3    8.11    0.46
  -2  -7  -3    9.26    0.43
  -2   7  -3    7.68    0.43
   2   7   3    8.78    0.38
   3  -7   3   14.30    0.59
  -3  -7  -3   14.91    0.60
  -3   7  -3   15.10    0.43
   3   7   3   15.61    0.54
  -3   7  -3   16.03    0.64
  -4  -7  -3    4.38    0.37
   4  -7   3    4.74    0.38
  -4   7  -3    4.56    0.42
   4   7   3    4.39    0.33
  -5  -7  -3   17.21    0.72
   5  -7   3   17.31    0.70
  -5   7  -3   18.25    0.76
   5   7   3   17.23    0.65
   5   7   3   17.62    0.54
   6  -7   3    1.33    0.31
  -6  -7  -3    1.42    0.31
   6   7   3    1.53    0.28
  -6   7  -3    1.23    0.31
   7  -7   3   19.63    0.83
  -7  -7  -3   19.81    0.89
  -7   7  -3   20.50    0.88
  -8  -7  -3   15.34    0.81
   8  -7   3   14.46    0.76
  -8   7  -3   14.82    0.79
   9  -7   3    7.84    0.62
  -9  -7  -3    7.50    0.66
  -9   7  -3    7.74    0.64
  10  -7   3    4.08    0.53
 -10  -7  -3    4.46    0.60
 -10   7  -3    4.16    0.55
 -11  -7  -3    0.77    0.48
  11  -7   3    1.11    0.45
 -11   7  -3    1.27    0.46
  12  -7   3    0.91    0.46
 -12  -7  -3    0.58    0.50
 -12   7  -3    0.00    0.41
 -12  -8   3    6.43    0.74
  12  -8  -3    7.14    0.68
 -12   8   3    6.72    0.69
 -12   8   3    6.88    0.69
 -11  -8   3    3.03    0.56
  11  -8  -3    2.03    0.48
 -11   8   3    2.02    0.50
  10  -8  -3    1.48    0.43
 -10  -8   3    0.82    0.44
 -10   8   3    1.72    0.44
   9  -8  -3    0.07    0.31
  -9  -8   3    0.35    0.35
   9   8  -3    0.52    0.31
  -9   8   3   -0.07    0.31
   8  -8  -3    3.03    0.43
  -8  -8   3    3.50    0.46
  -8   8   3    2.16    0.42
   8   8  -3    2.52    0.38
  -7  -8   3    1.51    0.35
   7  -8  -3    1.27    0.35
  -7   8   3    0.92    0.34
   7   8  -3    1.76    0.31
   6  -8  -3    6.82    0.53
  -6  -8   3    7.54    0.55
   6   8  -3    7.11    0.48
  -6   8   3    6.59    0.54
   5  -8  -3    5.54    0.45
  -5  -8   3    5.25    0.46
   5  -8  -3    5.70    0.37
  -5   8   3    6.06    0.36
  -5   8   3    5.46    0.48
   5   8  -3    5.79    0.43
  -4  -8   3    0.24    0.22
   4  -8  -3    0.03    0.20
   4  -8  -3    0.36    0.17
  -4   8   3    0.01    0.21
   4   8  -3    0.25    0.20
  -4   8   3    0.29    0.17
  -3  -8   3   19.13    0.75
   3  -8  -3   19.86    0.67
   3  -8  -3   19.83    0.71
  -3   8   3   19.16    0.62
  -3   8   3   19.65    0.77
   3   8  -3   18.45    0.53
   3   8  -3   20.19    0.70
  -2  -8   3   32.01    1.02
   2  -8  -3   32.27    0.95
   2  -8  -3   32.71    0.96
   2   8  -3   32.34    0.95
  -2   8   3   33.07    0.90
   2   8  -3   32.98    0.87
  -1  -8   3   60.20    1.43
  -1  -8   3   60.35    1.64
   1  -8  -3   60.88    1.59
   1  -8  -3   61.46    1.57
  -1   8   3   63.41    1.48
  -1   8   3   62.47    1.50
   1   8  -3   62.34    1.55
   1   8  -3   60.44    1.54
   0  -8   3   67.43    1.86
   0  -8  -3   74.35    1.85
   0  -8   3   72.22    1.69
   0  -8  -3   75.20    1.81
   0   8   3   73.16    1.69
   0   8  -3   70.87    1.82
   0   8  -3   69.71    1.75
   0   8   3   75.10    1.74
   1  -8   3   29.85    0.85
  -1  -8  -3   28.69    0.92
   1  -8   3   29.19    0.94
  -1  -8  -3   29.17    0.88
  -1   8  -3   28.28    0.90
   1   8   3   28.92    0.81
  -2  -8  -3    1.11    0.24
   2  -8   3    0.92    0.22
  -2  -8  -3    1.13    0.22
  -2   8  -3    0.68    0.22
   2   8   3    1.13    0.20
   3  -8   3   18.55    0.69
  -3  -8  -3   18.54    0.70
  -3   8  -3   18.37    0.53
  -3   8  -3   18.98    0.74
   3   8   3   18.70    0.64
   4  -8   3    1.72    0.30
  -4  -8  -3    1.75    0.29
  -4   8  -3    0.80    0.26
   4   8   3    2.08    0.26
   5  -8   3    2.90    0.37
  -5  -8  -3    2.96    0.36
   5   8   3    2.64    0.31
  -5   8  -3    3.15    0.38
   6  -8   3    1.72    0.35
  -6  -8  -3    2.09    0.35
  -6   8  -3    1.73    0.35
   6   8   3    3.05    0.35
  -7  -8  -3    1.39    0.36
   7  -8   3    0.94    0.33
  -7   8  -3    0.23    0.30
   8  -8   3    0.15    0.31
  -8  -8  -3    0.28    0.34
  -8   8  -3    0.01    0.31
   9  -8   3    3.04    0.48
  -9  -8  -3    3.86    0.55
  -9   8  -3    3.75    0.51
  10  -8   3    7.66    0.68
 -10  -8  -3    9.84    0.79
 -10   8  -3    8.97    0.74
 -11  -8  -3    4.06    0.65
  11  -8   3    5.32    0.63
 -11   8  -3    4.94    0.62
  12  -9  -3    3.57    0.58
 -12   9   3    4.17    0.62
  11  -9  -3    3.79    0.56
 -11  -9   3    4.52    0.63
 -11   9   3    3.58    0.57
  10  -9  -3   11.80    0.77
 -10  -9   3   12.96    0.84
 -10   9   3   12.70    0.84
  -9  -9   3    1.96    0.44
   9  -9  -3    1.43    0.40
   9   9  -3    1.27    0.37
  -9   9   3    0.90    0.38
   8  -9  -3   12.27    0.71
  -8  -9   3   11.87    0.75
  -8   9   3   13.09    0.77
   8   9  -3   11.09    0.65
  -7  -9   3   11.07    0.70
   7  -9  -3   11.53    0.66
   7   9  -3   11.11    0.62
  -7   9   3   10.66    0.69
  -6  -9   3   13.15    0.69
   6  -9  -3   11.92    0.66
  -6   9   3   11.92    0.69
   6   9  -3   13.03    0.63
  -5  -9   3    6.21    0.51
   5  -9  -3    6.52    0.41
   5  -9  -3    6.21    0.48
  -5   9   3    6.80    0.41
  -5   9   3    6.32    0.53
   5   9  -3    6.65    0.45
   4  -9  -3   18.32    0.66
  -4  -9   3   18.87    0.79
   4  -9  -3   18.38    0.74
  -4   9   3   17.67    0.77
  -4   9   3   17.31    0.62
   4   9  -3   18.46    0.71
   3  -9  -3    1.18    0.23
  -3  -9   3    1.49    0.29
   3  -9  -3    1.48    0.27
   3   9  -3    1.67    0.27
  -3   9   3    1.06    0.27
  -3   9   3    1.39    0.23
   2  -9  -3   11.47    0.52
  -2  -9   3   12.02    0.58
   2  -9  -3   10.55    0.52
   2   9  -3   10.55    0.43
   2   9  -3   11.56    0.54
  -2   9   3   11.78    0.50
  -1  -9   3    2.56    0.31
  -1  -9   3    2.58    0.22
   1  -9  -3    2.64    0.27
   1  -9  -3    2.65    0.29
  -1   9   3    2.38    0.27
   1   9  -3    2.30    0.23
  -1   9   3    2.82    0.27
   1   9  -3    2.24    0.29
   0  -9  -3    2.47    0.29
   0  -9   3    1.90    0.24
   0  -9   3    2.59    0.31
   0  -9  -3    2.09    0.25
   0   9  -3    1.89    0.25
   0   9  -3    2.43    0.30
   0   9   3    2.44    0.25
   0   9   3    1.93    0.27
  -1  -9  -3    1.08    0.25
   1  -9   3    1.07    0.22
   1  -9   3    1.00    0.25
  -1  -9  -3    1.07    0.22
  -1   9  -3    0.42    0.21
   1   9   3    1.25    0.21
   2  -9   3   18.28    0.69
  -2  -9  -3   20.10    0.72
   2   9   3   19.30    0.66
  -2   9  -3   19.36    0.75
  -3  -9  -3    2.04    0.29
   3  -9   3    1.88    0.29
   3   9   3    2.48    0.28
  -3   9  -3    2.44    0.21
  -3   9  -3    2.19    0.32
  -4  -9  -3   20.65    0.81
   4  -9   3   19.95    0.78
  -4   9  -3   20.85    0.84
   4   9   3   20.69    0.72
   5  -9   3   10.20    0.59
  -5  -9  -3   10.41    0.60
   5   9   3   10.87    0.54
  -5   9  -3   10.79    0.64
  -6  -9  -3   23.32    0.94
   6  -9   3   21.50    0.88
  -6   9  -3   22.14    0.94
   6   9   3   23.59    0.84
  -7  -9  -3   17.43    0.87
   7  -9   3   18.18    0.83
   7   9   3   17.92    0.77
  -7   9  -3   18.73    0.89
  -8  -9  -3   18.56    0.94
   8  -9   3   17.43    0.86
  -8   9  -3   18.30    0.92
   9  -9   3    4.98    0.57
  -9  -9  -3    5.96    0.63
  -9   9  -3    6.65    0.63
 -10  -9  -3    9.49    0.81
  10  -9   3    9.72    0.75
 -10   9  -3    9.08    0.76
 -11  -9  -3    0.95    0.51
  11  -9   3    2.25    0.53
 -11   9  -3    2.13    0.53
  11 -10  -3    1.09    0.46
 -11 -10   3    0.32    0.47
 -11  10   3    0.99    0.46
 -10 -10   3    0.98    0.47
  10 -10  -3    0.48    0.41
 -10  10   3    1.14    0.44
   9 -10  -3    3.00    0.49
  -9 -10   3    1.95    0.48
   9  10  -3    1.98    0.41
  -9  10   3    1.92    0.47
   8 -10  -3    0.06    0.31
  -8 -10   3   -0.07    0.33
  -8  10   3    0.48    0.35
   8  10  -3    0.16    0.30
  -7 -10   3    2.38    0.43
   7 -10  -3    2.06    0.40
   7  10  -3    2.42    0.37
  -7  10   3    2.20    0.43
  -6 -10   3   -0.14    0.26
   6 -10  -3    0.14    0.27
   6  10  -3   -0.22    0.24
  -6  10   3    0.14    0.29
   5 -10  -3   21.65    0.86
  -5 -10   3   20.94    0.90
  -5  10   3   21.44    0.92
   5  10  -3   21.89    0.82
   4 -10  -3   13.60    0.59
   4 -10  -3   14.04    0.65
  -4 -10   3   14.29    0.72
  -4  10   3   14.65    0.72
  -4  10   3   13.88    0.56
   4  10  -3   13.62    0.63
  -3 -10   3   33.85    1.16
   3 -10  -3   36.65    1.07
   3 -10  -3   34.53    1.09
  -3  10   3   36.21    1.18
   3  10  -3   35.36    1.08
  -3  10   3   35.05    0.99
  -2 -10   3   30.71    1.04
   2 -10  -3   30.00    0.96
   2  10  -3   29.12    0.85
   2  10  -3   29.26    0.95
  -2  10   3   30.34    1.03
  -2  10   3   28.39    0.89
  -1 -10   3    3.31    0.29
  -1 -10   3    3.03    0.36
   1 -10  -3    3.52    0.32
   1 -10  -3    3.69    0.34
   1  10  -3    3.37    0.29
  -1  10   3    3.32    0.32
   1  10  -3    3.38    0.34
  -1  10   3    3.81    0.32
   0 -10   3   26.46    0.82
   0 -10  -3   27.39    0.93
   0 -10   3   27.54    0.96
   0 -10  -3   28.08    0.90
   0  10  -3   26.67    0.88
   0  10   3   27.56    0.84
   0  10  -3   26.70    0.90
   0  10   3   27.90    0.89
  -1 -10  -3    0.23    0.22
   1 -10   3    0.06    0.19
  -1 -10  -3    0.62    0.22
   1  10   3    0.67    0.21
  -1  10  -3    0.43    0.21
   2 -10   3   20.52    0.75
  -2 -10  -3   20.79    0.79
  -2  10  -3   20.99    0.81
   2  10   3   20.78    0.72
  -2  10  -3   22.31    0.69
  -3 -10  -3   24.83    0.90
   3 -10   3   24.50    0.86
  -3  10  -3   24.93    0.93
   3  10   3   24.14    0.80
   4 -10   3   20.45    0.80
  -4 -10  -3   19.59    0.81
   4  10   3   19.71    0.73
  -4  10  -3   20.09    0.85
   5 -10   3    4.62    0.45
  -5 -10  -3    5.41    0.48
   5  10   3    4.88    0.43
  -5  10  -3    5.79    0.53
   6 -10   3    0.25    0.29
  -6 -10  -3    0.06    0.28
   6  10   3    0.30    0.26
  -6  10  -3    0.13    0.30
   7 -10   3    2.43    0.42
  -7 -10  -3    3.32    0.48
   7  10   3    3.17    0.40
  -7  10  -3    2.43    0.44
  -8 -10  -3   -0.20    0.33
   8 -10   3    0.16    0.33
  -8  10  -3   -0.35    0.31
  -9 -10  -3    1.62    0.48
   9 -10   3    1.53    0.45
  -9  10  -3    1.11    0.43
  10 -10   3    2.58    0.53
 -10 -10  -3    1.73    0.53
 -10  10  -3    1.55    0.50
 -11 -10  -3    3.60    0.68
 -10 -11   3    7.31    0.76
  10 -11  -3    6.99    0.68
  10  11  -3    7.14    0.64
 -10  11   3    7.63    0.73
  -9 -11   3    8.64    0.74
   9 -11  -3    8.33    0.69
   9  11  -3    8.88    0.66
  -9  11   3    8.66    0.73
  -8 -11   3    4.71    0.58
   8 -11  -3    5.57    0.55
   8  11  -3    4.50    0.48
  -8  11   3    4.62    0.56
   7 -11  -3   29.08    1.11
  -7 -11   3   27.71    1.17
   7  11  -3   28.89    1.05
  -7  11   3   29.64    1.19
   6 -11  -3   10.16    0.64
  -6 -11   3   10.38    0.69
   6  11  -3   10.01    0.60
  -6  11   3   10.49    0.70
  -5 -11   3   24.27    1.02
   5 -11  -3   24.09    0.94
   5  11  -3   25.16    0.92
  -5  11   3   26.26    1.04
   4 -11  -3    4.75    0.44
  -4 -11   3    4.98    0.48
   4 -11  -3    4.53    0.41
   4  11  -3    5.08    0.45
  -4  11   3    4.90    0.39
  -4  11   3    4.72    0.46
   3 -11  -3    0.72    0.24
  -3 -11   3    1.15    0.32
   3 -11  -3    1.07    0.27
   3  11  -3    0.77    0.27
  -3  11   3    0.93    0.25
  -3  11   3    1.16    0.30
  -2 -11   3    4.11    0.43
   2 -11  -3    4.45    0.41
  -2  11   3    3.82    0.40
  -2  11   3    5.18    0.40
  -2  11   3    3.79    0.36
   2  11  -3    4.43    0.40
  -1 -11   3   -0.09    0.16
   1 -11  -3    0.35    0.24
  -1 -11   3    0.38    0.26
  -1  11   3   -0.03    0.20
  -1  11   3    0.19    0.21
   1  11  -3    0.43    0.25
   1  11  -3   -0.02    0.19
   0 -11   3    0.22    0.25
   0 -11  -3   -0.30    0.21
   0 -11   3   -0.31    0.18
   0 -11  -3   -0.02    0.19
   0  11   3    0.00    0.22
   0  11   3    0.07    0.21
   0  11  -3    0.08    0.23
   0  11  -3   -0.32    0.19
   1 -11   3    0.41    0.22
  -1  11  -3    0.22    0.25
   1  11   3    1.03    0.25
  -1  11  -3    0.48    0.27
   1  11   3    0.68    0.27
   2 -11   3   15.28    0.67
  -2 -11  -3   18.68    0.74
  -2  11  -3   15.87    0.73
   2  11   3   17.55    0.66
  -2  11  -3   15.72    0.61
   3 -11   3    7.74    0.52
  -3 -11  -3    8.77    0.54
  -3  11  -3    7.82    0.54
   3  11   3    7.16    0.47
   4 -11   3    9.25    0.57
  -4 -11  -3    9.64    0.59
   4  11   3    8.89    0.51
  -4  11  -3    8.55    0.60
   5 -11   3   43.78    1.38
  -5 -11  -3   44.86    1.44
   5  11   3   42.79    1.28
  -5  11  -3   45.95    1.50
   6 -11   3   11.67    0.70
  -6 -11  -3   13.76    0.77
   6  11   3   13.55    0.66
  -6  11  -3   14.11    0.78
  -7 -11  -3   20.10    0.97
   7 -11   3   18.69    0.90
  -7  11  -3   19.81    0.97
   7  11   3   19.79    0.84
   8 -11   3    3.53    0.51
  -8 -11  -3    4.07    0.58
  -8  11  -3    3.38    0.53
  -9 -11  -3    8.07    0.76
   9 -11   3    7.97    0.70
  -9  11  -3    7.11    0.70
  10 -11   3    8.47    0.75
 -10 -11  -3    8.83    0.84
 -10  11  -3    8.86    0.80
 -10 -12   3    1.85    0.56
  10 -12  -3    2.63    0.52
  10  12  -3    1.93    0.48
 -10  12   3    1.84    0.53
  -9 -12   3    0.84    0.45
   9 -12  -3    0.92    0.41
   9  12  -3    0.85    0.39
  -9  12   3    0.03    0.38
   8 -12  -3    0.70    0.37
  -8 -12   3    0.29    0.39
   8  12  -3    0.64    0.35
  -8  12   3    0.27    0.38
  -7 -12   3    0.00    0.34
   7 -12  -3    0.33    0.32
  -7  12   3    0.08    0.32
   7  12  -3    0.20    0.30
  -6 -12   3    0.68    0.37
   6 -12  -3    0.85    0.33
   6  12  -3    1.13    0.33
  -6  12   3    0.88    0.36
   5 -12  -3   16.05    0.79
  -5 -12   3   16.81    0.87
   5  12  -3   17.75    0.78
  -5  12   3   16.67    0.85
  -4 -12   3   15.93    0.80
   4 -12  -3   14.90    0.73
  -4  12   3   15.33    0.80
   4  12  -3   15.98    0.73
   3 -12  -3   17.44    0.73
  -3 -12   3   18.59    0.85
  -3  12   3   17.91    0.84
  -3  12   3   19.39    0.71
   3  12  -3   17.79    0.76
   2 -12  -3   16.79    0.74
  -2 -12   3   17.40    0.82
  -2  12   3   19.26    0.82
  -2  12   3   17.84    0.72
  -2  12   3   17.86    0.71
   2  12  -3   17.58    0.76
   1 -12  -3   43.98    1.37
  -1 -12   3   43.11    1.42
  -1  12   3   44.97    1.29
  -1  12   3   46.74    1.41
  -1  12   3   47.02    1.29
   1  12  -3   44.87    1.34
   0 -12  -3   55.75    1.54
   0 -12   3   50.32    1.37
   0 -12   3   49.87    1.58
   0  12   3   54.47    1.42
   0  12   3   53.98    1.48
   0  12  -3   50.60    1.48
   0  12  -3   50.14    1.48
  -1 -12  -3   42.73    1.31
   1 -12   3   42.15    1.22
  -1  12  -3   42.27    1.30
   1  12   3   42.40    1.29
  -1  12  -3   41.44    1.31
   1  12   3   43.19    1.22
   2 -12   3    4.87    0.42
  -2 -12  -3    5.10    0.44
   2  12   3    4.84    0.40
  -2  12  -3    5.08    0.45
  -3 -12  -3    9.41    0.59
   3 -12   3   10.41    0.58
  -3  12  -3    9.21    0.62
   3  12   3    9.49    0.54
  -4 -12  -3    6.42    0.55
   4 -12   3    6.60    0.53
  -4  12  -3    7.30    0.58
   4  12   3    6.84    0.48
   5 -12   3   18.69    0.85
  -5 -12  -3   19.81    0.91
   5  12   3   19.76    0.80
  -5  12  -3   20.48    0.94
  -6 -12  -3    0.24    0.32
   6 -12   3   -0.66    0.26
   6  12   3   -0.30    0.27
  -6  12  -3   -0.30    0.29
   7 -12   3   -0.25    0.30
  -7 -12  -3    0.19    0.35
   7  12   3   -0.04    0.29
  -7  12  -3    0.22    0.36
   8 -12   3   -0.28    0.33
  -8 -12  -3   -0.44    0.35
  -8  12  -3   -0.20    0.36
  -9 -12  -3    1.85    0.54
   9 -12   3    1.17    0.44
  -9  12  -3    0.78    0.45
 -10 -12  -3   10.12    0.92
   9 -13  -3    8.37    0.72
  -9 -13   3    8.86    0.80
   9  13  -3    8.75    0.71
  -9  13   3    9.13    0.80
   8 -13  -3   12.84    0.80
  -8 -13   3   11.72    0.86
  -8  13   3   13.68    0.90
   8  13  -3   14.06    0.79
   7 -13  -3   12.65    0.78
  -7 -13   3   12.53    0.84
  -7  13   3   11.88    0.82
   7  13  -3   12.82    0.73
   6 -13  -3    7.71    0.61
  -6 -13   3    7.93    0.67
  -6  13   3    8.23    0.69
   6  13  -3    8.48    0.61
   5 -13  -3    5.49    0.52
  -5 -13   3    6.42    0.59
  -5  13   3    6.07    0.58
   5  13  -3    5.76    0.51
  -4 -13   3   12.55    0.76
   4 -13  -3   15.21    0.75
  -4  13   3   15.13    0.80
   4  13  -3   14.16    0.71
  -3 -13   3    5.90    0.56
   3 -13  -3    5.71    0.49
  -3  13   3    5.42    0.46
  -3  13   3    5.69    0.54
   3  13  -3    6.00    0.50
  -3  13   3    5.15    0.45
   2 -13  -3    6.34    0.50
  -2 -13   3    5.91    0.55
  -2  13   3    6.30    0.48
  -2  13   3    6.46    0.49
  -2  13   3    6.37    0.54
   2  13  -3    6.67    0.53
  -1 -13   3   -0.03    0.25
   1  13  -3   -0.32    0.24
  -1  13   3   -0.01    0.24
  -1  13   3   -0.01    0.23
  -1  13   3   -0.42    0.22
   0 -13   3    2.61    0.32
   0 -13  -3    2.21    0.34
   0 -13   3    2.18    0.38
   0  13   3    1.87    0.32
   0  13   3    2.46    0.36
   0  13   3    2.20    0.34
   0  13  -3    2.01    0.38
  -1 -13  -3    8.47    0.56
   1 -13   3    7.79    0.50
  -1  13  -3    7.54    0.56
  -1  13  -3    7.45    0.55
   1  13   3    7.91    0.51
   1  13   3    8.25    0.57
  -2 -13  -3   18.42    0.81
   2 -13   3   16.93    0.75
  -2  13  -3   17.45    0.81
  -2  13  -3   17.59    0.80
   2  13   3   17.81    0.73
  -3 -13  -3   14.63    0.76
   3 -13   3   14.78    0.73
  -3  13  -3   14.92    0.78
   3  13   3   15.06    0.69
   4 -13   3   21.96    0.92
  -4 -13  -3   22.47    0.96
  -4  13  -3   22.27    0.99
   4  13   3   22.41    0.86
   5 -13   3    4.65    0.50
  -5 -13  -3    4.76    0.52
  -5  13  -3    4.56    0.53
   5  13   3    4.43    0.45
   6 -13   3    8.36    0.65
  -6 -13  -3    8.92    0.69
  -6  13  -3    8.23    0.69
   6  13   3    9.09    0.60
   7 -13   3   17.07    0.90
  -7 -13  -3   16.30    0.95
  -7  13  -3   17.36    0.96
   7  13   3   17.52    0.84
   8 -13   3   17.90    0.95
  -8 -13  -3   17.51    1.01
  -8  13  -3   17.78    1.02
   8  13   3   17.61    0.88
   9 -13   3    6.43    0.68
  -9 -13  -3    6.56    0.75
  -8 -14   3    0.75    0.46
   8 -14  -3    1.32    0.43
   8  14  -3    2.29    0.46
  -8  14   3    1.31    0.47
  -7 -14   3    0.14    0.39
   7 -14  -3    0.50    0.37
  -7  14   3    0.74    0.42
   7  14  -3    0.83    0.38
   6 -14  -3    1.28    0.40
  -6 -14   3    0.88    0.41
  -6  14   3    0.98    0.42
   6  14  -3    1.11    0.39
   5 -14  -3    8.33    0.63
  -5 -14   3    8.66    0.69
  -5  14   3    7.88    0.68
   5  14  -3    7.70    0.60
  -4 -14   3   12.19    0.77
   4  14  -3   10.61    0.66
  -4  14   3   10.87    0.73
  -3 -14   3   18.00    0.90
  -3  14   3   18.30    0.79
   3  14  -3   18.71    0.84
  -3  14   3   16.60    0.85
  -2 -14   3   27.36    1.11
  -2  14   3   26.97    0.97
   2  14  -3   26.25    1.01
  -2  14   3   26.44    1.06
  -2  14   3   26.36    0.96
  -1 -14   3   14.41    0.80
  -1  14   3   14.27    0.75
   1  14  -3   13.58    0.73
  -1  14   3   14.87    0.70
  -1  14   3   15.46    0.72
   0 -14   3   27.35    1.12
   0 -14  -3   29.99    1.08
   0  14   3   27.87    0.98
   0  14  -3   28.71    1.06
   0  14   3   30.71    1.07
   0  14   3   29.19    1.05
  -1 -14  -3    5.83    0.53
   1 -14   3    5.52    0.48
  -1  14  -3    6.36    0.53
  -1  14  -3    6.42    0.55
   1  14   3    6.17    0.49
   1  14   3    7.10    0.55
   2 -14   3   12.00    0.65
  -2 -14  -3   12.13    0.72
   2  14   3   12.78    0.65
  -2  14  -3   12.59    0.71
  -2  14  -3   12.85    0.73
   2  14   3   12.59    0.72
   3 -14   3    6.24    0.53
  -3 -14  -3    6.02    0.55
   3  14   3    6.43    0.52
  -3  14  -3    5.86    0.55
  -4 -14  -3    7.06    0.62
   4 -14   3    6.17    0.54
   4  14   3    7.15    0.55
  -4  14  -3    7.27    0.63
   5 -14   3    2.35    0.44
  -5 -14  -3    1.15    0.39
   5  14   3    1.90    0.37
  -5  14  -3    2.13    0.44
   6 -14   3    0.95    0.40
  -6 -14  -3    1.05    0.41
  -6  14  -3    0.84    0.42
   6  14   3    0.75    0.35
  -7 -14  -3    1.67    0.48
   7 -14   3    2.18    0.47
  -7  14  -3    2.16    0.50
   7  14   3    1.99    0.43
  -8 -14  -3    1.43    0.48
   8 -14   3    1.41    0.47
   8  14   3    1.65    0.44
  -8  14  -3    0.36    0.46
  -8 -15   3    6.72    0.77
   7 -15  -3   18.92    0.97
  -7 -15   3   18.96    1.09
  -7  15   3   20.54    1.11
   7  15  -3   19.17    0.94
  -6 -15   3   17.85    1.00
  -6  15   3   18.06    1.01
   6  15  -3   15.91    0.85
  -5 -15   3   16.68    0.95
   5  15  -3   17.26    0.86
  -5  15   3   17.73    0.96
  -4 -15   3   11.22    0.79
   4  15  -3   11.54    0.72
  -4  15   3   11.95    0.78
  -3 -15   3    6.27    0.62
  -3  15   3    6.06    0.58
   3  15  -3    6.89    0.58
  -2 -15   3    1.05    0.39
  -2  15   3    0.94    0.33
  -2  15   3    1.46    0.36
   2  15  -3    1.07    0.37
  -1 -15   3   -0.28    0.29
  -1  15   3    0.07    0.29
  -1  15   3   -0.05    0.28
   1  15  -3    0.00    0.30
   0  15   3    2.03    0.40
   0  15  -3    2.59    0.41
  -1 -15  -3    0.69    0.33
  -1  15  -3    1.01    0.36
   1  15   3    1.20    0.37
  -2 -15  -3    2.04    0.39
   2 -15   3    2.42    0.37
  -2  15  -3    1.47    0.39
  -2  15  -3    2.13    0.41
   2  15   3    2.49    0.39
   2  15   3    2.55    0.45
  -3 -15  -3    9.98    0.71
   3 -15   3   10.15    0.66
  -3  15  -3   10.08    0.70
   3  15   3   10.20    0.63
   3  15   3   10.63    0.72
  -3  15  -3    9.90    0.69
   4 -15   3   17.54    0.87
  -4 -15  -3   17.99    0.93
  -4  15  -3   18.73    0.95
   4  15   3   17.50    0.81
   5 -15   3   16.83    0.88
  -5 -15  -3   17.79    0.95
   5  15   3   17.22    0.82
  -5  15  -3   18.51    0.98
  -6 -15  -3   10.89    0.82
   6 -15   3   12.19    0.79
  -6  15  -3   10.83    0.81
   6  15   3   11.74    0.73
   7 -15   3   22.23    1.09
  -7 -15  -3   23.49    1.18
  -7  15  -3   23.64    1.18
   7  15   3   22.49    1.01
  -8 -15  -3   11.30    0.92
  -7 -16   3   -0.13    0.42
  -6 -16   3    0.15    0.41
   6  16  -3   -0.31    0.36
  -6  16   3    0.14    0.40
  -5 -16   3    6.77    0.71
   5  16  -3    8.25    0.66
  -5  16   3    7.43    0.72
  -4 -16   3   11.72    0.83
   4  16  -3   10.32    0.71
  -4  16   3    9.88    0.78
  -3 -16   3   14.29    0.88
  -3  16   3   14.77    0.86
   3  16  -3   15.73    0.82
  -2 -16   3   19.47    1.01
   2  16  -3   20.44    0.94
  -2  16   3   19.37    0.96
  -1 -16   3   32.00    1.30
   1  16  -3   32.19    1.21
  -1  16   3   31.83    1.17
   0  16   3   15.70    0.81
   0  16  -3   14.47    0.82
  -1  16  -3   12.67    0.78
   1  16   3   13.77    0.79
  -2  16  -3   10.01    0.69
   2  16   3   11.19    0.75
   3 -16   3   13.03    0.75
   3  16   3   12.68    0.81
  -3  16  -3   13.22    0.82
  -3  16  -3   11.97    0.77
   4 -16   3    5.14    0.55
  -4  16  -3    4.92    0.56
  -4  16  -3    5.13    0.59
   4  16   3    5.52    0.62
   5 -16   3    3.08    0.50
  -5  16  -3    2.78    0.53
   6 -16   3    0.10    0.37
  -6  16  -3   -0.02    0.39
  -5 -17   3    9.10    0.80
   5  17  -3    9.09    0.71
  -5  17   3    9.52    0.81
  -4 -17   3   11.32    0.86
   4  17  -3   11.46    0.78
  -4  17   3   11.18    0.83
  -3 -17   3    9.65    0.79
   3  17  -3    7.88    0.68
  -2 -17   3    4.07    0.58
   2  17  -3    3.90    0.53
  -1 -17   3   -0.17    0.35
   1  17  -3    0.83    0.38
   0  17  -3    1.01    0.41
   0  17   3    0.70    0.38
   1  17   3    2.28    0.46
  -1  17  -3    1.55    0.44
   2  17   3    7.87    0.68
  -2  17  -3    7.82    0.68
  -3  17  -3    7.02    0.64
   3  17   3    7.04    0.69
   4  17   3    8.69    0.77
  -4  17  -3   10.10    0.77
   5 -17   3    9.15    0.74
  -5  17  -3    9.67    0.79
  -3 -18   3   10.14    0.85
   3  18  -3    9.94    0.76
  -2 -18   3   18.81    1.06
   2  18  -3   20.36    1.00
   1  18  -3   20.15    1.00
   0  18  -3   24.11    1.10
   1  18   3   13.04    0.85
  -1  18  -3   13.33    0.86
   2  18   3   11.32    0.82
  -2  18  -3   11.03    0.80
  -3  18  -3    8.35    0.72
 -13   0   4    0.26    0.42
 -12   0   4   -0.81    0.33
 -11   0   4   -0.07    0.33
 -10   0   4    1.25    0.36
 -10   0   4    1.30    0.28
  -9   0   4   22.96    0.91
   9   0  -4   24.04    0.80
  -9   0   4   24.08    0.85
  -8   0   4   36.53    1.09
   8   0  -4   36.17    1.00
  -8   0   4   34.40    1.13
  -7   0   4   20.39    0.75
  -7   0   4   20.87    0.72
   7   0  -4   21.55    0.68
   6   0  -4  150.87    3.31
  -6   0   4  155.61    3.60
  -6   0   4  151.37    3.57
   5   0  -4  268.11    5.63
  -5   0   4  267.96    6.10
  -5   0   4  266.87    6.00
  -4   0   4  159.75    3.65
   4   0  -4  162.40    3.43
   3   0  -4  231.20    4.87
  -3   0   4  234.78    5.17
   2   0  -4    2.18    0.15
  -2   0   4    2.35    0.16
   2   0  -4    2.47    0.21
  -1   0   4  128.16    2.64
   1   0  -4  125.86    2.81
   1   0  -4  127.76    2.63
  -1   0   4  121.63    2.81
   0   0  -4   92.76    2.08
  -1   0  -4   28.31    0.71
   1   0   4   29.26    0.66
   1   0   4   28.70    0.71
  -2   0  -4   11.90    0.36
   2   0   4   12.17    0.40
   2   0   4   12.31    0.34
  -2   0  -4   11.84    0.43
   3   0   4   13.13    0.45
  -3   0  -4   13.25    0.48
   4   0   4    1.22    0.18
  -4   0  -4    1.34    0.18
  -5   0  -4    6.51    0.36
   5   0   4    7.18    0.37
   6   0   4  103.42    2.38
  -7   0  -4   42.80    1.25
   8   0   4   68.17    1.76
  -8   0  -4   70.47    1.96
  -8   0  -4   70.03    1.90
  -9   0  -4   62.69    1.79
  -9   0  -4   60.61    1.85
   9   0   4   63.26    1.67
  10   0   4   24.50    0.93
 -10   0  -4   26.94    1.01
 -10   0  -4   25.04    1.07
 -11   0  -4    9.41    0.66
 -11   0  -4    9.77    0.71
 -12   0  -4    6.10    0.68
 -13  -1   4   24.65    1.17
 -13   1   4   23.76    1.14
 -12  -1   4   26.74    1.14
 -12   1   4   25.78    1.12
 -11  -1   4   32.19    1.23
 -11   1   4   34.07    1.24
 -10  -1   4   45.93    1.52
  10  -1  -4   49.28    1.38
  10  -1  -4   50.14    1.46
 -10   1   4   48.19    1.53
 -10   1   4   50.33    1.47
  -9  -1   4   42.46    1.22
   9  -1  -4   41.97    1.27
  -9  -1   4   40.79    1.33
   9  -1  -4   42.11    1.20
  -9   1   4   41.83    1.33
   9   1  -4   42.59    1.15
  -9   1   4   42.55    1.29
   8  -1  -4   35.18    1.07
  -8  -1   4   35.00    1.02
   8  -1  -4   35.92    1.02
  -8  -1   4   33.45    1.11
  -8   1   4   33.39    1.09
  -8   1   4   35.60    1.09
   8   1  -4   34.59    0.95
  -7  -1   4   17.43    0.69
   7  -1  -4   17.71    0.62
  -7  -1   4   17.46    0.61
  -7   1   4   16.62    0.67
   7   1  -4   17.63    0.57
  -7   1   4   18.61    0.68
  -6  -1   4    2.09    0.22
  -6  -1   4    1.90    0.27
   6  -1  -4    2.08    0.23
   6   1  -4    2.05    0.20
  -6   1   4    2.31    0.27
  -6   1   4    1.86    0.24
   5  -1  -4    1.55    0.21
   5  -1  -4    1.01    0.17
  -5  -1   4    1.24    0.21
  -5   1   4    0.74    0.18
   5   1  -4    1.40    0.16
  -4  -1   4   43.04    1.11
  -4  -1   4   41.11    1.07
   4  -1  -4   41.88    1.04
   4  -1  -4   42.69    1.10
  -4   1   4   44.66    1.09
   4   1  -4   44.90    0.99
   4   1  -4   41.41    1.04
   3  -1  -4   15.39    0.46
  -3  -1   4   15.12    0.48
   3  -1  -4   15.96    0.50
  -3   1   4   14.92    0.45
   3   1  -4   14.96    0.45
  -2  -1   4    5.98    0.26
   2  -1  -4    6.67    0.29
  -2   1   4    6.26    0.22
  -2   1   4    6.18    0.27
  -1  -1   4  168.66    3.73
   1  -1  -4  165.03    3.71
   1  -1  -4  166.06    3.60
  -1   1   4  170.54    3.58
  -1   1   4  164.96    3.85
  -1   1   4  169.21    3.48
   0  -1  -4   52.24    1.22
   0  -1   4   49.72    1.14
   0  -1   4   51.57    1.21
   0   1   4   52.75    1.14
   0   1  -4   50.89    1.19
   1  -1   4  112.14    2.29
   1  -1   4  106.99    2.34
  -1  -1  -4  108.53    2.45
  -1   1  -4  110.04    2.54
  -1   1  -4  106.88    2.42
  -2  -1  -4  162.59    3.66
   2  -1   4  169.96    3.52
   2  -1   4  166.19    3.42
  -2   1  -4  166.50    3.81
   2   1   4  160.78    3.50
  -2   1  -4  163.25    3.64
  -3  -1  -4   65.17    1.55
   3  -1   4   65.78    1.40
   3  -1   4   64.39    1.52
  -3   1  -4   65.25    1.64
   3   1   4   66.95    1.50
   4  -1   4   95.44    2.12
  -4   1  -4   93.12    2.29
   4   1   4   92.11    2.09
  -5  -1  -4   59.57    1.53
   5  -1   4   58.24    1.44
   5   1   4   59.34    1.42
  -5   1  -4   56.99    1.54
   6  -1   4   25.45    0.81
  -6  -1  -4   25.73    0.84
  -6  -1  -4   26.13    0.89
  -6   1  -4   25.69    0.86
   6   1   4   25.44    0.78
  -7  -1  -4    5.17    0.48
  -7  -1  -4    5.65    0.41
   7  -1   4    5.57    0.42
  -7   1  -4    5.68    0.42
   7   1   4    5.59    0.40
  -8  -1  -4    0.85    0.33
   8  -1   4    1.15    0.30
  -8  -1  -4    0.61    0.25
  -8   1  -4    0.74    0.23
   8   1   4    0.93    0.27
  -9  -1  -4    0.35    0.25
  -9  -1  -4    0.02    0.33
   9  -1   4    0.27    0.27
  -9   1  -4   -0.01    0.10
   9   1   4    0.49    0.26
  -9   1  -4   -0.14    0.32
  10  -1   4    4.14    0.45
 -10  -1  -4    4.93    0.45
 -10  -1  -4    4.21    0.54
 -10   1  -4    4.53    0.46
  10   1   4    4.78    0.44
 -10   1  -4    4.50    0.55
  11  -1   4   11.92    0.70
 -11  -1  -4   12.53    0.81
 -11   1  -4   11.93    0.79
 -11   1  -4   12.00    0.72
 -12  -1  -4    9.70    0.78
 -12   1  -4    9.43    0.75
 -13  -2   4   -0.47    0.37
 -13   2   4   -0.19    0.39
 -12  -2   4    2.97    0.51
 -12   2   4    2.20    0.49
 -11  -2   4   -0.01    0.33
  11  -2  -4   -0.39    0.28
 -11   2   4   -0.43    0.31
 -11   2   4   -0.09    0.28
 -10  -2   4    6.48    0.55
  10  -2  -4    5.48    0.45
 -10   2   4    5.12    0.46
 -10   2   4    5.50    0.50
   9  -2  -4   18.25    0.73
  -9  -2   4   18.14    0.81
   9  -2  -4   17.92    0.76
  -9   2   4   18.66    0.80
  -9   2   4   18.85    0.78
   8  -2  -4   39.56    1.15
  -8  -2   4   40.37    1.12
  -8  -2   4   38.68    1.25
   8  -2  -4   42.15    1.21
   8   2  -4   42.20    1.06
  -8   2   4   39.34    1.23
  -8   2   4   41.28    1.26
  -7  -2   4   65.63    1.76
   7  -2  -4   66.47    1.70
  -7  -2   4   65.40    1.64
   7  -2  -4   65.42    1.63
   7   2  -4   65.73    1.52
  -7   2   4   65.82    1.73
  -6  -2   4  168.67    3.82
   6  -2  -4  166.90    3.63
  -6  -2   4  162.12    3.87
   6  -2  -4  168.62    3.80
   6   2  -4  168.56    3.53
  -6   2   4  158.58    3.83
  -5  -2   4  127.53    3.04
   5  -2  -4  131.70    3.00
   5  -2  -4  127.21    2.86
  -5  -2   4  131.69    2.99
   5   2  -4  126.70    2.84
   5   2  -4  131.16    2.76
   4  -2  -4   93.02    2.13
  -4  -2   4   90.32    2.09
  -4  -2   4   89.69    2.16
   4  -2  -4   88.77    2.03
   4   2  -4   88.33    2.00
   3  -2  -4   41.57    1.04
   3  -2  -4   39.27    0.99
  -3  -2   4   41.66    1.06
   3   2  -4   40.41    0.98
  -3   2   4   41.26    0.97
   2  -2  -4   34.34    0.89
  -2  -2   4   33.91    0.89
  -2   2   4   34.31    0.83
   2   2  -4   35.34    0.83
   1  -2  -4   24.04    0.64
  -1  -2   4   23.95    0.57
  -1  -2   4   22.96    0.64
  -1   2   4   24.58    0.61
   1   2  -4   24.31    0.61
   0  -2  -4   60.08    1.41
   0  -2  -4   58.99    1.37
   0  -2   4   62.11    1.32
   0  -2   4   59.89    1.42
   0   2  -4   59.20    1.43
   0   2   4   58.86    1.32
  -1  -2  -4   19.98    0.57
   1  -2   4   20.73    0.55
  -1  -2  -4   20.91    0.53
   1   2   4   20.45    0.54
  -1   2  -4   19.82    0.59
  -1   2  -4   18.99    0.50
   2  -2   4    0.44    0.14
  -2  -2  -4    0.79    0.13
  -2  -2  -4    0.45    0.13
  -2   2  -4    0.58    0.14
   3  -2   4   21.14    0.63
  -3  -2  -4   22.31    0.65
  -3  -2  -4   20.36    0.62
  -3   2  -4   19.88    0.65
   3   2   4   20.84    0.59
   4  -2   4   11.19    0.47
  -4  -2  -4   12.27    0.50
  -4   2  -4   12.11    0.50
   4   2   4   12.10    0.43
   5  -2   4   78.33    1.86
  -5  -2  -4   78.13    1.99
   5   2   4   76.18    1.79
  -5   2  -4   79.11    2.00
  -6  -2  -4   54.46    1.53
   6  -2   4   53.46    1.41
   6   2   4   55.17    1.35
  -6   2  -4   53.77    1.51
   7  -2   4   62.10    1.63
  -7  -2  -4   63.55    1.77
  -7  -2  -4   62.29    1.68
  -7   2  -4   63.52    1.74
   7   2   4   61.57    1.55
  -8  -2  -4   38.75    1.30
   8  -2   4   40.07    1.20
   8   2   4   39.30    1.11
  -8   2  -4   37.74    1.25
   9  -2   4   44.18    1.34
  -9  -2  -4   45.51    1.50
  -9   2  -4   46.31    1.44
   9   2   4   44.84    1.27
  10  -2   4   29.48    1.06
 -10  -2  -4   29.95    1.19
 -10   2  -4   28.96    1.16
 -10   2  -4   28.93    1.11
 -11  -2  -4   23.76    1.12
  11  -2   4   24.58    1.01
 -11   2  -4   26.12    1.13
 -12  -2  -4   11.15    0.83
  12  -2   4   11.07    0.73
 -12   2  -4    9.25    0.71
 -12   2  -4    9.68    0.79
 -13  -3   4   13.37    0.91
 -13   3   4   13.38    0.88
 -12  -3   4   13.06    0.85
 -12   3   4   14.09    0.85
 -12   3   4   14.51    0.81
  11  -3  -4   26.48    1.00
 -11  -3   4   26.17    1.11
 -11   3   4   26.06    1.06
 -11   3   4   26.44    1.06
  10  -3  -4   34.87    1.12
 -10  -3   4   33.64    1.23
 -10   3   4   31.88    1.17
 -10   3   4   35.58    1.21
  -9  -3   4   24.79    0.97
   9  -3  -4   25.15    0.89
  -9   3   4   24.40    0.94
   8  -3  -4   61.41    1.64
   8  -3  -4   66.66    1.63
  -8  -3   4   65.63    1.76
  -8   3   4   61.59    1.69
  -8   3   4   50.86    1.68
  -7  -3   4    2.67    0.21
  -7  -3   4    2.79    0.33
   7  -3  -4    2.63    0.30
   7  -3  -4    3.10    0.31
  -7   3   4    3.16    0.34
   7   3  -4    2.57    0.21
  -6  -3   4    0.50    0.23
  -6  -3   4    0.27    0.11
   6  -3  -4    0.33    0.19
   6  -3  -4    0.58    0.20
   6   3  -4    0.21    0.18
   6   3  -4    0.33    0.12
  -6   3   4    0.14    0.19
   5  -3  -4   -0.16    0.13
  -5  -3   4    0.09    0.16
   5  -3  -4   -0.01    0.16
  -5  -3   4   -0.02    0.07
   5   3  -4    0.05    0.15
  -5   3   4   -0.08    0.15
   4  -3  -4   20.15    0.63
   4  -3  -4   20.29    0.63
  -4  -3   4   20.37    0.67
  -4   3   4   19.93    0.58
   4   3  -4   19.33    0.60
   3  -3  -4   63.20    1.50
   3  -3  -4   61.70    1.45
  -3  -3   4   58.70    1.52
  -3   3   4   61.47    1.39
   3   3  -4   61.90    1.42
   2  -3  -4   57.96    1.40
  -2  -3   4   57.77    1.43
  -2  -3   4   59.89    1.25
   2   3  -4   57.63    1.33
  -2   3   4   56.74    1.30
  -1  -3   4   64.71    1.39
   1  -3  -4   63.99    1.53
  -1  -3   4   62.66    1.54
   1   3  -4   63.19    1.44
  -1   3   4   65.23    1.43
   1   3  -4   63.66    1.50
   0  -3   4   35.45    0.82
   0  -3   4   34.56    0.91
   0  -3  -4   33.80    0.82
   0  -3  -4   34.78    0.90
   0   3   4   33.94    0.77
   0   3   4   34.64    0.84
   0   3  -4   35.18    0.89
  -1  -3  -4   92.87    2.10
   1  -3   4   92.22    2.02
  -1  -3  -4   93.27    2.15
   1   3   4   93.32    2.01
  -1   3  -4   91.60    2.19
   1   3   4   89.15    1.95
   2  -3   4  209.19    4.44
  -2  -3  -4  207.49    4.67
  -2  -3  -4  215.40    4.68
   2   3   4  207.27    4.35
  -2   3  -4  206.18    4.81
  -3  -3  -4   96.52    2.19
  -3  -3  -4   91.37    2.17
   3  -3   4   87.99    2.07
  -3   3  -4   90.72    2.25
   3   3   4   91.28    2.02
   4  -3   4   77.68    1.90
  -4  -3  -4   85.06    2.03
   4   3   4   82.03    1.84
  -4   3  -4   81.86    2.07
   5  -3   4   22.68    0.74
  -5  -3  -4   23.36    0.80
   5   3   4   22.53    0.67
  -5   3  -4   23.75    0.80
   6  -3   4    9.76    0.51
  -6  -3  -4   10.38    0.56
  -6   3  -4   10.44    0.54
   6   3   4    9.13    0.42
  -7  -3  -4   16.63    0.76
   7  -3   4   17.64    0.71
   7   3   4   16.34    0.60
  -7   3  -4   15.64    0.72
   8  -3   4   -0.22    0.24
  -8  -3  -4   -0.14    0.27
   8   3   4   -0.22    0.21
  -8   3  -4   -0.21    0.23
  -9  -3  -4    2.10    0.42
   9  -3   4    2.56    0.39
  -9   3  -4    2.50    0.38
  10  -3   4    0.80    0.34
 -10  -3  -4    0.43    0.38
 -10   3  -4    0.06    0.31
  11  -3   4    9.18    0.67
 -11  -3  -4    9.52    0.75
 -11   3  -4    8.49    0.71
 -11   3  -4    9.98    0.70
 -12  -3  -4    7.79    0.76
  12  -3   4    9.71    0.72
 -12   3  -4    9.02    0.76
 -12   3  -4    8.33    0.70
 -13  -4   4    0.69    0.47
 -13   4   4    0.47    0.45
  12  -4  -4    0.04    0.35
 -12  -4   4   -0.43    0.38
 -12   4   4   -0.40    0.27
 -12   4   4    0.11    0.37
 -11  -4   4    4.32    0.55
  11  -4  -4    4.37    0.50
 -11   4   4    4.59    0.53
 -10  -4   4   11.85    0.72
  10  -4  -4   11.78    0.65
 -10   4   4   12.14    0.71
 -10   4   4   12.31    0.69
  -9  -4   4   24.41    0.98
   9  -4  -4   24.36    0.92
  -9   4   4   25.86    0.97
  -9   4   4   26.90    1.03
  -8  -4   4   22.25    0.87
   8  -4  -4   22.11    0.81
   8  -4  -4   17.56    0.74
  -8   4   4   21.90    0.87
   7  -4  -4   19.34    0.73
   7  -4  -4   17.50    0.69
  -7  -4   4   19.59    0.78
  -7   4   4   20.76    0.80
   7   4  -4   19.54    0.72
   6  -4  -4  100.30    2.33
  -6  -4   4   99.54    2.47
   6  -4  -4   90.61    2.35
  -6   4   4  101.28    2.52
   6   4  -4  100.98    2.30
  -5  -4   4  148.36    3.53
   5  -4  -4  146.89    3.33
   5  -4  -4  147.00    3.43
   5   4  -4  153.78    3.29
  -5   4   4  151.42    3.61
   4  -4  -4  107.05    2.52
   4  -4  -4  110.55    2.46
  -4  -4   4  106.43    2.60
  -4   4   4  107.06    2.35
   4   4  -4  110.39    2.42
  -3  -4   4  185.22    4.26
   3  -4  -4  189.58    4.02
   3  -4  -4  187.56    4.18
  -3   4   4  180.24    3.90
   3   4  -4  189.74    3.98
   2  -4  -4   24.95    0.72
  -2  -4   4   26.11    0.77
   2  -4  -4   26.49    0.74
  -2  -4   4   26.46    0.60
  -2   4   4   26.94    0.69
   2   4  -4   26.59    0.72
   1  -4  -4   30.86    0.83
  -1  -4   4   30.53    0.85
  -1  -4   4   30.57    0.71
   1   4  -4   30.59    0.77
  -1   4   4   31.12    0.78
   1   4  -4   29.54    0.79
   0  -4  -4    1.24    0.17
   0  -4  -4    1.27    0.12
   0  -4   4    1.38    0.14
   0  -4   4    1.35    0.18
   0   4   4    1.30    0.16
   0   4  -4    1.21    0.14
   0   4   4    1.11    0.11
   1  -4   4    2.91    0.24
  -1  -4  -4    2.44    0.24
  -1  -4  -4    2.67    0.20
   1   4   4    2.48    0.18
  -1   4  -4    2.37    0.23
   1   4   4    2.51    0.20
  -2  -4  -4    0.68    0.13
  -2  -4  -4    0.51    0.16
   2  -4   4    0.57    0.14
  -2   4  -4    0.55    0.15
   2   4   4    0.47    0.12
  -3  -4  -4    2.36    0.22
   3  -4   4    1.78    0.22
  -3  -4  -4    1.85    0.22
   3   4   4    2.20    0.20
  -3   4  -4    1.91    0.23
   4  -4   4   49.12    1.27
  -4  -4  -4   49.85    1.33
  -4   4  -4   49.47    1.37
   4   4   4   48.69    1.18
  -5  -4  -4   36.06    1.08
   5  -4   4   34.89    1.02
   5   4   4   32.96    0.90
  -5   4  -4   35.12    1.09
  -6  -4  -4  122.03    2.98
   6  -4   4  117.08    2.79
   6   4   4  115.08    2.64
  -6   4  -4  122.59    3.02
  -7  -4  -4   50.05    1.48
   7  -4   4   45.90    1.35
   7   4   4   45.67    1.20
  -7   4  -4   47.08    1.44
   8  -4   4   49.25    1.46
  -8  -4  -4   51.22    1.59
  -8   4  -4   50.53    1.56
  -9  -4  -4   43.63    1.50
   9  -4   4   44.11    1.37
  -9   4  -4   44.24    1.47
  10  -4   4   18.86    0.88
 -10  -4  -4   18.62    0.95
 -10   4  -4   19.51    0.92
 -11  -4  -4   14.74    0.91
  11  -4   4   15.44    0.85
 -11   4  -4   15.48    0.87
  12  -4   4    4.93    0.61
 -12  -4  -4    6.25    0.72
 -12   4  -4    5.40    0.62
 -12   4  -4    5.87    0.67
  13  -4   4    1.08    0.46
 -13   4  -4    0.96    0.46
 -13  -5   4   22.28    1.17
  13  -5  -4   22.87    1.05
 -13   5   4   23.92    1.12
  12  -5  -4   27.41    1.10
 -12  -5   4   27.10    1.22
 -12   5   4   26.68    1.16
 -12   5   4   26.76    1.16
  11  -5  -4   17.40    0.84
 -11  -5   4   17.66    0.94
 -11   5   4   18.40    0.90
 -11   5   4   18.84    0.91
  10  -5  -4   16.97    0.81
 -10  -5   4   16.42    0.86
 -10   5   4   17.11    0.81
 -10   5   4   17.44    0.86
  -9  -5   4   32.25    1.18
   9  -5  -4   31.64    1.09
  -9   5   4   34.23    1.20
  -8  -5   4   21.26    0.89
   8  -5  -4   21.73    0.84
  -8   5   4   23.51    0.92
   8   5  -4   22.20    0.84
  -7  -5   4   35.11    1.15
   7  -5  -4   33.50    1.03
   7  -5  -4   34.84    1.09
   7   5  -4   36.15    1.07
  -7   5   4   36.71    1.19
   6  -5  -4    2.06    0.25
  -6  -5   4    1.25    0.28
   6  -5  -4    1.37    0.26
   6   5  -4    1.47    0.25
  -6   5   4    1.60    0.29
   5  -5  -4    5.87    0.36
  -5  -5   4    6.50    0.42
   5  -5  -4    7.20    0.41
   5   5  -4    6.49    0.38
  -5   5   4    6.74    0.36
   4  -5  -4   13.71    0.49
   4  -5  -4   11.84    0.53
  -4  -5   4   13.36    0.56
   4   5  -4   12.96    0.51
  -4   5   4   13.30    0.46
   3  -5  -4   93.11    2.14
  -3  -5   4   91.84    2.27
   3  -5  -4   94.79    2.20
   3   5  -4   94.88    2.12
  -3   5   4   91.16    2.05
   2  -5  -4  129.02    2.83
  -2  -5   4  125.66    3.00
   2  -5  -4  128.42    2.94
  -2  -5   4  133.77    2.70
   2   5  -4  125.09    2.80
  -2   5   4  126.91    2.75
   2   5  -4  126.35    2.92
   1  -5  -4  107.60    2.51
  -1  -5   4  104.86    2.54
   1  -5  -4  108.07    2.45
  -1  -5   4  108.51    2.31
   1   5  -4  106.35    2.49
  -1   5   4  109.20    2.35
   1   5  -4  107.64    2.38
   0  -5  -4   58.89    1.42
   0  -5   4   60.71    1.37
   0  -5   4   60.67    1.52
   0  -5  -4   60.12    1.50
   0   5   4   60.86    1.41
   0   5  -4   60.02    1.48
   0   5   4   59.11    1.33
  -1  -5  -4   70.29    1.74
  -1  -5  -4   69.49    1.67
   1  -5   4   72.45    1.63
   1   5   4   70.10    1.56
  -1   5  -4   70.07    1.74
  -2  -5  -4   49.62    1.32
   2  -5   4   50.43    1.24
  -2  -5  -4   50.95    1.28
  -2   5  -4   50.73    1.34
   2   5   4   49.95    1.18
  -3  -5  -4  110.46    2.60
  -3  -5  -4  110.12    2.62
   3  -5   4  110.41    2.49
  -3   5  -4  109.66    2.69
   3   5   4  107.52    2.40
   4  -5   4  110.72    2.61
  -4  -5  -4  117.13    2.75
  -4   5  -4  116.62    2.83
   4   5   4  113.87    2.54
   4   5   4  111.32    2.49
   5  -5   4   56.00    1.48
  -5  -5  -4   56.20    1.55
  -5   5  -4   57.64    1.60
   5   5   4   54.94    1.33
   6  -5   4   23.17    0.84
  -6  -5  -4   23.85    0.89
   6   5   4   24.37    0.71
  -6   5  -4   24.02    0.90
  -7  -5  -4    2.13    0.37
   7  -5   4    1.87    0.32
   7   5   4    2.04    0.25
  -7   5  -4    2.08    0.35
  -8  -5  -4    2.64    0.44
   8  -5   4    1.92    0.37
  -8   5  -4    2.30    0.37
   9  -5   4    1.69    0.39
  -9  -5  -4    1.18    0.40
  -9   5  -4    1.36    0.37
  10  -5   4    9.29    0.66
 -10  -5  -4    7.63    0.68
 -10   5  -4    8.77    0.68
  11  -5   4    5.77    0.60
 -11  -5  -4    5.22    0.67
 -11   5  -4    5.40    0.59
 -12  -5  -4    9.27    0.84
  12  -5   4    9.89    0.77
 -12   5  -4    9.91    0.78
  13  -5   4    6.79    0.69
  13  -6  -4    0.22    0.39
 -13   6   4    0.19    0.45
 -13   6   4    0.18    0.40
  12  -6  -4   -0.16    0.35
 -12  -6   4   -0.34    0.41
 -12   6   4    0.29    0.41
 -12   6   4   -0.17    0.36
 -11  -6   4    0.06    0.38
  11  -6  -4    0.16    0.36
 -11   6   4    0.32    0.39
 -11   6   4    0.30    0.37
 -10  -6   4    2.53    0.46
  10  -6  -4    3.03    0.44
 -10   6   4    2.39    0.44
  -9  -6   4   17.81    0.85
   9  -6  -4   17.59    0.82
  -9   6   4   17.64    0.87
   8  -6  -4   39.80    1.25
  -8  -6   4   39.06    1.32
   8   6  -4   39.41    1.22
  -8   6   4   40.38    1.35
   7  -6  -4   16.39    0.72
  -7  -6   4   17.07    0.77
   7  -6  -4   18.32    0.66
   7   6  -4   17.48    0.70
  -7   6   4   17.17    0.77
   6  -6  -4   37.71    1.06
  -6  -6   4   37.41    1.20
   6  -6  -4   38.14    1.14
  -6   6   4   37.49    1.22
   6   6  -4   38.08    1.10
   5  -6  -4   85.28    2.07
  -5  -6   4   86.98    2.21
   5  -6  -4   84.91    2.08
  -5   6   4   83.15    1.93
   5   6  -4   84.64    2.03
  -5   6   4   86.93    2.25
   4  -6  -4  103.70    2.39
   4  -6  -4  104.01    2.42
  -4  -6   4  102.54    2.54
  -4   6   4  100.01    2.25
   4   6  -4  100.78    2.34
   3  -6  -4   86.10    2.06
  -3  -6   4   88.86    2.20
   3  -6  -4   89.69    2.12
   3   6  -4   88.63    2.05
  -3   6   4   87.93    1.97
   2  -6  -4   73.71    1.75
   2  -6  -4   74.99    1.81
  -2  -6   4   72.26    1.86
  -2  -6   4   76.02    1.60
   2   6  -4   73.77    1.73
  -2   6   4   72.19    1.68
   2   6  -4   72.75    1.73
   1  -6  -4   16.74    0.58
  -1  -6   4   17.02    0.61
   1  -6  -4   17.03    0.53
  -1  -6   4   16.84    0.48
   1   6  -4   16.34    0.50
  -1   6   4   17.11    0.55
   1   6  -4   16.72    0.57
  -1   6   4   16.58    0.50
   0  -6  -4   42.28    1.09
   0  -6   4   43.86    1.05
   0  -6   4   42.50    1.18
   0  -6  -4   42.07    1.16
   0   6   4   43.25    1.02
   0   6   4   43.53    1.09
   0   6  -4   43.34    1.12
  -1  -6  -4    2.54    0.24
  -1  -6  -4    2.42    0.25
   1  -6   4    2.56    0.22
   1   6   4    2.41    0.19
  -1   6  -4    2.37    0.22
  -2  -6  -4    0.75    0.16
   2  -6   4    0.75    0.18
  -2  -6  -4    0.56    0.19
  -2   6  -4    0.69    0.18
   2   6   4    0.71    0.15
  -3  -6  -4   41.70    1.16
   3  -6   4   42.57    1.14
  -3  -6  -4   42.30    1.20
  -3   6  -4   43.04    1.22
   3   6   4   42.67    1.07
   4  -6   4    7.09    0.43
  -4  -6  -4    7.13    0.43
   4   6   4    7.95    0.40
  -4   6  -4    7.01    0.44
   5  -6   4   33.44    1.04
  -5  -6  -4   33.58    1.06
   5   6   4   33.08    0.88
  -5   6  -4   33.96    1.10
   5   6   4   32.65    0.96
   6  -6   4   30.52    1.03
  -6  -6  -4   32.11    1.09
   6   6   4   31.44    0.85
  -6   6  -4   30.58    1.08
   7  -6   4   43.74    1.33
  -7  -6  -4   44.76    1.42
  -7   6  -4   42.06    1.40
  -8  -6  -4   33.29    1.22
   8  -6   4   31.43    1.12
  -8   6  -4   30.97    1.18
   9  -6   4   36.74    1.29
  -9  -6  -4   38.34    1.41
  -9   6  -4   38.56    1.38
  10  -6   4   28.22    1.14
 -10  -6  -4   29.15    1.26
 -10   6  -4   27.81    1.19
 -11  -6  -4   14.67    0.96
  11  -6   4   16.26    0.90
 -11   6  -4   16.08    0.92
  12  -6   4    9.01    0.78
 -12  -6  -4    8.87    0.84
 -12   6  -4   10.11    0.81
  13  -7  -4   13.29    0.86
 -13   7   4   13.08    0.90
 -13   7   4   13.14    0.91
 -12  -7   4    9.73    0.81
  12  -7  -4   11.13    0.77
 -12   7   4    9.64    0.77
 -12   7   4   10.04    0.79
  11  -7  -4   18.31    0.92
 -11  -7   4   18.80    1.00
 -11   7   4   17.59    0.97
 -10  -7   4   44.52    1.56
  10  -7  -4   45.54    1.47
 -10   7   4   44.16    1.56
  -9  -7   4   18.86    0.91
   9  -7  -4   20.11    0.87
   9   7  -4   19.47    0.85
  -9   7   4   19.98    0.93
   8  -7  -4   25.54    0.97
  -8  -7   4   24.57    1.02
  -8   7   4   27.26    1.06
   8   7  -4   25.75    0.93
   7  -7  -4   -0.15    0.25
  -7  -7   4   -0.03    0.25
   7   7  -4    0.38    0.24
  -7   7   4   -0.09    0.25
   6  -7  -4   -0.06    0.22
  -6  -7   4   -0.12    0.22
   6  -7  -4    0.06    0.17
   6   7  -4   -0.09    0.21
  -6   7   4   -0.05    0.24
  -6   7   4    0.17    0.19
   5  -7  -4    1.30    0.28
   5  -7  -4    1.35    0.22
  -5  -7   4    1.60    0.29
   5   7  -4    1.90    0.27
  -5   7   4    1.00    0.21
  -5   7   4    1.18    0.28
   4  -7  -4    0.06    0.15
  -4  -7   4   -0.15    0.18
   4  -7  -4   -0.17    0.19
   4   7  -4   -0.09    0.17
  -4   7   4    0.19    0.16
   3  -7  -4    3.55    0.31
  -3  -7   4    3.13    0.31
   3  -7  -4    3.50    0.28
   3   7  -4    3.59    0.30
  -3   7   4    3.35    0.28
  -2  -7   4   10.33    0.34
  -2  -7   4   10.58    0.51
   2  -7  -4   11.09    0.48
   2   7  -4   10.21    0.47
   2   7  -4    9.93    0.35
  -2   7   4   10.36    0.43
  -1  -7   4   61.47    1.64
   1  -7  -4   64.34    1.54
   1  -7  -4   62.64    1.60
  -1  -7   4   62.82    1.43
  -1   7   4   61.80    1.49
  -1   7   4   62.83    1.45
   1   7  -4   61.22    1.53
   1   7  -4   61.15    1.53
   0  -7  -4   65.25    1.61
   0  -7   4   65.29    1.53
   0  -7  -4   64.59    1.68
   0  -7   4   64.66    1.71
   0   7   4   67.07    1.51
   0   7   4   64.59    1.57
   0   7  -4   66.78    1.65
   1  -7   4  135.03    2.97
  -1  -7  -4  133.44    3.17
  -1  -7  -4  134.04    3.11
   1   7   4  131.70    2.89
  -1   7  -4  136.12    3.21
  -2  -7  -4  188.14    4.27
   2  -7   4  183.36    4.06
  -2  -7  -4  183.27    4.30
   2   7   4  186.02    3.97
  -2   7  -4  190.06    4.40
   3  -7   4   66.54    1.64
  -3  -7  -4   65.07    1.69
  -3   7  -4   65.70    1.76
  -3   7  -4   63.59    1.42
   3   7   4   67.29    1.56
  -4  -7  -4   34.98    1.09
   4  -7   4   35.06    1.06
   4   7   4   35.81    0.99
  -4   7  -4   37.27    1.15
   5  -7   4   10.04    0.55
  -5  -7  -4    9.90    0.55
  -5   7  -4    9.83    0.56
   5   7   4   10.23    0.42
   5   7   4   10.14    0.50
   6  -7   4   15.45    0.72
  -6  -7  -4   16.16    0.74
  -6   7  -4   16.36    0.76
   7  -7   4    9.89    0.60
  -7  -7  -4   10.45    0.64
  -7   7  -4    9.29    0.61
  -8  -7  -4    1.41    0.39
   8  -7   4    1.94    0.39
  -8   7  -4    1.80    0.38
  -9  -7  -4   -0.05    0.36
   9  -7   4    0.16    0.33
  -9   7  -4   -0.23    0.30
  10  -7   4    0.57    0.40
 -10  -7  -4    0.71    0.43
 -10   7  -4    0.69    0.41
  11  -7   4   12.25    0.83
 -11  -7  -4   12.28    0.91
 -11   7  -4   11.39    0.84
 -12  -7  -4    7.01    0.80
  12  -7   4    7.90    0.74
 -12   7  -4    6.71    0.71
  12  -8  -4    0.44    0.42
 -12  -8   4    0.16    0.44
 -12   8   4   -0.21    0.44
 -12   8   4    0.21    0.43
  11  -8  -4    0.50    0.39
 -11  -8   4    0.30    0.41
 -11   8   4    0.54    0.42
  10  -8  -4    1.77    0.43
 -10  -8   4    1.10    0.42
 -10   8   4    0.83    0.41
  -9  -8   4    3.42    0.49
   9  -8  -4    3.35    0.47
  -9   8   4    3.95    0.51
   9   8  -4    4.32    0.47
   8  -8  -4   24.30    0.97
  -8  -8   4   24.05    1.02
  -8   8   4   23.48    1.02
   8   8  -4   24.64    0.92
  -7  -8   4   44.64    1.47
   7  -8  -4   47.40    1.41
  -7   8   4   46.05    1.50
   7   8  -4   44.87    1.33
   6  -8  -4   45.48    1.22
  -6  -8   4   42.64    1.39
   6  -8  -4   43.55    1.32
  -6   8   4   44.52    1.43
  -6   8   4   43.41    1.14
   6   8  -4   42.84    1.26
   5  -8  -4   71.00    1.83
   5  -8  -4   70.48    1.77
  -5  -8   4   69.83    1.94
  -5   8   4   71.16    1.98
   5   8  -4   70.33    1.78
  -5   8   4   68.80    1.66
  -4  -8   4   61.40    1.74
   4  -8  -4   64.02    1.63
   4  -8  -4   62.81    1.61
   4   8  -4   61.25    1.59
  -4   8   4   63.64    1.78
  -4   8   4   61.71    1.50
   3  -8  -4   65.87    1.69
  -3  -8   4   65.28    1.79
   3  -8  -4   66.64    1.68
   3   8  -4   64.87    1.55
   3   8  -4   66.99    1.66
  -3   8   4   66.47    1.58
  -2  -8   4   30.28    1.00
   2  -8  -4   31.00    0.94
  -2  -8   4   31.09    0.78
   2   8  -4   32.41    0.94
  -2   8   4   32.30    0.89
   2   8  -4   29.81    0.82
   1  -8  -4   43.61    1.23
  -1  -8   4   44.79    1.09
  -1  -8   4   43.05    1.28
   1  -8  -4   43.84    1.18
  -1   8   4   44.97    1.12
   1   8  -4   43.56    1.20
   1   8  -4   43.93    1.16
  -1   8   4   46.38    1.17
   0  -8  -4    5.06    0.33
   0  -8  -4    4.46    0.38
   0  -8   4    4.93    0.32
   0  -8   4    5.51    0.41
   0   8  -4    4.71    0.38
   0   8   4    5.04    0.35
   0   8   4    5.23    0.31
   0   8  -4    5.28    0.33
   1  -8   4    1.00    0.20
  -1  -8  -4    0.87    0.23
  -1  -8  -4    1.09    0.20
  -1   8  -4    0.75    0.19
   1   8   4    1.16    0.19
   2  -8   4   17.89    0.65
  -2  -8  -4   17.54    0.71
  -2  -8  -4   17.13    0.64
   2   8   4   17.58    0.58
  -2   8  -4   17.33    0.68
  -3  -8  -4    5.97    0.41
   3  -8   4    5.56    0.42
   3   8   4    5.85    0.37
  -3   8  -4    5.89    0.44
  -3   8  -4    6.11    0.28
   4  -8   4   11.50    0.58
  -4  -8  -4   10.83    0.55
   4   8   4   10.95    0.50
  -4   8  -4   10.38    0.58
  -5  -8  -4    5.91    0.46
   5  -8   4    5.14    0.46
   5   8   4    5.87    0.41
  -5   8  -4    6.46    0.50
   6  -8   4   34.23    1.14
  -6  -8  -4   34.26    1.19
   6   8   4   35.92    1.08
  -6   8  -4   33.84    1.20
   7  -8   4   28.92    1.08
  -7  -8  -4   30.36    1.14
  -7   8  -4   29.52    1.14
  -8  -8  -4   38.90    1.41
   8  -8   4   39.18    1.34
  -8   8  -4   39.42    1.41
  -9  -8  -4   17.40    0.95
   9  -8   4   16.54    0.88
  -9   8  -4   18.61    0.95
  10  -8   4   10.25    0.75
 -10  -8  -4    9.51    0.80
 -10   8  -4    9.90    0.77
 -11  -8  -4    7.97    0.80
  11  -8   4    9.60    0.77
 -11   8  -4    8.20    0.77
  12  -9  -4   14.13    0.89
 -12   9   4   12.04    0.90
  11  -9  -4   13.20    0.83
 -11  -9   4   12.13    0.87
 -11   9   4   12.89    0.88
 -10  -9   4    5.44    0.63
  10  -9  -4    7.04    0.62
 -10   9   4    5.12    0.60
  -9  -9   4   12.37    0.80
   9  -9  -4   14.18    0.77
  -9   9   4   12.74    0.80
   9   9  -4   13.51    0.72
  -8  -9   4    2.91    0.46
   8  -9  -4    2.65    0.43
  -8   9   4    2.88    0.45
   8   9  -4    3.17    0.41
   7  -9  -4   20.79    0.88
  -7  -9   4   19.79    0.92
  -7   9   4   20.27    0.93
   7   9  -4   20.02    0.82
  -6  -9   4    3.05    0.42
   6  -9  -4    2.17    0.36
   6   9  -4    2.74    0.36
  -6   9   4    3.16    0.42
   5  -9  -4    0.25    0.26
  -5  -9   4    0.99    0.31
   5  -9  -4    0.46    0.21
  -5   9   4    0.91    0.24
   5   9  -4    0.94    0.27
  -5   9   4    1.33    0.32
   4  -9  -4    1.32    0.29
   4  -9  -4    2.00    0.27
  -4  -9   4    2.48    0.34
  -4   9   4    1.70    0.32
  -4   9   4    2.01    0.26
   4   9  -4    2.27    0.30
   3  -9  -4   10.69    0.52
  -3  -9   4   10.48    0.58
   3  -9  -4   11.14    0.55
   3   9  -4   11.57    0.55
  -3   9   4   11.73    0.49
  -2  -9   4   50.05    1.47
  -2  -9   4   51.12    1.20
   2  -9  -4   50.27    1.39
   2   9  -4   50.38    1.28
  -2   9   4   49.08    1.30
   2   9  -4   52.53    1.38
   1  -9  -4   23.90    0.75
  -1  -9   4   21.55    0.83
   1  -9  -4   22.67    0.80
  -1  -9   4   22.04    0.66
  -1   9   4   23.88    0.76
   1   9  -4   22.17    0.71
  -1   9   4   23.09    0.70
   1   9  -4   22.76    0.79
   0  -9   4   41.08    1.09
   0  -9   4   41.81    1.26
   0  -9  -4   42.23    1.16
   0  -9  -4   40.28    1.22
   0   9  -4   41.05    1.18
   0   9  -4   41.71    1.17
   0   9   4   39.50    1.14
   0   9   4   43.58    1.09
   1  -9   4   38.97    1.08
  -1  -9  -4   39.61    1.13
  -1  -9  -4   39.70    1.20
   1   9   4   39.77    1.05
   1   9   4   38.76    1.12
  -1   9  -4   40.36    1.17
   2  -9   4   27.94    0.87
  -2  -9  -4   26.81    0.95
  -2  -9  -4   26.85    0.89
   2   9   4   27.64    0.82
  -2   9  -4   28.25    0.94
   3  -9   4   50.93    1.40
  -3  -9  -4   50.92    1.44
   3   9   4   50.37    1.32
  -3   9  -4   52.52    1.51
   4  -9   4   23.80    0.87
  -4  -9  -4   24.26    0.88
   4   9   4   23.33    0.78
  -4   9  -4   24.70    0.92
   5  -9   4   27.78    1.00
  -5  -9  -4   28.87    1.03
   5   9   4   28.05    0.91
  -5   9  -4   27.98    1.05
  -6  -9  -4    9.14    0.59
   6  -9   4    9.54    0.61
   6   9   4    8.88    0.54
  -6   9  -4    8.02    0.59
   7  -9   4    3.55    0.45
  -7  -9  -4    2.86    0.45
  -7   9  -4    2.52    0.42
  -8  -9  -4    0.70    0.36
   8  -9   4    0.71    0.35
  -8   9  -4    0.45    0.34
  -9  -9  -4    1.87    0.49
   9  -9   4    2.95    0.50
  -9   9  -4    2.11    0.48
  10  -9   4    4.82    0.60
 -10  -9  -4    4.35    0.65
 -10   9  -4    5.00    0.61
  11  -9   4    0.01    0.40
 -11  -9  -4   -0.21    0.47
 -11   9  -4   -0.47    0.38
  11 -10  -4    2.83    0.52
 -11 -10   4    1.47    0.52
 -11  10   4    1.33    0.49
 -10 -10   4    6.33    0.69
  10 -10  -4    6.17    0.62
 -10  10   4    4.64    0.60
  10  10  -4    5.57    0.58
   9 -10  -4    4.89    0.54
  -9 -10   4    5.33    0.61
  -9  10   4    6.21    0.62
   9  10  -4    4.62    0.51
  -8 -10   4    4.96    0.56
   8 -10  -4    4.69    0.51
   8  10  -4    4.67    0.48
  -8  10   4    4.19    0.53
  -7 -10   4   16.02    0.87
   7 -10  -4   18.87    0.85
   7  10  -4   18.66    0.79
  -7  10   4   18.77    0.91
  -6 -10   4   39.43    1.34
   6 -10  -4   36.79    1.24
  -6  10   4   38.49    1.35
   6  10  -4   37.82    1.20
   5 -10  -4   45.18    1.28
  -5 -10   4   44.61    1.46
   5 -10  -4   47.59    1.38
  -5  10   4   45.42    1.48
  -5  10   4   44.53    1.20
   5  10  -4   44.00    1.32
  -4 -10   4   50.52    1.58
   4 -10  -4   53.60    1.49
   4 -10  -4   52.33    1.44
   4  10  -4   52.95    1.45
  -4  10   4   51.81    1.35
  -4  10   4   52.61    1.61
  -3 -10   4   12.76    0.67
   3 -10  -4   13.81    0.63
   3 -10  -4   13.27    0.60
  -3  10   4   13.61    0.56
  -3  10   4   14.57    0.70
   3  10  -4   12.16    0.60
   2 -10  -4   29.45    0.95
  -2 -10   4   27.49    1.00
  -2  10   4   27.77    0.87
  -2  10   4   27.64    0.85
   2  10  -4   27.32    0.92
  -1 -10   4   13.28    0.51
  -1 -10   4   13.07    0.65
   1 -10  -4   14.29    0.64
   1  10  -4   13.90    0.55
   1  10  -4   14.09    0.63
  -1  10   4   14.24    0.59
  -1  10   4   14.98    0.57
   0 -10  -4    6.38    0.47
   0 -10  -4    7.06    0.42
   0 -10   4    5.90    0.37
   0 -10   4    6.39    0.49
   0  10   4    6.01    0.43
   0  10  -4    6.09    0.45
   0  10   4    6.98    0.40
   0  10  -4    6.31    0.41
   1 -10   4    1.38    0.25
  -1 -10  -4    1.25    0.29
  -1 -10  -4    0.89    0.23
   1  10   4    1.58    0.28
  -1  10  -4    0.56    0.23
   1  10   4    0.95    0.22
  -2 -10  -4    0.13    0.19
   2 -10   4   -0.44    0.16
  -2  10  -4   -0.09    0.20
   2  10   4    0.02    0.18
  -3 -10  -4    0.34    0.22
   3 -10   4   -0.11    0.22
   3  10   4   -0.32    0.19
  -3  10  -4   -0.18    0.22
   4 -10   4    1.34    0.29
  -4 -10  -4    0.98    0.28
   4  10   4    0.76    0.25
  -4  10  -4    0.94    0.29
   5 -10   4   17.44    0.79
  -5 -10  -4   20.15    0.84
  -5  10  -4   18.99    0.85
   5  10   4   18.74    0.73
   6 -10   4   15.59    0.78
  -6 -10  -4   16.27    0.81
   6  10   4   17.04    0.73
  -6  10  -4   15.79    0.82
  -7 -10  -4   39.97    1.42
   7 -10   4   38.50    1.33
  -7  10  -4   39.37    1.43
   8 -10   4   24.47    1.05
  -8 -10  -4   24.50    1.12
  -8  10  -4   25.27    1.12
  -9 -10  -4   20.02    1.06
   9 -10   4   20.73    1.00
  -9  10  -4   19.68    1.04
 -10 -10  -4   13.16    0.94
  10 -10   4   11.81    0.84
 -10  10  -4   12.56    0.88
 -11 -10  -4    5.12    0.75
 -10 -11   4   16.64    1.00
  10 -11  -4   16.54    0.93
 -10  11   4   15.34    0.97
  10  11  -4   17.82    0.90
  -9 -11   4   10.63    0.80
   9 -11  -4   10.75    0.75
   9  11  -4   11.21    0.71
  -9  11   4   10.51    0.79
  -8 -11   4   11.34    0.78
   8 -11  -4   11.99    0.74
   8  11  -4   11.00    0.67
  -8  11   4   11.70    0.79
   7 -11  -4    1.71    0.40
  -7 -11   4    2.48    0.45
   7  11  -4    2.26    0.38
  -7  11   4    1.81    0.41
   6 -11  -4    0.56    0.30
  -6 -11   4    0.61    0.35
   6  11  -4    0.61    0.30
  -6  11   4    0.86    0.34
   5 -11  -4    8.51    0.58
  -5 -11   4    8.01    0.62
   5  11  -4    9.50    0.56
  -5  11   4    8.76    0.63
  -4 -11   4    0.32    0.29
   4 -11  -4    0.71    0.24
   4 -11  -4    0.95    0.29
  -4  11   4    0.36    0.23
   4  11  -4    0.96    0.28
  -4  11   4    0.61    0.29
  -3 -11   4    9.47    0.60
   3 -11  -4    9.23    0.53
   3  11  -4    9.09    0.55
  -3  11   4    9.43    0.59
  -3  11   4    9.19    0.49
   2 -11  -4   13.97    0.64
  -2 -11   4   13.41    0.70
  -2  11   4   14.04    0.60
   2  11  -4   14.54    0.66
  -2  11   4   14.17    0.61
  -1 -11   4   33.93    0.97
  -1 -11   4   35.34    1.20
   1 -11  -4   36.78    1.15
   1  11  -4   34.84    1.11
  -1  11   4   36.17    1.04
  -1  11   4   36.65    1.08
   1  11  -4   35.11    1.05
   0 -11   4   59.95    1.79
   0 -11  -4   65.51    1.70
   0 -11   4   60.50    1.57
   0 -11  -4   62.97    1.76
   0  11   4   64.85    1.59
   0  11  -4   62.11    1.68
   0  11   4   62.76    1.65
   0  11  -4   61.71    1.69
  -1 -11  -4   72.17    1.92
  -1 -11  -4   69.40    1.97
   1 -11   4   73.87    1.82
  -1  11  -4   72.97    1.95
   1  11   4   72.97    1.78
   1  11   4   73.30    1.88
   2 -11   4   51.26    1.42
  -2 -11  -4   50.55    1.47
   2  11   4   51.49    1.36
  -2  11  -4   51.85    1.31
  -2  11  -4   50.89    1.52
   3 -11   4   29.29    1.00
  -3 -11  -4   28.51    1.01
  -3  11  -4   29.90    1.07
   3  11   4   29.27    0.92
   4 -11   4   29.05    1.03
  -4 -11  -4   30.63    1.08
   4  11   4   29.85    0.96
  -4  11  -4   29.79    1.10
  -5 -11  -4    7.07    0.57
   5 -11   4    7.35    0.55
   5  11   4    7.33    0.50
  -5  11  -4    6.76    0.58
  -6 -11  -4    5.98    0.55
   6 -11   4    6.34    0.55
  -6  11  -4    6.34    0.58
   6  11   4    6.12    0.49
   7 -11   4    0.36    0.33
  -7 -11  -4   -0.23    0.31
   7  11   4    0.45    0.31
  -7  11  -4    0.01    0.32
  -8 -11  -4    3.22    0.53
   8 -11   4    4.69    0.54
  -8  11  -4    2.74    0.50
  -9 -11  -4   -0.03    0.42
   9 -11   4   -0.13    0.37
  -9  11  -4   -0.90    0.33
 -10 -11  -4   -0.24    0.46
  10 -11   4    0.35    0.42
 -10  11  -4   -0.50    0.37
 -10 -12   4   11.33    0.88
  10 -12  -4   11.04    0.81
 -10  12   4   10.34    0.84
  10  12  -4    9.74    0.74
   9 -12  -4    7.28    0.66
  -9 -12   4    5.62    0.68
   9  12  -4    6.27    0.59
  -9  12   4    5.33    0.65
  -8 -12   4    9.35    0.76
   8 -12  -4   10.86    0.73
   8  12  -4   11.04    0.69
  -8  12   4    9.48    0.77
  -7 -12   4   20.10    1.01
   7 -12  -4   19.92    0.93
   7  12  -4   21.93    0.91
  -7  12   4   21.49    1.03
  -6 -12   4   11.24    0.74
   6 -12  -4   12.10    0.70
   6  12  -4   11.75    0.67
  -6  12   4   11.02    0.73
  -5 -12   4   34.63    1.31
   5 -12  -4   37.39    1.24
   5  12  -4   37.24    1.20
  -5  12   4   36.31    1.34
  -4 -12   4   19.99    0.91
   4 -12  -4   19.48    0.78
  -4  12   4   20.05    0.91
   4  12  -4   18.42    0.80
  -4  12   4   19.62    0.73
  -3 -12   4   17.74    0.84
   3 -12  -4   17.00    0.74
  -3  12   4   16.91    0.69
   3  12  -4   18.11    0.77
  -3  12   4   18.08    0.84
   2 -12  -4   25.43    0.94
  -2 -12   4   27.56    1.05
  -2  12   4   27.18    0.89
  -2  12   4   27.19    1.03
   2  12  -4   26.29    0.96
  -2  12   4   27.26    0.92
  -1 -12   4   18.67    0.85
   1 -12  -4   18.40    0.79
  -1  12   4   19.79    0.73
  -1  12   4   19.47    0.76
   1  12  -4   18.83    0.79
   0 -12  -4    0.37    0.27
   0 -12   4    0.31    0.20
   0 -12  -4    0.12    0.22
   0 -12   4   -0.27    0.25
   0  12  -4    0.06    0.22
   0  12  -4    0.22    0.26
   0  12   4    0.19    0.22
   0  12   4    0.36    0.24
  -1 -12  -4    4.63    0.43
   1 -12   4    4.63    0.41
  -1  12  -4    4.33    0.41
   1  12   4    4.55    0.43
   1  12   4    4.94    0.41
  -1  12  -4    5.14    0.46
   2 -12   4    0.04    0.23
  -2 -12  -4    0.30    0.23
   2  12   4    0.90    0.31
  -2  12  -4   -0.30    0.23
   2  12   4    0.75    0.24
   3 -12   4    3.26    0.39
  -3 -12  -4    3.56    0.41
  -3  12  -4    3.89    0.44
   3  12   4    3.95    0.37
   4 -12   4    7.89    0.56
  -4 -12  -4    6.29    0.54
  -4  12  -4    7.60    0.59
   4  12   4    7.04    0.50
  -5 -12  -4   12.44    0.73
   5 -12   4   11.83    0.68
  -5  12  -4   11.63    0.72
   5  12   4   12.05    0.63
  -6 -12  -4   11.73    0.73
   6 -12   4   11.21    0.71
  -6  12  -4   11.82    0.75
   6  12   4   11.07    0.63
  -7 -12  -4    9.10    0.73
   7 -12   4    7.22    0.64
   7  12   4    8.49    0.61
  -7  12  -4    6.94    0.66
  -8 -12  -4   16.31    0.97
   8 -12   4   16.32    0.90
  -8  12  -4   15.33    0.92
   9 -12   4    7.90    0.72
  -9 -12  -4    9.38    0.85
  -9  12  -4    8.96    0.79
 -10 -12  -4   22.02    1.26
  -9 -13   4    8.53    0.81
   9 -13  -4    7.96    0.72
  -9  13   4    8.27    0.78
   9  13  -4    7.85    0.68
   8 -13  -4    0.48    0.35
  -8 -13   4   -0.38    0.37
   8  13  -4    0.06    0.33
  -8  13   4    0.04    0.37
   7 -13  -4    5.89    0.59
  -7 -13   4    6.49    0.66
   7  13  -4    6.07    0.56
  -7  13   4    6.20    0.64
   6 -13  -4    0.48    0.33
  -6 -13   4    0.82    0.38
   6  13  -4    1.02    0.36
  -6  13   4    0.26    0.34
   5 -13  -4    0.05    0.29
  -5 -13   4    0.12    0.31
   5  13  -4    0.27    0.29
  -5  13   4   -0.08    0.30
  -4 -13   4    2.08    0.41
  -4  13   4    1.83    0.40
   4  13  -4    1.99    0.37
  -3 -13   4    6.62    0.59
   3 -13  -4    6.80    0.52
   3  13  -4    6.86    0.54
  -3  13   4    6.15    0.56
  -3  13   4    6.42    0.48
  -3  13   4    6.56    0.50
  -2 -13   4   27.62    1.09
   2 -13  -4   26.95    1.01
  -2  13   4   27.78    0.94
  -2  13   4   27.98    1.07
   2  13  -4   28.01    1.02
  -2  13   4   27.86    0.96
  -1 -13   4    8.92    0.62
   1 -13  -4   10.16    0.60
  -1  13   4    9.86    0.55
  -1  13   4    9.80    0.57
  -1  13   4    8.67    0.58
   1  13  -4    8.04    0.58
   0 -13   4   23.37    1.00
   0 -13  -4   25.43    0.93
   0  13  -4   23.65    0.95
   0  13   4   24.68    0.92
   0  13   4   25.17    0.87
  -1 -13  -4   16.77    0.77
   1 -13   4   16.24    0.70
   1  13   4   17.55    0.71
  -1  13  -4   16.68    0.79
  -1  13  -4   15.54    0.74
   1  13   4   17.90    0.79
  -2 -13  -4   10.31    0.63
   2 -13   4   10.79    0.60
   2  13   4   10.40    0.57
  -2  13  -4   11.26    0.65
   2  13   4    9.66    0.63
   3 -13   4   25.26    0.96
  -3 -13  -4   27.22    1.03
   3  13   4   26.13    0.92
  -3  13  -4   27.43    1.05
  -4 -13  -4    9.36    0.64
   4 -13   4    9.38    0.62
  -4  13  -4    8.83    0.65
   4  13   4    9.42    0.58
  -5 -13  -4   20.02    0.95
   5 -13   4   20.79    0.93
   5  13   4   20.71    0.84
  -5  13  -4   20.22    0.97
   6 -13   4    5.40    0.56
  -6 -13  -4    5.30    0.57
  -6  13  -4    4.21    0.54
   6  13   4    5.34    0.50
   7 -13   4    2.28    0.47
  -7 -13  -4    2.86    0.52
   7  13   4    2.50    0.44
  -7  13  -4    2.02    0.49
  -8 -13  -4    0.41    0.40
   8 -13   4    0.71    0.38
  -8  13  -4    0.21    0.40
  -9 -13  -4   -0.65    0.39
   8 -14  -4    6.98    0.67
  -8 -14   4    6.75    0.75
   8  14  -4    6.08    0.61
  -8  14   4    6.75    0.72
  -7 -14   4    6.93    0.72
   7 -14  -4    8.39    0.67
  -7  14   4    7.75    0.73
   7  14  -4    7.53    0.64
  -6 -14   4    5.12    0.63
  -6  14   4    5.84    0.63
   6  14  -4    5.91    0.56
  -5 -14   4   14.97    0.87
  -5  14   4   14.20    0.86
   5  14  -4   14.70    0.77
  -4 -14   4   38.16    1.41
  -4  14   4   36.44    1.38
   4  14  -4   38.59    1.28
  -3 -14   4   12.26    0.77
   3 -14  -4   13.00    0.69
  -3  14   4   13.16    0.65
   3  14  -4   12.06    0.70
  -3  14   4   12.64    0.75
  -2 -14   4   21.45    0.98
   2 -14  -4   21.13    0.89
  -2  14   4   21.34    0.94
   2  14  -4   21.35    0.92
  -2  14   4   20.41    0.84
  -1 -14   4    0.67    0.33
   1  14  -4    0.82    0.33
  -1  14   4    0.82    0.31
  -1  14   4    0.74    0.31
   0 -14  -4    0.52    0.28
   0 -14   4   -0.16    0.27
   0  14   4    0.33    0.26
   0  14  -4    0.11    0.29
   0  14   4    0.18    0.28
  -1 -14  -4    0.17    0.26
   1  14   4   -0.03    0.24
  -1  14  -4   -0.02    0.27
   1  14   4   -0.26    0.25
  -2 -14  -4    2.71    0.40
   2 -14   4    2.12    0.35
   2  14   4    2.46    0.42
  -2  14  -4    1.72    0.36
  -2  14  -4    2.34    0.41
   2  14   4    2.52    0.36
  -3 -14  -4    2.22    0.39
   3 -14   4    2.42    0.40
   3  14   4    2.62    0.37
   3  14   4    1.80    0.41
  -3  14  -4    2.42    0.42
  -4 -14  -4    2.21    0.41
   4 -14   4    2.10    0.40
   4  14   4    2.41    0.38
  -4  14  -4    2.02    0.42
  -5 -14  -4   10.10    0.71
   5 -14   4    8.46    0.65
  -5  14  -4    9.52    0.71
   5  14   4    9.40    0.60
   6 -14   4    5.53    0.58
  -6 -14  -4    6.42    0.64
  -6  14  -4    5.53    0.62
   6  14   4    5.29    0.51
   7 -14   4   10.52    0.75
  -7 -14  -4   10.71    0.81
   7  14   4   10.29    0.73
  -7  14  -4   12.39    0.86
  -8 -14  -4    6.92    0.73
   8 -14   4    7.49    0.71
  -8 -15   4    1.21    0.53
  -7 -15   4   -0.14    0.41
  -7  15   4    0.95    0.45
   7  15  -4    0.36    0.36
  -6 -15   4    0.69    0.42
  -6  15   4    0.55    0.41
   6  15  -4    1.02    0.39
  -5 -15   4    6.35    0.66
   5  15  -4    5.98    0.57
  -5  15   4    5.63    0.62
  -4 -15   4    0.07    0.34
  -4  15   4   -0.21    0.30
   4  15  -4    0.05    0.32
  -3 -15   4    6.90    0.64
  -3  15   4    6.86    0.63
   3  15  -4    7.39    0.61
  -2 -15   4    7.64    0.66
   2  15  -4    7.83    0.61
  -2  15   4    6.68    0.56
  -2  15   4    7.62    0.63
  -1 -15   4    5.16    0.57
  -1  15   4    5.75    0.53
   1  15  -4    4.43    0.51
  -1  15   4    6.46    0.55
   0  15   4   21.78    0.92
   0  15  -4   20.53    0.93
   1  15   4   13.19    0.75
  -1  15  -4   13.31    0.75
   2 -15   4    8.85    0.58
  -2  15  -4    6.86    0.60
   2  15   4    8.00    0.64
   3 -15   4   15.18    0.78
  -3  15  -4   15.73    0.84
   3  15   4   16.07    0.86
  -3  15  -4   15.10    0.83
   4 -15   4   13.67    0.78
  -4  15  -4   13.45    0.81
   4  15   4   12.14    0.80
   5 -15   4    2.36    0.45
  -5  15  -4    2.36    0.48
   6 -15   4    6.42    0.64
  -6  15  -4    6.45    0.68
   7 -15   4    0.71    0.41
  -7  15  -4    0.18    0.43
  -6 -16   4    1.50    0.51
  -6  16   4    1.93    0.52
   6  16  -4    1.05    0.42
  -5 -16   4    3.93    0.61
   5  16  -4    4.61    0.54
  -5  16   4    4.13    0.58
  -4 -16   4    5.86    0.65
  -4  16   4    5.71    0.63
   4  16  -4    5.11    0.57
  -3 -16   4    3.84    0.56
   3  16  -4    2.59    0.47
  -3  16   4    3.56    0.51
  -2 -16   4    7.71    0.70
   2  16  -4    7.78    0.64
  -2  16   4    7.23    0.64
  -1 -16   4    6.02    0.63
  -1  16   4    5.72    0.56
   1  16  -4    4.78    0.55
   0  16   4    1.94    0.42
   0  16  -4    1.49    0.41
   1  16   4    6.40    0.60
  -1  16  -4    6.03    0.59
   2  16   4    1.42    0.42
  -2  16  -4    2.22    0.44
  -3  16  -4    2.93    0.48
   3  16   4    1.30    0.45
   4 -16   4    3.30    0.48
   4  16   4    3.25    0.54
  -4  16  -4    2.67    0.50
   5 -16   4    5.71    0.61
  -5  16  -4    5.88    0.65
   5  16   4    5.46    0.64
   6 -16   4    0.58    0.41
  -6  16  -4    0.80    0.45
  -5 -17   4    0.52    0.44
  -5  17   4    0.35    0.41
   5  17  -4   -0.11    0.36
  -4 -17   4    0.41    0.43
   4  17  -4    0.45    0.39
  -4  17   4   -0.19    0.35
  -3 -17   4    0.13    0.39
   3  17  -4    0.35    0.36
  -3  17   4   -0.05    0.34
  -2 -17   4    7.22    0.70
   2  17  -4    6.91    0.64
   1  17  -4    2.93    0.50
  -1  17   4    3.15    0.49
   0  17   4   10.93    0.75
   0  17  -4   10.59    0.77
   1  17   4    7.32    0.66
  -1  17  -4    7.81    0.68
  -2  17  -4    6.64    0.64
   2  17   4    7.21    0.68
  -3  17  -4   14.91    0.88
   3  17   4   15.28    0.92
  -4  17  -4   -0.16    0.36
   5 -17   4    0.91    0.41
  -5  17  -4    1.04    0.46
  -3 -18   4    2.56    0.57
   3  18  -4    3.45    0.54
  -2 -18   4    8.55    0.79
   2  18  -4    9.81    0.74
   1  18  -4    2.17    0.48
   0  18  -4   -0.44    0.36
   0  18   4   -0.16    0.36
   1  18   4    0.18    0.40
  -1  18  -4    0.59    0.41
   2  18   4    0.45    0.39
  -2  18  -4    0.31    0.40
 -13   0   5   -0.09    0.41
 -12   0   5    0.32    0.38
 -11   0   5    0.15    0.34
 -10   0   5   -0.33    0.28
  -9   0   5   -0.31    0.21
   9   0  -5   -0.41    0.22
  -9   0   5   -0.52    0.26
  -8   0   5   -0.01    0.25
  -8   0   5   -0.19    0.19
   8   0  -5    0.08    0.21
  -7   0   5   -0.22    0.16
   7   0  -5   -0.31    0.16
  -7   0   5   -0.35    0.19
  -6   0   5   -0.29    0.16
   6   0  -5   -0.33    0.16
  -6   0   5   -0.03    0.17
  -5   0   5    0.01    0.14
   5   0  -5   -0.25    0.13
  -5   0   5   -0.30    0.13
  -4   0   5   -0.06    0.12
   3   0  -5   -0.03    0.09
  -3   0   5   -0.14    0.10
   2   0  -5    0.01    0.08
  -2   0   5   -0.02    0.08
   2   0  -5    0.04    0.11
  -1   0   5    0.02    0.10
  -1   0   5   -0.03    0.07
   1   0  -5    0.06    0.07
   1   0  -5    0.04    0.10
   0   0   5   -0.05    0.03
   0   0  -5    0.09    0.09
   1   0   5   -0.07    0.10
  -1   0  -5   -0.04    0.09
   1   0   5   -0.13    0.08
   2   0   5   -0.05    0.11
  -2   0  -5    0.05    0.09
   2   0   5   -0.12    0.08
  -3   0  -5    0.00    0.10
  -3   0  -5   -0.02    0.12
   3   0   5    0.00    0.09
   3   0   5   -0.01    0.12
   4   0   5   -0.05    0.14
  -4   0  -5    0.00    0.13
  -5   0  -5    0.03    0.15
   5   0   5   -0.10    0.16
  -6   0  -5   -0.39    0.17
   6   0   5   -0.31    0.19
   7   0   5   -0.12    0.21
  -7   0  -5   -0.10    0.07
  -8   0  -5   -0.17    0.17
  -8   0  -5   -0.16    0.27
   8   0   5    0.21    0.24
  -9   0  -5   -0.32    0.22
   9   0   5   -0.31    0.25
  -9   0  -5   -0.12    0.30
 -10   0  -5   -0.29    0.26
  10   0   5   -0.46    0.27
 -10   0  -5   -0.03    0.32
 -11   0  -5    0.01    0.35
 -11   0  -5   -0.20    0.30
 -12   0  -5   -0.35    0.40
 -13  -1   5    0.25    0.44
 -13   1   5    0.21    0.41
 -12  -1   5    0.61    0.42
 -12   1   5    0.32    0.39
 -11  -1   5    0.43    0.35
 -11   1   5    0.24    0.34
  10  -1  -5    2.89    0.41
  10  -1  -5    2.34    0.36
 -10  -1   5    2.67    0.41
 -10   1   5    2.59    0.40
 -10   1   5    2.02    0.35
   9  -1  -5   12.13    0.60
  -9  -1   5   11.41    0.55
  -9  -1   5   10.89    0.63
   9  -1  -5   11.57    0.64
  -9   1   5   12.07    0.64
  -9   1   5   10.91    0.61
  -8  -1   5    4.61    0.42
   8  -1  -5    5.17    0.47
   8  -1  -5    4.80    0.40
  -8  -1   5    4.24    0.35
   8   1  -5    4.71    0.36
  -8   1   5    4.76    0.43
  -8   1   5    4.37    0.39
   7  -1  -5   -0.14    0.22
  -7  -1   5   -0.22    0.19
  -7  -1   5   -0.36    0.14
  -7   1   5   -0.41    0.17
  -7   1   5   -0.41    0.20
   7   1  -5   -0.47    0.16
   6  -1  -5   21.40    0.66
  -6  -1   5   19.67    0.64
   6  -1  -5   21.57    0.71
  -6  -1   5   19.97    0.71
  -6   1   5   19.14    0.68
  -6   1   5   20.67    0.71
   6   1  -5   21.21    0.61
   5  -1  -5    9.00    0.43
   5  -1  -5    8.80    0.39
  -5  -1   5    9.38    0.37
  -5  -1   5    8.99    0.42
   5   1  -5    9.53    0.35
  -5   1   5    9.05    0.40
   5   1  -5    9.41    0.40
  -4  -1   5    6.68    0.34
   4  -1  -5    6.90    0.36
   4  -1  -5    7.02    0.32
   4   1  -5    7.15    0.32
  -4   1   5    6.98    0.31
  -3  -1   5    2.71    0.22
   3  -1  -5    2.90    0.26
  -3   1   5    2.65    0.19
  -2  -1   5    0.84    0.13
   2  -1  -5    1.04    0.15
  -2   1   5    0.86    0.10
   2   1  -5    0.47    0.10
  -2   1   5    0.84    0.15
  -1  -1   5   50.93    1.21
   1  -1  -5   51.20    1.10
   1  -1  -5   50.92    1.22
   1   1  -5   49.69    1.21
   1   1  -5   51.50    1.13
  -1   1   5   50.10    1.18
  -1   1   5   50.84    1.15
   0  -1   5   43.97    0.95
   0  -1  -5   41.02    1.02
   0  -1   5   40.62    0.97
   0   1   5   42.83    0.96
   0   1  -5   40.13    0.99
  -1  -1  -5    2.36    0.18
   1  -1   5    2.52    0.20
   1  -1   5    2.55    0.17
  -1   1  -5    2.14    0.16
  -1   1  -5    2.41    0.22
   2  -1   5    0.11    0.08
   2  -1   5   -0.01    0.12
  -2  -1  -5    0.13    0.11
   2   1   5    0.19    0.10
   2   1   5    0.19    0.12
  -2   1  -5    0.12    0.08
  -2   1  -5    0.11    0.13
   3  -1   5    1.68    0.19
  -3  -1  -5    1.45    0.17
   3  -1   5    1.47    0.11
   3   1   5    1.65    0.18
  -3   1  -5    1.47    0.19
  -3   1  -5    1.61    0.12
   4  -1   5   14.62    0.40
   4  -1   5   14.43    0.53
   4   1   5   14.92    0.51
  -4   1  -5   14.14    0.54
  -5  -1  -5   -0.01    0.07
   5  -1   5    0.28    0.18
   5   1   5    0.45    0.18
  -5   1  -5    0.66    0.19
  -6  -1  -5    1.58    0.24
   6  -1   5    1.94    0.27
  -6  -1  -5    2.18    0.32
  -6   1  -5    1.74    0.27
   6   1   5    1.71    0.25
  -7  -1  -5    0.94    0.31
   7  -1   5    1.02    0.26
  -7  -1  -5    0.58    0.22
   7   1   5    0.85    0.24
  -7   1  -5    0.72    0.24
  -8  -1  -5    0.14    0.28
   8  -1   5   -0.04    0.24
  -8  -1  -5    0.29    0.22
  -8   1  -5    0.16    0.23
   8   1   5    0.33    0.24
   9  -1   5    6.02    0.51
  -9  -1  -5    5.19    0.53
  -9  -1  -5    5.88    0.50
  -9   1  -5    5.38    0.54
   9   1   5    6.59    0.49
 -10  -1  -5    0.50    0.29
 -10  -1  -5    0.27    0.33
  10  -1   5    0.94    0.33
  10   1   5    0.63    0.31
 -10   1  -5    0.18    0.17
 -10   1  -5    0.37    0.35
  11  -1   5    1.44    0.40
 -11  -1  -5    0.98    0.43
 -11   1  -5    1.37    0.39
 -11   1  -5    1.01    0.41
 -12  -1  -5    0.49    0.44
 -12   1  -5    0.65    0.44
 -13  -2   5    0.28    0.44
 -13   2   5    0.76    0.45
 -12  -2   5   -0.16    0.35
 -12   2   5    0.20    0.37
  11  -2  -5    2.44    0.40
 -11  -2   5    2.37    0.45
 -11   2   5    2.56    0.46
 -11   2   5    2.20    0.38
  10  -2  -5    1.00    0.31
 -10  -2   5    1.21    0.37
 -10   2   5    0.72    0.31
 -10   2   5    1.20    0.36
   9  -2  -5   -0.09    0.27
  -9  -2   5   -0.47    0.28
   9  -2  -5   -0.44    0.23
  -9   2   5   -0.43    0.23
  -9   2   5   -0.26    0.25
   8  -2  -5    0.03    0.24
   8  -2  -5    0.56    0.26
  -8  -2   5   -0.08    0.17
  -8  -2   5    0.25    0.27
   8   2  -5   -0.05    0.18
  -8   2   5   -0.30    0.24
  -8   2   5   -0.17    0.25
  -7  -2   5   -0.03    0.15
   7  -2  -5   -0.46    0.19
  -7  -2   5    0.45    0.23
   7  -2  -5    0.11    0.23
  -7   2   5   -0.16    0.21
  -7   2   5    0.09    0.22
   7   2  -5   -0.51    0.15
  -6  -2   5    2.01    0.26
   6  -2  -5    0.91    0.23
   6  -2  -5    1.75    0.26
  -6  -2   5    1.04    0.18
   6   2  -5    0.86    0.17
   6   2  -5    1.92    0.24
  -6   2   5    1.58    0.24
  -5  -2   5    0.23    0.16
   5  -2  -5   -0.10    0.14
   5  -2  -5   -0.24    0.14
   5   2  -5   -0.05    0.14
  -5   2   5   -0.16    0.14
   4  -2  -5   -0.25    0.12
   4  -2  -5   -0.35    0.11
  -4  -2   5   -0.01    0.13
  -4   2   5    0.03    0.11
   4   2  -5   -0.09    0.11
  -3  -2   5    4.49    0.28
   3  -2  -5    4.68    0.29
  -3   2   5    4.33    0.27
   3   2  -5    4.52    0.26
  -3   2   5    4.86    0.22
  -2  -2   5   20.80    0.61
   2  -2  -5   21.75    0.63
  -2   2   5   21.35    0.53
  -2   2   5   21.05    0.58
   2   2  -5   21.48    0.58
   1  -2  -5    4.18    0.26
  -1  -2   5    4.00    0.21
  -1  -2   5    4.44    0.24
  -1   2   5    4.28    0.23
   1   2  -5    3.48    0.21
   0  -2   5    2.36    0.20
   0  -2   5    2.23    0.21
   0  -2  -5    2.18    0.11
   0  -2  -5    2.31    0.18
   0   2   5    2.20    0.19
   0   2  -5    2.18    0.17
  -1  -2  -5    3.26    0.24
  -1  -2  -5    3.07    0.18
   1  -2   5    2.91    0.21
  -1   2  -5    3.14    0.17
  -1   2  -5    2.71    0.22
   1   2   5    2.89    0.22
   2  -2   5    0.08    0.12
  -2  -2  -5   -0.09    0.11
  -2  -2  -5   -0.09    0.11
  -2   2  -5   -0.19    0.11
  -2   2  -5   -0.03    0.06
   2   2   5   -0.06    0.04
  -3  -2  -5    2.09    0.22
  -3  -2  -5    1.80    0.19
   3  -2   5    1.90    0.21
   3   2   5    2.04    0.20
  -3   2  -5    1.87    0.21
   4  -2   5    0.31    0.16
  -4  -2  -5    0.04    0.16
   4   2   5    0.29    0.14
  -4   2  -5    0.35    0.16
  -5  -2  -5    6.50    0.43
   5  -2   5    6.04    0.41
  -5   2  -5    7.13    0.41
   5   2   5    6.24    0.36
  -6  -2  -5    3.00    0.35
   6  -2   5    2.69    0.32
   6   2   5    3.13    0.29
  -6   2  -5    2.98    0.32
  -7  -2  -5    0.04    0.26
   7  -2   5    0.12    0.23
  -7   2  -5    0.08    0.22
   7   2   5    0.09    0.21
   8  -2   5   -0.05    0.25
  -8  -2  -5    0.22    0.30
  -8   2  -5   -0.27    0.22
   8   2   5    0.10    0.22
   9  -2   5   -0.20    0.28
  -9  -2  -5    0.06    0.31
   9   2   5    0.04    0.24
  -9   2  -5    0.06    0.27
  10  -2   5   -0.48    0.29
 -10  -2  -5   -0.62    0.30
 -10   2  -5   -0.36    0.30
 -10   2  -5   -0.19    0.28
  11  -2   5    0.00    0.33
 -11  -2  -5    0.22    0.39
 -11   2  -5    0.43    0.38
 -11   2  -5   -0.31    0.28
  12  -2   5    1.54    0.44
 -12  -2  -5    0.82    0.47
 -12   2  -5    0.84    0.44
 -12   2  -5    0.18    0.24
 -13  -3   5    1.06    0.48
 -13   3   5    0.59    0.45
 -12  -3   5    0.36    0.40
 -12   3   5    0.68    0.41
 -11  -3   5    0.10    0.34
  11  -3  -5   -0.20    0.29
 -11   3   5   -0.32    0.29
 -11   3   5    0.37    0.34
 -10  -3   5    2.88    0.44
  10  -3  -5    2.91    0.41
 -10   3   5    2.75    0.42
 -10   3   5    1.57    0.38
   9  -3  -5    0.21    0.27
   9  -3  -5    0.85    0.29
  -9  -3   5    0.18    0.29
  -9   3   5    0.12    0.16
  -9   3   5    0.36    0.29
  -8  -3   5    0.94    0.30
   8  -3  -5    0.49    0.26
   8  -3  -5   -0.06    0.25
  -8   3   5    0.07    0.26
  -8   3   5    0.00    0.17
  -7  -3   5    0.81    0.27
   7  -3  -5    0.77    0.25
  -7  -3   5    1.02    0.16
   7  -3  -5    0.81    0.25
  -7   3   5    0.98    0.26
  -7   3   5    0.77    0.26
   7   3  -5    1.42    0.27
   7   3  -5    1.05    0.16
   6  -3  -5   16.76    0.63
   6  -3  -5   15.77    0.62
  -6  -3   5   16.22    0.48
  -6  -3   5   16.70    0.64
  -6   3   5   14.89    0.64
   6   3  -5   16.99    0.61
   5  -3  -5    0.32    0.17
  -5  -3   5    0.44    0.18
   5  -3  -5    0.31    0.17
   5   3  -5    0.30    0.16
   4  -3  -5   33.55    0.92
   4  -3  -5   34.60    0.95
  -4  -3   5   34.00    0.98
  -4   3   5   34.11    0.88
   4   3  -5   34.66    0.91
   3  -3  -5   24.08    0.71
  -3  -3   5   22.65    0.71
   3  -3  -5   23.45    0.68
  -3   3   5   24.20    0.65
   3   3  -5   23.09    0.65
   2  -3  -5    0.18    0.13
  -2  -3   5    0.04    0.07
  -2  -3   5    0.08    0.13
  -2   3   5   -0.02    0.12
   2   3  -5    0.17    0.12
  -1  -3   5    1.98    0.17
   1  -3  -5    2.35    0.20
  -1  -3   5    1.99    0.19
   1   3  -5    2.00    0.18
  -1   3   5    1.77    0.18
   0  -3   5    5.50    0.26
   0  -3  -5    5.34    0.19
   0  -3   5    5.64    0.30
   0  -3  -5    5.06    0.29
   0   3   5    5.11    0.26
   0   3   5    5.25    0.17
   0   3  -5    5.58    0.26
   1  -3   5   11.95    0.40
  -1  -3  -5   12.39    0.45
  -1  -3  -5   11.61    0.36
   1   3   5   11.61    0.40
  -1   3  -5   12.19    0.43
  -2  -3  -5   -0.04    0.10
   2  -3   5    0.09    0.13
  -2  -3  -5    0.09    0.13
  -2   3  -5   -0.06    0.11
   2   3   5    0.09    0.12
   3  -3   5    3.22    0.28
  -3  -3  -5    3.31    0.29
  -3  -3  -5    3.70    0.29
   3   3   5    3.61    0.27
  -3   3  -5    3.93    0.31
   4  -3   5    0.68    0.18
  -4  -3  -5    0.66    0.19
  -4   3  -5    0.46    0.18
   4   3   5    0.48    0.16
   5  -3   5    3.04    0.30
  -5  -3  -5    2.97    0.32
  -5   3  -5    3.11    0.31
   5   3   5    3.20    0.29
   6  -3   5   10.69    0.55
  -6  -3  -5   11.59    0.60
   6   3   5   11.24    0.48
  -6   3  -5   11.14    0.58
   7  -3   5    1.58    0.31
  -7  -3  -5    1.15    0.33
   7   3   5    1.47    0.25
  -7   3  -5    1.59    0.30
   8  -3   5    5.66    0.50
  -8  -3  -5    5.69    0.54
  -8   3  -5    5.13    0.47
   8   3   5    5.09    0.42
  -9  -3  -5    3.12    0.46
   9  -3   5    3.00    0.42
  -9   3  -5    2.67    0.40
  10  -3   5    3.36    0.45
 -10  -3  -5    2.22    0.47
 -10   3  -5    1.94    0.41
  11  -3   5   -0.03    0.33
 -11  -3  -5    0.07    0.39
 -11   3  -5   -0.07    0.32
 -11   3  -5    0.29    0.39
  12  -3   5    4.52    0.57
 -12  -3  -5    5.44    0.68
 -12   3  -5    4.63    0.57
 -12   3  -5    5.20    0.66
 -13  -4   5    0.23    0.45
 -13   4   5   -0.01    0.43
 -12  -4   5    2.18    0.50
 -12   4   5    1.89    0.48
 -12   4   5    1.63    0.41
 -11  -4   5    0.35    0.36
  11  -4  -5    0.19    0.32
 -11   4   5   -0.06    0.13
 -11   4   5    0.63    0.36
  10  -4  -5    0.38    0.29
 -10  -4   5   -0.16    0.31
 -10   4   5    0.01    0.31
 -10   4   5   -0.33    0.26
   9  -4  -5    5.88    0.49
  -9  -4   5    6.15    0.54
  -9   4   5    6.20    0.53
  -9   4   5    5.42    0.50
   8  -4  -5    3.42    0.37
  -8  -4   5    3.64    0.42
   8  -4  -5    3.97    0.39
  -8   4   5    3.66    0.42
  -7  -4   5    1.64    0.30
   7  -4  -5    1.51    0.28
   7  -4  -5    1.19    0.27
   7   4  -5    2.05    0.29
  -7   4   5    1.83    0.30
  -6  -4   5    4.87    0.40
   6  -4  -5    4.00    0.36
   6  -4  -5    3.94    0.35
   6   4  -5    4.73    0.36
  -6   4   5    3.73    0.35
   5  -4  -5    0.10    0.18
   5  -4  -5    0.57    0.18
  -5  -4   5    0.51    0.19
   5   4  -5    0.64    0.18
   4  -4  -5    0.08    0.14
   4  -4  -5   -0.37    0.14
  -4  -4   5   -0.07    0.15
   4   4  -5    0.12    0.14
  -4   4   5   -0.23    0.12
  -3  -4   5    0.74    0.18
   3  -4  -5    0.31    0.16
   3   4  -5    0.81    0.16
   2  -4  -5   14.14    0.49
  -2  -4   5   13.41    0.35
  -2  -4   5   13.05    0.49
  -2   4   5   13.17    0.45
   2   4  -5   13.27    0.47
   1  -4  -5   11.88    0.45
  -1  -4   5   10.52    0.44
  -1  -4   5   11.97    0.36
   1   4  -5   11.33    0.42
  -1   4   5   11.65    0.32
  -1   4   5   12.76    0.43
   1   4  -5   12.27    0.38
   0  -4  -5    0.16    0.08
   0  -4  -5   -0.02    0.12
   0  -4   5    0.31    0.11
   0  -4   5    0.00    0.12
   0   4   5    0.01    0.07
   0   4   5    0.23    0.13
   0   4  -5    0.04    0.10
   1  -4   5    2.70    0.20
  -1  -4  -5    2.68    0.23
  -1  -4  -5    2.36    0.18
   1   4   5    2.24    0.17
  -1   4  -5    2.49    0.24
   1   4   5    2.84    0.22
  -2  -4  -5   15.55    0.51
  -2  -4  -5   16.05    0.57
   2  -4   5   16.32    0.54
  -2   4  -5   16.66    0.57
   2   4   5   15.80    0.47
  -3  -4  -5   39.31    1.10
   3  -4   5   38.52    1.05
  -3  -4  -5   40.81    1.09
  -3   4  -5   41.29    1.14
  -4  -4  -5   15.25    0.59
   4  -4   5   16.17    0.60
  -4   4  -5   15.70    0.62
   4   4   5   14.85    0.51
  -5  -4  -5    3.92    0.37
   5  -4   5    3.74    0.35
   5   4   5    4.05    0.31
  -5   4  -5    3.64    0.34
  -6  -4  -5   18.51    0.76
   6  -4   5   17.39    0.71
   6   4   5   17.06    0.60
  -6   4  -5   17.39    0.74
   7  -4   5    6.14    0.50
  -7  -4  -5    5.25    0.50
   7   4   5    5.65    0.39
  -7   4  -5    5.72    0.48
  -8  -4  -5    0.62    0.33
   8  -4   5    0.41    0.30
  -8   4  -5    0.50    0.30
   8   4   5    1.33    0.26
  -9  -4  -5    0.01    0.32
   9  -4   5   -0.48    0.29
  -9   4  -5   -0.20    0.28
 -10  -4  -5   -0.03    0.35
  10  -4   5   -0.30    0.31
 -10   4  -5   -0.25    0.31
 -11  -4  -5   -0.07    0.40
  11  -4   5    0.11    0.36
 -11   4  -5    0.21    0.37
  12  -4   5    0.44    0.41
 -12  -4  -5    0.23    0.46
 -12   4  -5    0.10    0.39
 -12   4  -5    0.01    0.44
  13  -4   5    2.60    0.54
 -13   4  -5    2.51    0.55
 -13  -5   5    0.33    0.44
 -13   5   5    0.33    0.43
 -13   5   5    0.06    0.20
 -12  -5   5    1.00    0.46
  12  -5  -5    0.71    0.37
 -12   5   5    0.48    0.41
 -12   5   5   -0.06    0.36
 -11  -5   5    0.37    0.38
  11  -5  -5    0.08    0.33
 -11   5   5    0.61    0.38
 -11   5   5    0.19    0.34
 -10  -5   5    2.30    0.44
  10  -5  -5    1.47    0.37
 -10   5   5    1.75    0.41
 -10   5   5    1.49    0.38
   9  -5  -5    5.36    0.48
  -9  -5   5    5.02    0.51
  -9   5   5    4.24    0.47
  -8  -5   5    1.32    0.33
   8  -5  -5    0.86    0.30
   8  -5  -5    1.44    0.28
   8   5  -5    1.11    0.29
  -8   5   5    0.24    0.29
   7  -5  -5   21.62    0.81
  -7  -5   5   25.05    0.91
   7  -5  -5   23.78    0.86
  -7   5   5   23.97    0.92
   7   5  -5   25.54    0.83
   6  -5  -5    0.16    0.19
   6  -5  -5   -0.11    0.20
  -6  -5   5    0.27    0.22
   6   5  -5    0.27    0.20
  -6   5   5   -0.16    0.19
   5  -5  -5   21.97    0.73
  -5  -5   5   21.86    0.78
   5  -5  -5   21.86    0.74
   5   5  -5   22.04    0.72
  -5   5   5   22.62    0.67
   4  -5  -5   37.78    1.05
   4  -5  -5   37.43    1.05
  -4  -5   5   37.68    1.11
  -4   5   5   37.84    0.97
   4   5  -5   38.26    1.02
   3  -5  -5   48.72    1.26
  -3  -5   5   49.08    1.34
   3  -5  -5   50.74    1.29
   3   5  -5   49.22    1.24
  -3   5   5   49.95    1.20
  -2  -5   5   20.24    0.69
  -2  -5   5   20.50    0.50
   2  -5  -5   20.07    0.66
   2   5  -5   20.21    0.64
  -2   5   5   20.67    0.61
   2   5  -5   19.98    0.54
   1  -5  -5   33.82    0.95
  -1  -5   5   33.80    0.81
  -1  -5   5   33.96    0.97
   1   5  -5   33.42    0.87
  -1   5   5   33.99    0.79
   1   5  -5   32.61    0.90
  -1   5   5   35.26    0.89
   0  -5  -5    0.02    0.13
   0  -5   5   -0.05    0.14
   0  -5  -5    0.12    0.09
   0  -5   5    0.22    0.11
   0   5   5    0.13    0.13
   0   5   5    0.19    0.09
   0   5  -5    0.05    0.11
  -1  -5  -5   11.74    0.40
  -1  -5  -5   10.83    0.47
   1  -5   5   11.04    0.42
  -1   5  -5   12.08    0.46
   1   5   5   11.72    0.37
   1   5   5   12.18    0.45
  -2  -5  -5   -0.05    0.11
   2  -5   5   -0.12    0.13
  -2  -5  -5    0.10    0.15
   2   5   5    0.04    0.11
  -2   5  -5    0.01    0.14
   3  -5   5    0.72    0.20
  -3  -5  -5    1.11    0.19
  -3  -5  -5    0.54    0.20
  -3   5  -5    0.52    0.19
   3   5   5    0.86    0.16
   4  -5   5   14.22    0.59
  -4  -5  -5   15.26    0.60
   4   5   5   14.45    0.50
  -4   5  -5   14.97    0.62
  -5  -5  -5    0.63    0.23
   5  -5   5    0.90    0.25
   5   5   5    0.49    0.18
  -5   5  -5    0.61    0.23
   6  -5   5    1.60    0.31
  -6  -5  -5    1.53    0.32
   6   5   5    1.47    0.23
  -6   5  -5    1.54    0.31
   7  -5   5    9.98    0.59
  -7  -5  -5    9.71    0.62
  -7   5  -5    9.09    0.58
   7   5   5   10.34    0.47
   8  -5   5    0.22    0.29
  -8  -5  -5    0.54    0.34
  -8   5  -5    0.45    0.31
   9  -5   5    6.08    0.54
  -9  -5  -5    6.63    0.63
  -9   5  -5    6.59    0.57
  10  -5   5    2.13    0.45
 -10  -5  -5    2.25    0.53
 -10   5  -5    3.39    0.50
 -11  -5  -5    4.90    0.65
  11  -5   5    5.36    0.59
 -11   5  -5    4.85    0.57
 -12  -5  -5    0.43    0.50
  12  -5   5    0.48    0.44
 -12   5  -5    0.76    0.44
  13  -6  -5   10.33    0.76
 -13   6   5    9.08    0.77
 -13   6   5    9.66    0.78
  12  -6  -5    7.35    0.64
 -12  -6   5    6.83    0.70
 -12   6   5    7.17    0.67
 -12   6   5    5.23    0.60
  11  -6  -5    4.68    0.54
 -11  -6   5    4.11    0.56
 -11   6   5    4.32    0.54
 -11   6   5    4.25    0.54
  10  -6  -5    1.15    0.37
 -10  -6   5    1.58    0.42
 -10   6   5    0.96    0.37
 -10   6   5    1.43    0.39
  -9  -6   5    6.86    0.59
   9  -6  -5    6.09    0.54
   9   6  -5    5.89    0.52
  -9   6   5    6.63    0.58
   8  -6  -5    3.98    0.43
  -8  -6   5    4.65    0.48
   8   6  -5    4.27    0.42
  -8   6   5    2.95    0.42
   7  -6  -5   -0.04    0.25
   7  -6  -5    0.19    0.21
  -7  -6   5    0.37    0.26
  -7   6   5   -0.02    0.24
   7   6  -5    0.42    0.23
   6  -6  -5    3.83    0.37
  -6  -6   5    5.64    0.43
   6  -6  -5    5.60    0.39
   6   6  -5    4.49    0.38
  -6   6   5    4.63    0.45
   5  -6  -5    3.84    0.35
   5  -6  -5    3.50    0.35
  -5  -6   5    4.21    0.38
  -5   6   5    3.94    0.38
   5   6  -5    4.59    0.37
  -5   6   5    5.19    0.35
   4  -6  -5   26.92    0.82
   4  -6  -5   25.23    0.84
  -4  -6   5   27.71    0.90
   4   6  -5   26.40    0.81
  -4   6   5   26.39    0.76
   3  -6  -5    2.94    0.27
  -3  -6   5    3.09    0.30
  -3   6   5    4.67    0.31
   3   6  -5    2.84    0.27
   2  -6  -5   12.21    0.50
  -2  -6   5   12.19    0.36
  -2  -6   5   12.23    0.53
  -2   6   5   13.02    0.47
   2   6  -5   12.95    0.50
   2   6  -5   12.25    0.38
  -1  -6   5    5.19    0.26
   1  -6  -5    5.49    0.35
   1  -6  -5    5.89    0.28
  -1  -6   5    5.24    0.36
  -1   6   5    5.25    0.26
  -1   6   5    5.77    0.33
   1   6  -5    4.73    0.33
   1   6  -5    5.24    0.27
   0  -6  -5   25.08    0.71
   0  -6   5   25.23    0.82
   0  -6  -5   27.17    0.83
   0  -6   5   26.86    0.72
   0   6  -5   26.05    0.76
   0   6   5   26.76    0.76
   0   6   5   26.42    0.67
  -1  -6  -5   17.21    0.62
   1  -6   5   15.76    0.54
  -1  -6  -5   16.79    0.53
   1   6   5   16.43    0.49
  -1   6  -5   16.24    0.58
   1   6   5   16.47    0.57
  -2  -6  -5    3.48    0.27
   2  -6   5    3.32    0.27
  -2  -6  -5    3.38    0.32
   2   6   5    3.40    0.25
  -2   6  -5    3.54    0.31
   3  -6   5   18.04    0.64
  -3  -6  -5   16.77    0.61
  -3  -6  -5   17.42    0.67
   3   6   5   17.54    0.56
  -3   6  -5   17.94    0.68
   4  -6   5    2.59    0.30
  -4  -6  -5    2.35    0.28
   4   6   5    2.67    0.26
  -4   6  -5    2.47    0.30
  -5  -6  -5    4.56    0.41
   5  -6   5    4.58    0.40
  -5   6  -5    4.63    0.43
   5   6   5    4.90    0.33
   6  -6   5   11.20    0.60
  -6  -6  -5   11.89    0.63
   6   6   5   11.32    0.48
  -6   6  -5   10.88    0.62
   7  -6   5   14.85    0.73
  -7  -6  -5   14.89    0.76
  -7   6  -5   14.51    0.75
  -8  -6  -5   10.01    0.69
   8  -6   5    9.85    0.64
  -8   6  -5    9.48    0.66
  -9  -6  -5    0.40    0.36
   9  -6   5   -0.06    0.32
  -9   6  -5   -0.34    0.29
 -10  -6  -5    1.71    0.48
  10  -6   5    1.08    0.42
 -10   6  -5    1.19    0.42
  11  -6   5    0.04    0.40
 -11  -6  -5   -0.31    0.40
 -11   6  -5    0.13    0.38
 -12  -6  -5    0.27    0.49
  12  -6   5    0.02    0.42
 -12   6  -5    0.49    0.43
  13  -7  -5    0.60    0.44
 -13   7   5    0.41    0.43
 -13   7   5    1.13    0.49
 -12  -7   5    0.22    0.44
  12  -7  -5    1.36    0.44
 -12   7   5   -0.04    0.39
 -12   7   5    0.36    0.41
 -11  -7   5    7.52    0.70
  11  -7  -5    7.98    0.65
 -11   7   5    9.58    0.69
 -11   7   5    7.32    0.68
 -10  -7   5    0.70    0.37
  10  -7  -5    0.55    0.34
 -10   7   5    0.13    0.34
  -9  -7   5    0.84    0.36
   9  -7  -5    0.68    0.33
   9   7  -5    0.74    0.31
  -9   7   5    0.70    0.36
   8  -7  -5    2.10    0.38
  -8  -7   5    2.28    0.41
  -8   7   5    2.32    0.41
   8   7  -5    2.62    0.36
   7  -7  -5    5.70    0.42
  -7  -7   5    5.89    0.52
   7  -7  -5    5.84    0.50
   7   7  -5    6.42    0.48
  -7   7   5    6.33    0.52
   6  -7  -5    8.39    0.53
  -6  -7   5    8.45    0.55
   6  -7  -5    9.33    0.47
   6   7  -5    9.54    0.52
  -6   7   5    8.73    0.45
  -6   7   5    8.82    0.56
   5  -7  -5    4.53    0.36
  -5  -7   5    4.28    0.41
   5  -7  -5    4.94    0.40
  -5   7   5    5.66    0.37
  -5   7   5    5.57    0.46
   5   7  -5    4.87    0.39
  -4  -7   5   45.33    1.33
   4  -7  -5   44.24    1.23
   4  -7  -5   46.85    1.26
  -4   7   5   43.72    1.14
   4   7  -5   45.08    1.22
  -3  -7   5    1.07    0.24
   3  -7  -5    1.03    0.21
   3  -7  -5    0.97    0.21
  -3   7   5    1.25    0.20
   3   7  -5    0.91    0.21
  -2  -7   5   41.52    1.21
  -2  -7   5   41.68    0.97
   2  -7  -5   41.49    1.16
  -2   7   5   42.05    1.08
   2   7  -5   40.81    1.04
   2   7  -5   40.90    1.12
   1  -7  -5    4.49    0.28
  -1  -7   5    4.15    0.34
  -1  -7   5    5.07    0.26
   1  -7  -5    4.07    0.34
  -1   7   5    4.26    0.32
   1   7  -5    4.53    0.33
  -1   7   5    4.56    0.27
   1   7  -5    4.54    0.28
   0  -7   5    0.50    0.19
   0  -7  -5    0.71    0.20
   0  -7  -5    1.16    0.16
   0  -7   5    0.86    0.16
   0   7   5    0.91    0.15
   0   7  -5    0.99    0.17
   0   7   5    0.83    0.19
  -1  -7  -5   36.45    1.00
  -1  -7  -5   35.89    1.08
   1  -7   5   36.25    0.98
   1   7   5   36.34    1.01
   1   7   5   36.38    0.92
  -1   7  -5   37.98    1.05
  -2  -7  -5   15.16    0.63
   2  -7   5   13.94    0.55
  -2  -7  -5   14.73    0.55
   2   7   5   14.48    0.49
  -2   7  -5   14.48    0.59
  -3  -7  -5    3.72    0.35
  -3  -7  -5    3.77    0.31
   3  -7   5    4.07    0.34
   3   7   5    3.39    0.29
  -3   7  -5    3.51    0.33
  -3   7  -5    3.09    0.19
  -4  -7  -5    5.51    0.40
   4  -7   5    5.11    0.42
   4   7   5    5.21    0.36
  -4   7  -5    4.47    0.43
   5  -7   5   -0.08    0.22
  -5  -7  -5    0.43    0.23
  -5   7  -5   -0.06    0.22
   5   7   5    0.01    0.16
   5   7   5    0.34    0.21
  -6  -7  -5    5.09    0.47
   6  -7   5    4.66    0.44
  -6   7  -5    5.15    0.49
  -7  -7  -5    0.29    0.29
   7  -7   5   -0.40    0.26
  -7   7  -5    0.46    0.30
   8  -7   5   13.80    0.75
  -8  -7  -5   13.66    0.80
  -8   7  -5   13.09    0.75
   9  -7   5    3.32    0.48
  -9  -7  -5    1.43    0.44
  -9   7  -5    2.18    0.44
 -10  -7  -5   12.32    0.86
  10  -7   5   11.21    0.78
 -10   7  -5   12.07    0.81
  11  -7   5    0.91    0.46
 -11  -7  -5    0.69    0.48
 -11   7  -5    0.57    0.42
 -12  -7  -5    0.20    0.50
  12  -7   5    0.75    0.47
 -12  -8   5    1.55    0.52
  12  -8  -5    2.11    0.50
 -12   8   5    0.78    0.45
 -12   8   5    1.02    0.47
 -11  -8   5    2.80    0.54
  11  -8  -5    2.64    0.48
 -11   8   5    2.14    0.49
  10  -8  -5    2.47    0.45
 -10  -8   5    2.36    0.48
 -10   8   5    3.02    0.51
  -9  -8   5   15.44    0.85
   9  -8  -5   16.63    0.82
  -9   8   5   15.40    0.85
   9   8  -5   15.93    0.77
  -8  -8   5   16.77    0.85
   8  -8  -5   17.38    0.81
   8   8  -5   17.13    0.77
  -8   8   5   17.01    0.86
   7  -8  -5   19.86    0.85
  -7  -8   5   19.83    0.89
  -7   8   5   20.25    0.90
   7   8  -5   20.41    0.79
  -6  -8   5    2.25    0.37
   6  -8  -5    1.98    0.35
   6  -8  -5    2.85    0.30
  -6   8   5    1.85    0.35
  -6   8   5    2.34    0.28
   6   8  -5    2.59    0.33
   5  -8  -5    2.39    0.28
  -5  -8   5    3.46    0.38
   5  -8  -5    2.57    0.35
   5   8  -5    2.94    0.33
  -5   8   5    2.13    0.35
  -5   8   5    2.58    0.28
  -4  -8   5    3.47    0.37
   4  -8  -5    3.83    0.32
   4  -8  -5    3.42    0.36
   4   8  -5    4.45    0.38
  -4   8   5    3.83    0.31
  -3  -8   5    0.75    0.24
   3   8  -5    0.41    0.20
   2  -8  -5   19.60    0.69
  -2  -8   5   18.57    0.53
  -2  -8   5   18.47    0.72
  -2   8   5   18.83    0.65
   2   8  -5   18.12    0.68
   2   8  -5   18.07    0.56
  -1  -8   5   -0.06    0.12
  -1  -8   5    0.13    0.19
   1  -8  -5    0.18    0.15
   1  -8  -5   -0.03    0.17
  -1   8   5    0.22    0.15
   1   8  -5    0.06    0.18
   1   8  -5   -0.06    0.13
  -1   8   5    0.04    0.17
   0  -8   5    5.00    0.32
   0  -8   5    5.26    0.41
   0  -8  -5    5.30    0.32
   0  -8  -5    4.60    0.38
   0   8   5    4.79    0.29
   0   8  -5    4.74    0.33
   0   8   5    5.08    0.37
   1  -8   5   10.31    0.46
  -1  -8  -5   10.66    0.46
  -1  -8  -5   10.24    0.53
   1   8   5   10.61    0.50
  -1   8  -5   10.94    0.50
   1   8   5   10.94    0.43
  -2  -8  -5   22.39    0.74
   2  -8   5   21.97    0.74
  -2  -8  -5   21.85    0.81
  -2   8  -5   22.72    0.79
   2   8   5   21.82    0.67
   3  -8   5   38.92    1.14
  -3  -8  -5   40.24    1.23
  -3  -8  -5   39.90    1.17
  -3   8  -5   41.43    1.23
   3   8   5   40.39    1.06
  -4  -8  -5   27.76    0.95
   4  -8   5   28.87    0.95
  -4   8  -5   28.73    1.00
   4   8   5   28.20    0.86
  -5  -8  -5    0.25    0.24
   5  -8   5   -0.02    0.24
  -5   8  -5    0.12    0.24
   5   8   5    0.22    0.21
  -6  -8  -5    5.18    0.48
   6  -8   5    4.65    0.45
  -6   8  -5    5.05    0.48
   7  -8   5    4.52    0.49
  -7  -8  -5    4.77    0.51
  -7   8  -5    4.75    0.50
   8  -8   5    6.30    0.58
  -8  -8  -5    6.70    0.62
  -8   8  -5    5.97    0.57
   9  -8   5    1.54    0.44
  -9  -8  -5    1.81    0.47
  -9   8  -5    1.91    0.45
  10  -8   5   -0.12    0.38
 -10  -8  -5    0.19    0.44
 -10   8  -5   -0.10    0.37
 -11  -8  -5    1.63    0.56
  11  -8   5    1.80    0.50
 -11   8  -5    2.04    0.51
  12  -9  -5    0.69    0.45
 -12   9   5    1.11    0.48
 -11  -9   5   -0.05    0.41
  11  -9  -5    1.03    0.42
 -11   9   5    0.72    0.43
  10  -9  -5   -0.02    0.32
 -10  -9   5   -0.22    0.37
  10   9  -5   -0.02    0.34
 -10   9   5    0.13    0.38
  -9  -9   5    2.95    0.49
   9  -9  -5    2.38    0.43
   9   9  -5    2.29    0.40
  -9   9   5    2.60    0.46
  -8  -9   5    0.49    0.34
   8  -9  -5    0.25    0.31
  -8   9   5    0.24    0.31
   8   9  -5    0.21    0.29
   7  -9  -5   18.49    0.84
  -7  -9   5   19.26    0.90
   7   9  -5   18.45    0.79
  -7   9   5   19.44    0.91
   6  -9  -5   18.36    0.80
   6  -9  -5   19.08    0.72
  -6  -9   5   17.91    0.85
   6   9  -5   18.67    0.77
  -6   9   5   19.79    0.88
  -6   9   5   19.04    0.69
   5  -9  -5   38.59    1.20
   5  -9  -5   40.48    1.16
  -5  -9   5   38.37    1.29
  -5   9   5   38.86    1.08
   5   9  -5   38.92    1.17
  -5   9   5   39.09    1.31
   4  -9  -5   18.65    0.75
  -4  -9   5   20.80    0.84
   4  -9  -5   19.88    0.73
   4   9  -5   19.55    0.74
  -4   9   5   19.61    0.68
  -3  -9   5   18.89    0.78
   3  -9  -5   19.08    0.71
  -3   9   5   18.66    0.65
   3   9  -5   17.28    0.70
  -2  -9   5   24.91    0.67
   2  -9  -5   23.89    0.84
  -2  -9   5   23.76    0.89
   2   9  -5   24.80    0.71
  -2   9   5   24.09    0.78
   2   9  -5   24.67    0.84
   1  -9  -5   30.53    0.90
  -1  -9   5   30.65    1.03
  -1  -9   5   30.30    0.83
   1  -9  -5   29.91    0.98
  -1   9   5   30.94    0.92
   1   9  -5   29.34    0.95
   1   9  -5   30.11    0.88
  -1   9   5   30.64    0.85
   0  -9  -5   -0.17    0.19
   0  -9   5    0.12    0.15
   0  -9  -5    0.27    0.17
   0  -9   5   -0.05    0.22
   0   9  -5   -0.11    0.22
   0   9   5    0.19    0.19
   0   9  -5    0.18    0.17
   0   9   5    0.07    0.15
  -1  -9  -5   12.89    0.62
  -1  -9  -5   13.59    0.55
   1  -9   5   12.25    0.53
  -1   9  -5   13.36    0.57
   1   9   5   13.05    0.58
   1   9   5   12.95    0.50
  -2  -9  -5   10.72    0.59
   2  -9   5   11.83    0.54
  -2  -9  -5   10.72    0.52
   2   9   5   10.35    0.47
  -2   9  -5   12.20    0.57
   3  -9   5    3.57    0.36
  -3  -9  -5    4.04    0.35
   3   9   5    3.38    0.30
  -3   9  -5    3.27    0.37
  -4  -9  -5    3.27    0.35
   4  -9   5    3.15    0.37
   4   9   5    3.73    0.32
  -4   9  -5    2.61    0.35
  -5  -9  -5   10.47    0.60
   5  -9   5   10.54    0.61
  -5   9  -5   10.02    0.61
   5   9   5   10.55    0.54
   6  -9   5    0.57    0.31
  -6  -9  -5    0.48    0.29
   6   9   5    0.50    0.27
  -6   9  -5    0.35    0.31
  -7  -9  -5    6.78    0.60
   7  -9   5    6.56    0.56
  -7   9  -5    5.75    0.55
   8  -9   5    1.94    0.44
  -8  -9  -5    2.50    0.48
  -8   9  -5    2.44    0.46
  -9  -9  -5   10.74    0.83
   9  -9   5   10.16    0.74
  -9   9  -5    9.88    0.74
 -10  -9  -5    2.76    0.59
  10  -9   5    2.29    0.52
 -10   9  -5    3.17    0.55
  11  -9   5    2.45    0.54
 -11  -9  -5    2.70    0.63
 -11 -10   5   13.96    0.95
  11 -10  -5   13.69    0.86
 -11  10   5   13.79    0.93
  10 -10  -5    5.66    0.60
 -10 -10   5    5.16    0.64
  10  10  -5    4.72    0.56
 -10  10   5    5.04    0.63
  -9 -10   5    4.38    0.57
   9 -10  -5    5.31    0.55
  -9  10   5    4.51    0.57
   9  10  -5    5.13    0.52
  -8 -10   5    6.15    0.61
   8 -10  -5    6.56    0.57
  -8  10   5    5.82    0.59
   8  10  -5    6.05    0.52
  -7 -10   5    3.93    0.49
   7 -10  -5    4.62    0.48
  -7  10   5    3.90    0.49
   7  10  -5    4.17    0.44
  -6 -10   5   17.85    0.87
   6 -10  -5   17.04    0.80
  -6  10   5   17.53    0.87
   6  10  -5   18.54    0.78
   5 -10  -5    3.44    0.40
  -5 -10   5    3.44    0.43
   5 -10  -5    4.17    0.37
   5  10  -5    4.22    0.41
  -5  10   5    3.34    0.43
  -5  10   5    3.91    0.35
   4 -10  -5    8.89    0.51
  -4 -10   5    9.42    0.60
   4 -10  -5    8.46    0.55
   4  10  -5    8.85    0.53
  -4  10   5    8.98    0.62
  -4  10   5    9.69    0.49
  -3 -10   5    0.08    0.24
   3 -10  -5    0.10    0.20
   3  10  -5    0.13    0.23
  -3  10   5    0.12    0.20
  -2 -10   5   30.31    1.07
   2 -10  -5   30.34    1.00
  -2  10   5   30.05    0.93
  -2  10   5   30.70    0.90
   2  10  -5   31.82    1.01
  -1 -10   5   13.26    0.67
   1 -10  -5   13.91    0.64
  -1 -10   5   13.04    0.50
  -1  10   5   13.74    0.54
   1  10  -5   13.68    0.64
  -1  10   5   14.93    0.61
   1  10  -5   12.90    0.53
   0 -10  -5   13.76    0.57
   0 -10  -5   13.21    0.65
   0 -10   5   12.66    0.67
   0 -10   5   13.72    0.55
   0  10   5   14.97    0.63
   0  10   5   14.43    0.55
   0  10  -5   14.07    0.59
   0  10  -5   14.33    0.65
  -1 -10  -5   17.28    0.66
   1 -10   5   16.50    0.64
  -1 -10  -5   16.48    0.74
   1  10   5   16.68    0.61
  -1  10  -5   16.44    0.68
   1  10   5   16.51    0.69
  -2 -10  -5    3.94    0.35
  -2 -10  -5    3.51    0.39
   2  10   5    3.67    0.31
   2  10   5    3.71    0.38
   3 -10   5   35.40    1.11
  -3 -10  -5   37.39    1.15
  -3  10  -5   36.76    1.19
   3  10   5   35.54    1.03
   4 -10   5    4.89    0.43
  -4 -10  -5    4.65    0.44
  -4  10  -5    4.23    0.43
   4  10   5    4.96    0.39
   5 -10   5   16.65    0.77
  -5 -10  -5   17.09    0.79
  -5  10  -5   17.48    0.82
   5  10   5   16.04    0.69
   6 -10   5   22.23    0.94
  -6 -10  -5   23.06    0.97
  -6  10  -5   23.96    1.01
   6  10   5   23.49    0.86
  -7 -10  -5   15.61    0.84
   7 -10   5   15.89    0.82
  -7  10  -5   15.96    0.85
  -8 -10  -5    4.99    0.59
   8 -10   5    4.79    0.55
  -8  10  -5    4.84    0.57
   9 -10   5    0.74    0.41
  -9 -10  -5   -0.27    0.39
  -9  10  -5    0.04    0.37
  10 -10   5   -0.08    0.37
 -10 -10  -5    0.31    0.44
 -10  10  -5    0.33    0.43
 -11 -10  -5   -0.05    0.46
 -10 -11   5    1.18    0.49
  10 -11  -5    1.64    0.47
  10  11  -5    0.47    0.40
 -10  11   5    1.01    0.47
   9 -11  -5    1.24    0.42
  -9 -11   5    1.66    0.47
  -9  11   5    1.55    0.45
   9  11  -5    2.04    0.42
  -8 -11   5    1.79    0.45
   8 -11  -5    2.71    0.45
   8  11  -5    2.29    0.40
  -8  11   5    1.77    0.43
  -7 -11   5    3.64    0.51
   7 -11  -5    2.63    0.43
  -7  11   5    3.55    0.50
   7  11  -5    3.24    0.43
   6 -11  -5   10.72    0.65
  -6 -11   5    9.38    0.68
  -6  11   5    9.97    0.69
   6  11  -5    9.83    0.60
  -5 -11   5   19.07    0.90
   5 -11  -5   19.90    0.84
   5 -11  -5   19.18    0.76
   5  11  -5   18.74    0.80
  -5  11   5   19.23    0.73
  -5  11   5   19.86    0.91
  -4 -11   5   69.85    2.05
   4 -11  -5   72.56    1.91
  -4  11   5   70.46    1.77
   4  11  -5   71.10    1.88
  -4  11   5   72.60    2.08
   3 -11  -5    9.73    0.54
  -3 -11   5    9.67    0.62
  -3  11   5    9.62    0.51
   3  11  -5   10.19    0.58
   2 -11  -5   30.94    1.05
  -2 -11   5   29.85    1.10
   2  11  -5   31.83    1.05
  -2  11   5   32.27    0.95
  -2  11   5   32.17    0.99
  -1 -11   5   29.81    0.87
   1 -11  -5   29.72    1.03
  -1 -11   5   28.87    1.07
  -1  11   5   30.42    0.91
  -1  11   5   31.07    0.98
   1  11  -5   29.88    0.92
   1  11  -5   30.60    1.02
   0 -11   5    7.61    0.55
   0 -11  -5    8.73    0.55
   0 -11   5    7.98    0.45
   0 -11  -5    7.51    0.46
   0  11   5    7.02    0.49
   0  11   5    8.08    0.44
   0  11  -5    7.35    0.53
   0  11  -5    8.34    0.47
  -1 -11  -5    3.62    0.35
  -1 -11  -5    4.10    0.43
   1 -11   5    3.60    0.35
   1  11   5    3.90    0.32
   1  11   5    3.12    0.37
  -1  11  -5    3.43    0.36
   2 -11   5    0.22    0.24
  -2 -11  -5    0.98    0.25
  -2  11  -5    0.57    0.26
   2  11   5    0.35    0.21
   2  11   5    0.48    0.26
  -3 -11  -5    0.51    0.25
   3 -11   5    0.35    0.26
   3  11   5    0.46    0.23
  -3  11  -5    0.07    0.26
  -4 -11  -5    1.80    0.34
   4 -11   5    1.06    0.31
  -4  11  -5    1.81    0.36
   4  11   5    1.27    0.28
  -5 -11  -5    0.17    0.26
   5 -11   5    0.14    0.28
  -5  11  -5   -0.24    0.28
   5  11   5   -0.05    0.24
   6 -11   5    5.27    0.52
  -6 -11  -5    5.45    0.54
  -6  11  -5    4.93    0.54
   6  11   5    6.31    0.51
   7 -11   5    5.20    0.54
  -7 -11  -5    6.25    0.60
  -7  11  -5    5.21    0.57
   8 -11   5   15.65    0.88
  -8 -11  -5   17.95    0.99
  -8  11  -5   16.66    0.95
  -9 -11  -5    3.25    0.60
   9 -11   5    3.79    0.57
  -9  11  -5    4.06    0.59
 -10 -11  -5   11.14    0.93
  10 -12  -5    4.43    0.60
 -10 -12   5    5.13    0.69
  10  12  -5    5.19    0.60
 -10  12   5    4.85    0.66
  -9 -12   5   14.99    0.96
   9 -12  -5   16.34    0.90
  -9  12   5   18.75    1.02
   9  12  -5   15.06    0.85
   8 -12  -5   17.58    0.90
  -8 -12   5   17.21    0.97
   8  12  -5   16.75    0.84
  -8  12   5   16.93    0.96
   7 -12  -5    7.70    0.62
  -7 -12   5    7.77    0.67
  -7  12   5    7.81    0.68
   7  12  -5    8.53    0.61
   6 -12  -5    3.59    0.45
  -6 -12   5    3.43    0.50
   6  12  -5    4.12    0.46
  -6  12   5    3.32    0.47
  -5 -12   5    1.51    0.38
  -5  12   5    0.50    0.33
   5  12  -5    0.67    0.30
   4 -12  -5    0.36    0.24
  -4 -12   5    0.23    0.29
   4  12  -5    0.57    0.29
  -4  12   5    0.71    0.25
  -4  12   5   -0.36    0.26
  -3 -12   5   -0.40    0.27
   3 -12  -5    0.39    0.24
  -3  12   5    0.79    0.25
  -3  12   5    0.59    0.29
   3  12  -5    0.40    0.27
  -3  12   5    0.69    0.25
  -2 -12   5    7.99    0.60
   2 -12  -5    8.66    0.56
  -2  12   5    9.15    0.53
   2  12  -5    7.62    0.55
  -2  12   5    9.22    0.50
   1 -12  -5    4.01    0.42
  -1 -12   5    4.88    0.48
   1  12  -5    5.01    0.46
  -1  12   5    4.51    0.41
  -1  12   5    4.57    0.39
   0 -12   5    8.80    0.48
   0 -12  -5    8.72    0.58
   0 -12   5    8.22    0.59
   0 -12  -5    9.27    0.53
   0  12  -5    8.63    0.50
   0  12   5    8.88    0.48
   0  12  -5    8.21    0.55
   0  12   5    8.21    0.53
   1 -12   5    4.97    0.42
  -1 -12  -5    5.17    0.45
  -1 -12  -5    5.50    0.49
   1  12   5    5.74    0.48
   1  12   5    5.01    0.40
  -1  12  -5    5.64    0.48
  -1  12  -5    4.78    0.45
   2 -12   5   23.30    0.84
  -2 -12  -5   21.75    0.86
   2  12   5   21.49    0.87
   2  12   5   21.39    0.77
  -2  12  -5   23.32    0.90
  -3 -12  -5   26.94    1.00
   3 -12   5   28.77    0.99
   3  12   5   25.56    0.88
  -3  12  -5   26.61    1.02
   3  12   5   25.87    1.00
   4 -12   5   27.89    1.03
  -4 -12  -5   28.53    1.07
   4  12   5   28.97    0.95
  -4  12  -5   27.76    1.09
  -5 -12  -5   14.35    0.77
   5 -12   5   13.68    0.73
  -5  12  -5   12.92    0.76
   5  12   5   12.94    0.64
   6 -12   5   17.13    0.84
  -6 -12  -5   17.45    0.88
  -6  12  -5   16.20    0.88
   6  12   5   16.47    0.76
  -7 -12  -5    3.93    0.54
   7 -12   5    4.84    0.55
  -7  12  -5    4.39    0.57
   8 -12   5    6.12    0.62
  -8 -12  -5    5.31    0.65
  -8  12  -5    4.46    0.60
   9 -12   5    0.23    0.40
  -9 -12  -5    0.17    0.43
  -9  12  -5    0.32    0.41
 -10 -12  -5    0.08    0.50
   9 -13  -5    0.53    0.41
  -9 -13   5    0.14    0.45
   9  13  -5    0.33    0.38
  -9  13   5    0.29    0.41
  -8 -13   5   -0.30    0.38
   8 -13  -5   -0.04    0.33
   8  13  -5    0.37    0.36
  -8  13   5    0.05    0.38
   7 -13  -5   11.27    0.74
  -7 -13   5   11.36    0.81
   7  13  -5   12.17    0.72
  -7  13   5   11.97    0.82
  -6 -13   5   14.59    0.87
   6  13  -5   15.40    0.78
  -6  13   5   14.11    0.84
  -5 -13   5   21.36    1.02
   5  13  -5   22.39    0.93
  -5  13   5   23.24    1.04
  -4 -13   5   23.07    1.03
   4 -13  -5   23.11    0.90
   4  13  -5   23.59    0.94
  -4  13   5   23.20    1.02
   3 -13  -5   23.04    0.91
  -3 -13   5   22.78    1.02
  -3  13   5   24.62    1.01
   3  13  -5   22.84    0.93
  -3  13   5   23.61    0.86
   2 -13  -5    8.02    0.56
  -2 -13   5    6.53    0.58
  -2  13   5    7.49    0.53
   2  13  -5    7.56    0.56
  -2  13   5    8.67    0.61
  -1 -13   5   13.40    0.76
   1 -13  -5   15.01    0.73
  -1  13   5   14.11    0.68
   1  13  -5   14.34    0.73
   0 -13   5   20.46    0.92
   0 -13  -5   21.00    0.82
   0 -13  -5   20.15    0.88
   0  13   5   19.84    0.83
   0  13  -5   19.64    0.86
  -1 -13  -5   24.43    0.91
   1 -13   5   21.90    0.83
   1  13   5   23.41    0.82
   1  13   5   22.89    0.91
  -1  13  -5   21.54    0.92
  -1  13  -5   22.76    0.90
   2 -13   5    6.25    0.49
  -2 -13  -5    6.58    0.54
  -2  13  -5    6.91    0.54
   2  13   5    6.35    0.53
   2  13   5    6.06    0.46
  -3 -13  -5    0.96    0.31
   3 -13   5    0.58    0.30
   3  13   5    1.08    0.35
  -3  13  -5    0.75    0.33
   3  13   5    1.30    0.29
   4 -13   5    1.54    0.36
  -4 -13  -5    0.46    0.30
   4  13   5    0.42    0.32
   4  13   5    1.04    0.30
  -4  13  -5    0.67    0.34
  -5 -13  -5    2.70    0.44
   5 -13   5    3.68    0.46
   5  13   5    3.26    0.40
  -5  13  -5    2.94    0.47
   6 -13   5    1.38    0.40
  -6 -13  -5    1.59    0.42
   6  13   5    1.17    0.35
  -6  13  -5    1.20    0.42
  -7 -13  -5   11.17    0.81
   7 -13   5   11.19    0.77
  -7  13  -5   10.76    0.80
   7  13   5   10.58    0.69
   8 -13   5    3.01    0.52
  -8 -13  -5    2.77    0.56
  -8  13  -5    3.56    0.59
  -9 -13  -5    3.21    0.63
  -8 -14   5   13.99    0.96
  -8  14   5   14.16    0.96
   8  14  -5   14.30    0.83
  -7 -14   5    6.89    0.72
   7  14  -5    6.72    0.61
  -7  14   5    7.34    0.71
  -6 -14   5    7.50    0.70
  -6  14   5    8.66    0.72
   6  14  -5    8.49    0.64
  -5 -14   5    0.46    0.36
  -5  14   5    0.38    0.36
   5  14  -5    0.85    0.35
  -4 -14   5    2.93    0.50
  -4  14   5    3.67    0.50
   4  14  -5    4.01    0.46
  -3 -14   5    0.58    0.37
   3 -14  -5    0.58    0.28
  -3  14   5    0.38    0.31
   3  14  -5    0.63    0.33
  -3  14   5    1.19    0.31
   2 -14  -5    1.26    0.33
  -2 -14   5    0.98    0.37
   2  14  -5    1.27    0.36
  -2  14   5    1.19    0.34
  -2  14   5    1.32    0.35
  -1 -14   5    4.82    0.54
   1 -14  -5    5.17    0.50
  -1  14   5    5.57    0.52
   1  14  -5    5.25    0.51
  -1  14   5    5.27    0.48
   0  14  -5    5.30    0.51
   0  14   5    5.01    0.48
   1  14   5   13.51    0.73
  -1  14  -5   13.83    0.75
   2 -14   5   15.76    0.74
   2  14   5   15.13    0.79
  -2  14  -5   16.75    0.80
  -2  14  -5   14.96    0.79
   3 -14   5   30.75    1.10
  -3  14  -5   30.51    1.17
   3  14   5   31.59    1.18
   4 -14   5    9.38    0.64
   4  14   5   10.57    0.72
  -4  14  -5   11.11    0.73
   5 -14   5   12.47    0.75
  -5  14  -5   11.12    0.76
   5  14   5   11.79    0.77
   6 -14   5   10.34    0.73
  -6  14  -5   10.09    0.77
   7 -14   5   13.91    0.86
  -7  14  -5   14.61    0.93
  -7 -15   5    9.25    0.82
  -7  15   5    9.55    0.82
   7  15  -5    9.48    0.72
  -6 -15   5   18.29    1.03
  -6  15   5   16.87    0.99
   6  15  -5   16.04    0.88
  -5 -15   5    7.19    0.68
   5  15  -5    7.09    0.61
  -5  15   5    6.53    0.66
  -4 -15   5   17.78    0.98
  -4  15   5   18.21    0.95
   4  15  -5   17.52    0.86
  -3 -15   5   23.19    1.10
  -3  15   5   24.04    1.08
   3  15  -5   23.69    1.00
  -2 -15   5   29.03    1.21
  -2  15   5   28.84    1.06
   2  15  -5   28.34    1.12
  -2  15   5   29.33    1.16
  -1 -15   5   19.74    0.98
  -1  15   5   19.83    0.88
   1  15  -5   19.90    0.93
  -1  15   5   19.34    0.90
   0  15   5   14.91    0.78
   0  15  -5   14.85    0.80
   1  15   5    6.72    0.58
  -1  15  -5    6.14    0.56
  -2  15  -5    2.07    0.43
   2  15   5    2.30    0.43
   3 -15   5    4.56    0.48
  -3  15  -5    3.75    0.50
  -3  15  -5    4.90    0.53
   3  15   5    3.57    0.53
   4 -15   5    0.49    0.34
  -4  15  -5    0.09    0.35
   4  15   5   -0.11    0.34
   5 -15   5    1.04    0.39
  -5  15  -5    0.40    0.39
   5  15   5    0.63    0.42
   6 -15   5    2.82    0.51
  -6  15  -5    2.43    0.53
   6  15   5    2.77    0.53
   7 -15   5    2.15    0.51
  -6 -16   5    2.94    0.58
  -6  16   5    3.63    0.58
   6  16  -5    3.24    0.53
  -5 -16   5    6.72    0.71
  -5  16   5    6.85    0.69
   5  16  -5    7.58    0.65
  -4 -16   5    0.24    0.39
   4  16  -5    0.36    0.36
  -4  16   5    0.15    0.35
  -3 -16   5    0.53    0.38
  -3  16   5    0.20    0.35
   3  16  -5   -0.03    0.35
  -2 -16   5    2.65    0.50
  -2  16   5    2.19    0.44
  -2  16   5    2.97    0.44
   2  16  -5    2.35    0.45
  -1 -16   5    3.91    0.54
   1  16  -5    4.12    0.52
  -1  16   5    4.58    0.52
   0  16   5   12.09    0.74
   0  16  -5   10.83    0.73
  -1  16  -5   10.19    0.74
   1  16   5   12.34    0.76
  -2  16  -5   29.41    1.20
   2  16   5   30.22    1.21
   3  16   5   21.52    1.03
  -3  16  -5   20.53    1.01
   4 -16   5   16.27    0.86
  -4  16  -5   15.56    0.90
   4  16   5   17.06    0.95
   5 -16   5   15.32    0.89
   5  16   5   14.70    0.92
  -5  16  -5   14.62    0.92
   6 -16   5   12.87    0.87
  -6  16  -5   14.60    0.94
  -5 -17   5   19.59    1.12
  -5  17   5   22.06    1.13
   5  17  -5   19.14    0.99
  -4 -17   5   20.01    1.11
  -4  17   5   20.90    1.09
   4  17  -5   22.42    1.04
  -3 -17   5   10.86    0.84
  -3  17   5    8.94    0.75
   3  17  -5   10.10    0.74
  -2 -17   5    5.33    0.64
   2  17  -5    5.53    0.61
   1  17  -5   10.50    0.75
  -1  17   5   11.12    0.75
   0  17   5   11.98    0.79
   0  17  -5   13.62    0.83
  -1  17  -5   11.19    0.78
   1  17   5   11.69    0.78
  -2  17  -5    6.76    0.65
   2  17   5    8.48    0.72
   3  17   5    5.42    0.64
  -3  17  -5    5.31    0.61
  -4  17  -5   -0.13    0.37
   5 -17   5    6.00    0.63
  -5  17  -5    5.37    0.66
  -2 -18   5    1.52    0.49
   2  18  -5    1.21    0.42
   1  18  -5    6.16    0.64
   0  18   5    2.23    0.50
   0  18  -5    3.09    0.53
   1  18   5    8.58    0.74
  -1  18  -5    8.14    0.73
  -2  18  -5   15.69    0.94
 -13   0   6   10.72    0.80
 -12   0   6   41.77    1.49
 -11   0   6   12.54    0.74
  11   0  -6   12.79    0.74
  10   0  -6   14.68    0.74
 -10   0   6   12.81    0.71
  -9   0   6   15.92    0.67
   9   0  -6   15.50    0.62
  -9   0   6   14.83    0.71
  -8   0   6    3.53    0.38
   8   0  -6    3.64    0.31
  -8   0   6    3.26    0.31
   7   0  -6    9.63    0.44
  -7   0   6   10.38    0.51
  -7   0   6    9.86    0.47
  -6   0   6   59.85    1.55
   6   0  -6   59.59    1.43
  -6   0   6   61.07    1.57
  -5   0   6   77.37    1.89
  -4   0   6   24.29    0.70
   4   0  -6   24.18    0.65
   3   0  -6   73.96    1.80
   3   0  -6   75.65    1.65
  -3   0   6   77.57    1.78
   2   0  -6  110.99    2.56
  -2   0   6  112.01    2.53
   2   0  -6  112.99    2.36
   1   0  -6  142.08    3.19
  -1   0   6  146.26    3.02
   1   0  -6  143.16    2.97
  -1   0   6  136.86    3.17
   0   0  -6 1000.00   21.70
   1   0   6  100.84    2.10
  -1   0  -6  101.35    2.24
   1   0   6   93.51    2.16
   2   0   6   93.26    1.96
   2   0   6   88.09    2.04
  -2   0  -6   93.96    2.10
  -3   0  -6   23.65    0.65
  -3   0  -6   23.36    0.74
   3   0   6   23.68    0.60
   3   0   6   24.08    0.69
   4   0   6    2.21    0.18
  -4   0  -6    2.02    0.25
   4   0   6    2.55    0.24
  -5   0  -6    2.35    0.27
   5   0   6    2.64    0.27
   6   0   6    5.90    0.40
  -6   0  -6    5.83    0.42
   7   0   6   12.15    0.58
  -7   0  -6   10.87    0.58
  -8   0  -6   10.38    0.65
   8   0   6   11.12    0.58
  -9   0  -6   15.33    0.82
   9   0   6   15.83    0.72
 -10   0  -6   21.28    0.93
  10   0   6   21.64    0.89
 -10   0  -6   21.20    1.00
  11   0   6   31.05    1.12
 -11   0  -6   29.99    1.18
 -11   0  -6   29.80    1.25
 -12   0  -6   24.32    1.18
 -14   1   6   -0.17    0.45
 -13  -1   6    3.36    0.57
 -13   1   6    3.27    0.55
 -12  -1   6    8.86    0.71
 -12   1   6    9.22    0.70
 -11  -1   6   13.11    0.77
 -11   1   6   13.03    0.74
  10  -1  -6   26.67    0.92
  10  -1  -6   27.06    1.01
 -10  -1   6   25.56    1.02
 -10   1   6   27.65    0.99
 -10   1   6   26.87    1.02
   9  -1  -6   40.14    1.15
  -9  -1   6   39.16    1.17
  -9  -1   6   38.30    1.27
   9  -1  -6   41.19    1.26
  -9   1   6   41.02    1.26
  -9   1   6   39.12    1.25
  -8  -1   6   65.35    1.71
  -8  -1   6   63.02    1.78
   8  -1  -6   66.30    1.65
   8  -1  -6   66.71    1.76
  -8   1   6   69.02    1.79
  -8   1   6   64.20    1.77
   8   1  -6   65.16    1.58
  -7  -1   6   82.94    2.14
  -7  -1   6   84.52    2.08
   7  -1  -6   83.97    1.98
   7  -1  -6   85.82    2.12
  -7   1   6   83.62    2.14
  -7   1   6   83.04    2.12
   7   1  -6   84.45    1.93
   6  -1  -6   49.92    1.26
   6  -1  -6   49.33    1.35
  -6  -1   6   51.06    1.30
  -6  -1   6   49.20    1.35
  -6   1   6   50.11    1.36
  -6   1   6   50.33    1.33
  -5  -1   6   64.00    1.63
   5  -1  -6   64.09    1.63
   5  -1  -6   65.28    1.53
   5   1  -6   66.73    1.53
  -5   1   6   63.77    1.60
   4  -1  -6   40.23    1.08
  -4  -1   6   39.90    1.06
  -4   1   6   40.56    1.03
   3  -1  -6    7.86    0.36
  -3  -1   6    7.47    0.32
  -3   1   6    7.67    0.29
  -2  -1   6   27.81    0.75
   2  -1  -6   27.64    0.65
   2  -1  -6   29.59    0.79
  -2   1   6   27.72    0.70
  -2   1   6   29.91    0.76
   2   1  -6   28.59    0.70
   1  -1  -6   11.37    0.41
   1  -1  -6   11.93    0.30
  -1  -1   6   12.39    0.39
  -1   1   6   12.05    0.41
   1   1  -6   11.91    0.40
   1   1  -6   11.94    0.36
  -1   1   6   11.65    0.32
   0  -1   6   19.47    0.53
   0  -1  -6   19.57    0.56
   0  -1   6   18.06    0.53
   0   1   6   19.13    0.53
   0   1  -6   19.50    0.54
   1  -1   6   20.86    0.53
   1  -1   6   20.17    0.57
  -1  -1  -6   19.88    0.58
  -1   1  -6   19.92    0.54
  -2  -1  -6  139.96    3.04
   2  -1   6  135.38    2.80
   2  -1   6  135.40    2.92
   2   1   6  137.28    2.84
  -2   1  -6  129.68    3.16
   2   1   6  126.52    2.90
  -2   1  -6  136.26    2.99
   3  -1   6   73.30    1.57
  -3  -1  -6   70.80    1.73
   3  -1   6   74.13    1.71
  -3   1  -6   73.47    1.84
  -3   1  -6   73.38    1.67
   3   1   6   74.16    1.62
   3   1   6   72.49    1.69
   4  -1   6   89.96    2.07
   4  -1   6   88.76    1.90
  -4  -1  -6   88.64    2.10
   4   1   6   88.19    2.05
  -4   1  -6   88.58    2.23
   4   1   6   91.45    1.97
   5  -1   6  118.09    2.49
   5  -1   6  116.72    2.69
  -5   1  -6  118.57    2.91
   5   1   6  118.12    2.66
   6  -1   6   66.20    1.66
   6  -1   6   64.70    1.46
  -6   1  -6   65.87    1.78
   6   1   6   64.79    1.62
  -7  -1  -6   50.02    1.54
   7  -1   6   56.32    1.49
  -7  -1  -6   56.06    1.62
  -7   1  -6   56.92    1.60
   7   1   6   57.42    1.47
  -8  -1  -6   45.01    1.38
  -8  -1  -6   46.57    1.47
   8  -1   6   44.81    1.32
  -8   1  -6   46.28    1.42
   8   1   6   45.23    1.29
   9  -1   6   23.34    0.91
  -9  -1  -6   23.48    1.02
   9   1   6   24.03    0.88
  -9   1  -6   24.04    0.96
  10  -1   6    9.30    0.63
 -10  -1  -6   10.81    0.73
 -10   1  -6   10.17    0.72
  10   1   6   10.61    0.64
  11  -1   6    2.65    0.46
 -11  -1  -6    2.57    0.52
 -11   1  -6    1.17    0.34
 -11   1  -6    2.58    0.52
 -12  -1  -6    0.88    0.49
 -12   1  -6    0.85    0.48
 -14   2   6   10.88    0.84
 -13  -2   6   27.47    1.24
 -13   2   6   28.93    1.25
 -12  -2   6   13.63    0.84
 -12   2   6   14.89    0.83
 -11  -2   6   12.84    0.78
  11  -2  -6   14.17    0.69
 -11   2   6   14.06    0.77
 -11   2   6   13.84    0.73
 -10  -2   6    5.76    0.53
  10  -2  -6    5.17    0.48
  10  -2  -6    4.97    0.44
 -10   2   6    5.35    0.50
 -10   2   6    4.61    0.49
  -9  -2   6   11.15    0.64
   9  -2  -6    9.90    0.62
   9  -2  -6   11.12    0.57
  -9   2   6   12.00    0.64
  -9   2   6   12.47    0.64
  -8  -2   6    3.69    0.39
   8  -2  -6    4.07    0.40
  -8  -2   6    3.54    0.28
   8  -2  -6    4.25    0.36
  -8   2   6    3.77    0.37
  -8   2   6    4.39    0.38
  -7  -2   6    3.32    0.28
   7  -2  -6    4.38    0.37
   7  -2  -6    4.26    0.34
  -7  -2   6    4.02    0.36
  -7   2   6    3.83    0.34
  -7   2   6    3.53    0.32
   6  -2  -6   20.95    0.69
   6  -2  -6   23.24    0.76
  -6  -2   6   21.17    0.75
  -6  -2   6   21.24    0.64
  -6   2   6   21.13    0.70
   6   2  -6   21.69    0.70
  -5  -2   6   54.40    1.34
   5  -2  -6   56.46    1.43
   5  -2  -6   55.43    1.35
  -5  -2   6   54.14    1.43
   5   2  -6   53.50    1.32
  -5   2   6   52.80    1.36
  -4  -2   6   27.79    0.81
   4  -2  -6   29.02    0.83
  -4   2   6   26.75    0.74
   4   2  -6   27.47    0.75
  -3  -2   6  131.31    3.06
   3  -2  -6  138.23    3.06
  -3   2   6  132.62    2.86
   3   2  -6  133.92    2.86
  -3   2   6  129.09    2.98
   2  -2  -6   76.86    1.81
  -2  -2   6   74.19    1.80
  -2   2   6   77.36    1.72
  -2   2   6   75.15    1.69
   1  -2  -6   94.87    2.23
  -1  -2   6   94.86    2.09
  -1  -2   6   98.73    2.24
  -1   2   6   96.75    2.10
   0  -2   6   31.38    0.78
   0  -2   6   31.16    0.84
   0  -2  -6   31.74    0.74
   0  -2  -6   31.20    0.84
   0   2   6   32.31    0.79
   0   2  -6   30.04    0.79
  -1  -2  -6  118.01    2.69
   1  -2   6  120.41    2.57
  -1   2  -6  113.68    2.62
   1   2   6  121.43    2.53
  -1   2  -6  114.60    2.77
   2  -2   6   79.17    1.82
  -2  -2  -6   78.95    1.89
   2  -2   6   81.93    1.71
  -2   2  -6   79.31    1.97
  -2   2  -6   79.53    1.80
  -3  -2  -6  159.78    3.60
   3  -2   6  156.31    3.46
  -3  -2  -6  160.15    3.64
  -3   2  -6  160.78    3.75
   3   2   6  160.36    3.37
  -3   2  -6  159.18    3.50
   3   2   6  154.47    3.42
   4  -2   6    3.11    0.27
  -4  -2  -6    3.03    0.28
  -4  -2  -6    3.40    0.31
  -4   2  -6    2.99    0.27
   4   2   6    2.86    0.25
   5  -2   6    0.44    0.21
  -5  -2  -6    0.39    0.23
   5   2   6    0.35    0.18
  -5   2  -6    0.33    0.19
  -6  -2  -6    6.00    0.47
   6  -2   6    5.58    0.43
  -6   2  -6    5.35    0.43
   6   2   6    5.64    0.39
   7  -2   6   10.17    0.56
  -7  -2  -6   10.33    0.61
  -7   2  -6    9.73    0.55
   7   2   6    9.46    0.50
   8  -2   6   17.79    0.76
  -8  -2  -6   17.68    0.83
   8   2   6   17.70    0.70
  -8   2  -6   16.79    0.78
   9  -2   6   15.39    0.74
  -9  -2  -6   14.12    0.80
  -9   2  -6   15.71    0.77
   9   2   6   15.16    0.68
 -10  -2  -6   11.10    0.76
  10  -2   6   12.15    0.71
 -10   2  -6   11.39    0.71
  11  -2   6   13.22    0.78
 -11  -2  -6   12.37    0.84
 -11   2  -6   13.20    0.80
 -11   2  -6   12.63    0.83
 -12  -2  -6   16.92    1.01
  12  -2   6   15.26    0.86
 -12   2  -6   16.67    0.97
 -13  -3   6    1.56    0.51
 -13   3   6    1.11    0.47
 -12  -3   6    2.81    0.52
 -12   3   6    3.27    0.53
 -11  -3   6    6.57    0.61
  11  -3  -6    6.15    0.54
 -11   3   6    6.58    0.58
 -11   3   6    7.53    0.60
  10  -3  -6   44.82    1.35
 -10  -3   6   44.99    1.48
 -10   3   6   47.88    1.49
 -10   3   6   44.78    1.43
   9  -3  -6   30.91    1.06
   9  -3  -6   32.04    1.03
  -9  -3   6   32.06    1.12
  -9   3   6   30.24    1.06
  -8  -3   6   32.85    1.10
   8  -3  -6   33.88    1.08
   8  -3  -6   33.81    1.04
  -8   3   6   33.65    1.07
  -7  -3   6  106.09    2.68
   7  -3  -6  107.16    2.63
  -7  -3   6  108.80    2.52
   7  -3  -6  105.94    2.51
  -7   3   6  105.93    2.72
   7   3  -6  108.83    2.51
  -7   3   6  108.48    2.62
  -6  -3   6   88.99    2.04
   6  -3  -6   86.90    2.06
  -6  -3   6   86.72    2.19
   6  -3  -6   87.24    2.16
   6   3  -6   86.98    2.04
  -6   3   6   83.17    2.11
  -6   3   6   87.08    2.23
   5  -3  -6  118.95    2.75
  -5  -3   6  116.74    2.65
  -5  -3   6  112.93    2.76
   5  -3  -6  113.68    2.61
   5   3  -6  114.13    2.57
  -4  -3   6   14.39    0.55
   4  -3  -6   14.67    0.55
  -4   3   6   15.19    0.51
   4   3  -6   14.44    0.50
   3  -3  -6    8.29    0.39
  -3  -3   6    8.16    0.38
  -3   3   6    7.84    0.36
   3   3  -6    8.07    0.35
  -2  -3   6   21.93    0.54
   2  -3  -6   22.02    0.67
  -2  -3   6   20.41    0.65
   2   3  -6   21.60    0.62
  -2   3   6   22.13    0.62
  -1  -3   6    5.68    0.31
   1  -3  -6    5.96    0.32
  -1  -3   6    6.02    0.26
   1   3  -6    5.85    0.30
  -1   3   6    5.96    0.29
   0  -3  -6    9.00    0.25
   0  -3   6    9.42    0.34
   0  -3  -6    8.99    0.39
   0  -3   6    8.88    0.39
   0   3   6    8.54    0.35
   0   3  -6    8.83    0.36
   1  -3   6    2.94    0.21
  -1  -3  -6    2.65    0.18
  -1  -3  -6    2.21    0.21
   1   3   6    2.43    0.20
  -1   3  -6    2.38    0.21
  -1   3  -6    2.24    0.17
  -2  -3  -6   64.36    1.61
  -2  -3  -6   69.27    1.59
   2  -3   6   66.99    1.55
  -2   3  -6   61.80    1.48
   2   3   6   66.41    1.51
  -2   3  -6   65.09    1.66
   3  -3   6   59.63    1.49
  -3  -3  -6   61.05    1.55
  -3  -3  -6   65.25    1.56
  -3   3  -6   62.43    1.62
   3   3   6   60.27    1.45
  -4  -3  -6   69.89    1.78
   4  -3   6   72.70    1.74
  -4  -3  -6   72.79    1.82
   4   3   6   70.87    1.68
  -4   3  -6   71.14    1.87
  -5  -3  -6  141.90    3.35
   5  -3   6  135.87    3.15
   5   3   6  140.80    3.08
  -5   3  -6  137.85    3.40
  -6  -3  -6   76.90    2.03
   6  -3   6   72.60    1.88
  -6   3  -6   77.16    2.04
   6   3   6   73.77    1.80
   7  -3   6   65.55    1.70
  -7  -3  -6   62.02    1.82
  -7   3  -6   62.65    1.80
   7   3   6   61.72    1.58
  -8  -3  -6   37.46    1.31
   8  -3   6   37.79    1.20
   8   3   6   36.79    1.09
  -8   3  -6   36.60    1.26
  -9  -3  -6   13.38    0.79
   9  -3   6   13.04    0.71
  -9   3  -6   13.63    0.74
   9   3   6   13.90    0.64
  10  -3   6    8.18    0.63
 -10  -3  -6    8.75    0.71
 -10   3  -6    8.70    0.66
  11  -3   6    4.05    0.53
 -11  -3  -6    4.57    0.63
 -11   3  -6    3.93    0.53
 -11   3  -6    4.59    0.59
  12  -3   6    0.96    0.43
 -12  -3  -6    0.59    0.48
 -12   3  -6    0.66    0.49
 -12   3  -6    0.90    0.45
 -13  -4   6    8.05    0.76
 -13   4   6    8.80    0.74
  12  -4  -6   42.61    1.37
 -12  -4   6   37.71    1.47
 -12   4   6   41.75    1.47
 -12   4   6   39.47    1.43
 -11  -4   6   10.43    0.72
  11  -4  -6   10.98    0.67
 -11   4   6   10.34    0.68
  10  -4  -6    5.61    0.49
 -10  -4   6    5.82    0.55
 -10   4   6    4.05    0.44
 -10   4   6    5.94    0.53
   9  -4  -6    0.60    0.29
   9  -4  -6    1.59    0.33
  -9  -4   6    2.41    0.39
  -9   4   6    1.04    0.33
  -9   4   6    1.50    0.34
   8  -4  -6    6.27    0.49
  -8  -4   6    7.05    0.52
   8  -4  -6    7.20    0.49
  -8   4   6    7.28    0.53
  -8   4   6    7.86    0.50
   8   4  -6    8.53    0.51
  -7  -4   6    3.19    0.36
   7  -4  -6    3.69    0.35
   7  -4  -6    3.43    0.35
  -7   4   6    3.47    0.36
   7   4  -6    4.01    0.35
   6  -4  -6   13.95    0.59
   6  -4  -6   13.91    0.60
  -6  -4   6   14.74    0.64
   6   4  -6   14.47    0.58
  -6   4   6   14.04    0.64
  -5  -4   6   11.86    0.53
   5  -4  -6   12.54    0.54
   5  -4  -6   13.11    0.53
  -5   4   6   12.44    0.48
   5   4  -6   12.06    0.50
   4  -4  -6   10.22    0.46
   4  -4  -6   10.15    0.45
  -4  -4   6    9.99    0.47
   4   4  -6    9.75    0.42
  -4   4   6    9.69    0.42
   3  -4  -6   64.49    1.63
  -3  -4   6   67.13    1.67
  -3   4   6   64.60    1.52
   3   4  -6   66.22    1.55
   2  -4  -6  213.49    4.82
  -2  -4   6  217.34    4.48
  -2  -4   6  211.67    4.87
   2   4  -6  214.58    4.54
  -2   4   6  215.82    4.51
  -1  -4   6   92.33    2.33
   1  -4  -6   99.67    2.33
  -1  -4   6  101.77    2.14
  -1   4   6  100.11    2.18
   1   4  -6   98.08    2.19
   1   4  -6   99.00    2.31
   0  -4   6  213.70    4.83
   0  -4   6  216.52    4.51
   0  -4  -6  213.45    4.79
   0  -4  -6  214.01    4.72
   0   4   6  207.72    4.40
   0   4   6  218.59    4.50
   0   4  -6  209.95    4.88
   1  -4   6   46.49    1.12
  -1  -4  -6   44.00    1.19
  -1  -4  -6   46.25    1.11
  -1   4  -6   46.54    1.21
   1   4   6   45.70    1.12
   1   4   6   44.35    1.02
   2  -4   6  101.85    2.29
  -2  -4  -6  102.60    2.41
  -2  -4  -6  102.09    2.36
  -2   4  -6  102.89    2.47
  -2   4  -6   95.80    2.25
   2   4   6  101.67    2.25
   3  -4   6   46.27    1.19
  -3  -4  -6   46.91    1.21
  -3  -4  -6   44.88    1.23
  -3   4  -6   44.03    1.26
   4  -4   6    9.02    0.47
  -4  -4  -6    8.00    0.45
  -4  -4  -6    8.63    0.45
   4   4   6    8.78    0.41
  -4   4  -6    9.65    0.49
  -5  -4  -6    0.52    0.23
   5  -4   6    0.35    0.20
  -5   4  -6    0.56    0.21
   5   4   6    0.61    0.18
   6  -4   6    0.13    0.22
  -6  -4  -6   -0.67    0.19
  -6   4  -6    0.06    0.23
   6   4   6    0.14    0.18
   7  -4   6    1.79    0.34
  -7  -4  -6    2.15    0.37
   7   4   6    2.19    0.28
  -7   4  -6    2.43    0.35
  -8  -4  -6    0.00    0.29
   8  -4   6    0.48    0.29
  -8   4  -6    0.29    0.29
   8   4   6   -0.14    0.22
  -9  -4  -6   20.98    1.00
   9  -4   6   20.19    0.89
  -9   4  -6   20.68    0.93
  10  -4   6   29.86    1.14
 -10  -4  -6   27.93    1.24
 -10   4  -6   29.37    1.18
 -11  -4  -6   18.26    1.03
  11  -4   6   17.62    0.92
 -11   4  -6   16.84    0.93
  12  -4   6   17.19    0.95
 -12  -4  -6   17.84    1.07
 -12   4  -6   19.56    1.04
 -12   4  -6   17.76    1.02
 -13  -5   6    0.62    0.47
 -13   5   6    1.08    0.48
  12  -5  -6    2.67    0.46
 -12  -5   6    2.84    0.54
 -12   5   6    1.40    0.43
 -12   5   6    2.67    0.49
 -11  -5   6   12.27    0.79
  11  -5  -6   11.16    0.70
 -11   5   6   13.36    0.77
 -11   5   6   13.27    0.79
 -10  -5   6   40.60    1.42
  10  -5  -6   41.70    1.32
 -10   5   6   42.62    1.44
 -10   5   6   40.91    1.36
  -9  -5   6   52.64    1.65
   9  -5  -6   54.48    1.56
  -9   5   6   53.97    1.68
  -9   5   6   55.16    1.59
   8  -5  -6   36.03    1.12
   8  -5  -6   30.72    1.09
  -8  -5   6   36.33    1.20
   8   5  -6   36.39    1.10
  -8   5   6   35.62    1.21
   7  -5  -6   25.70    0.88
   7  -5  -6   22.13    0.84
  -7  -5   6   24.54    0.92
   7   5  -6   26.60    0.86
  -7   5   6   24.34    0.93
  -6  -5   6   45.81    1.34
   6  -5  -6   45.38    1.27
   6  -5  -6   44.47    1.28
   6   5  -6   45.83    1.23
  -6   5   6   44.27    1.35
   5  -5  -6   21.31    0.74
   5  -5  -6   22.41    0.76
  -5  -5   6   22.65    0.80
   5   5  -6   22.59    0.73
  -5   5   6   22.69    0.70
   4  -5  -6   31.04    0.92
   4  -5  -6   29.17    0.89
  -4  -5   6   30.75    0.96
   4   5  -6   31.32    0.89
  -4   5   6   31.26    0.85
   3  -5  -6    0.33    0.16
  -3  -5   6    0.35    0.18
   3   5  -6    0.27    0.16
  -3   5   6    0.31    0.15
  -2  -5   6    2.79    0.18
  -2  -5   6    2.86    0.26
   2  -5  -6    2.92    0.26
   2   5  -6    2.80    0.24
  -2   5   6    3.11    0.27
   1  -5  -6    0.79    0.18
  -1  -5   6    0.49    0.12
  -1  -5   6    0.43    0.17
   1   5  -6    0.58    0.17
  -1   5   6    0.60    0.10
  -1   5   6    0.34    0.15
   1   5  -6    0.59    0.13
   0  -5   6   14.77    0.56
   0  -5  -6   14.65    0.43
   0  -5   6   14.37    0.47
   0  -5  -6   15.13    0.56
   0   5   6   14.50    0.39
   0   5   6   14.26    0.51
   0   5  -6   14.08    0.50
  -1  -5  -6   16.32    0.61
   1  -5   6   17.47    0.55
  -1  -5  -6   17.23    0.51
  -1   5  -6   18.30    0.60
   1   5   6   17.29    0.57
   1   5   6   17.11    0.47
   2  -5   6   25.30    0.76
  -2  -5  -6   26.39    0.74
  -2  -5  -6   25.80    0.82
   2   5   6   25.55    0.68
  -2   5  -6   25.29    0.80
   2   5   6   26.58    0.77
  -3  -5  -6   35.05    1.05
  -3  -5  -6   37.77    1.02
   3  -5   6   36.15    1.00
  -3   5  -6   35.10    1.07
   4  -5   6   84.71    2.07
  -4  -5  -6   88.33    2.16
  -4  -5  -6   87.98    2.16
  -4   5  -6   85.64    2.23
   4   5   6   82.71    1.96
   5  -5   6   64.13    1.70
  -5  -5  -6   68.48    1.81
   5   5   6   66.53    1.60
  -5   5  -6   67.26    1.84
   6  -5   6   54.35    1.52
  -6  -5  -6   55.64    1.60
  -6   5  -6   53.75    1.61
   6   5   6   55.09    1.38
   7  -5   6   42.86    1.33
  -7  -5  -6   44.43    1.43
   7   5   6   45.21    1.19
  -7   5  -6   43.80    1.42
   8  -5   6   31.56    1.12
  -8  -5  -6   32.28    1.21
  -8   5  -6   31.70    1.18
  -9  -5  -6   19.28    0.96
   9  -5   6   20.09    0.90
  -9   5  -6   19.46    0.93
 -10  -5  -6    8.60    0.74
  10  -5   6   10.45    0.71
 -10   5  -6   10.40    0.73
 -11  -5  -6   -0.37    0.39
  11  -5   6   -0.53    0.35
 -11   5  -6   -0.24    0.36
 -12  -5  -6   -0.39    0.44
  12  -5   6   -0.09    0.40
 -12   5  -6   -0.34    0.39
 -13  -6   6   18.05    1.07
  13  -6  -6   19.10    0.97
 -13   6   6   19.68    1.04
 -13   6   6   18.91    1.01
  12  -6  -6   10.54    0.72
 -12  -6   6    9.87    0.79
 -12   6   6   10.08    0.75
 -12   6   6   10.59    0.79
  11  -6  -6   13.88    0.77
 -11  -6   6   13.21    0.83
 -11   6   6   13.05    0.77
 -11   6   6   14.03    0.83
  10  -6  -6    4.46    0.49
 -10  -6   6    3.93    0.53
 -10   6   6    4.60    0.50
 -10   6   6    5.07    0.53
  -9  -6   6    7.83    0.61
   9  -6  -6    8.02    0.58
  -9   6   6    7.90    0.61
   9   6  -6    8.71    0.56
   8  -6  -6    0.96    0.27
   8  -6  -6    0.73    0.31
  -8  -6   6    0.30    0.30
  -8   6   6    0.02    0.28
   8   6  -6    0.99    0.29
  -7  -6   6    3.87    0.42
   7  -6  -6    4.19    0.38
   7  -6  -6    4.79    0.42
  -7   6   6    4.81    0.44
   7   6  -6    3.99    0.37
  -6  -6   6    4.11    0.40
   6  -6  -6    4.42    0.38
   6  -6  -6    4.43    0.37
  -6   6   6    4.59    0.37
  -6   6   6    4.01    0.39
   6   6  -6    4.46    0.36
   5  -6  -6   50.30    1.38
  -5  -6   6   50.67    1.48
   5  -6  -6   51.00    1.40
  -5   6   6   53.86    1.31
   5   6  -6   52.89    1.37
   4  -6  -6   38.40    1.08
  -4  -6   6   38.34    1.15
   4  -6  -6   37.61    1.08
  -4   6   6   37.01    1.00
   4   6  -6   36.99    1.04
   3  -6  -6   86.90    2.12
  -3  -6   6   82.59    2.17
  -3   6   6   86.83    1.97
   3   6  -6   89.02    2.03
  -2  -6   6   57.44    1.55
  -2  -6   6   59.48    1.31
   2  -6  -6   58.68    1.52
   2   6  -6   57.48    1.45
  -2   6   6   60.47    1.42
   2   6  -6   57.84    1.41
  -1  -6   6   82.26    1.83
  -1  -6   6   82.91    2.07
   1  -6  -6   81.70    2.03
   1   6  -6   82.48    1.98
   1   6  -6   82.05    1.94
  -1   6   6   84.99    1.91
  -1   6   6   80.21    1.78
   0  -6   6   56.71    1.34
   0  -6  -6   56.87    1.36
   0  -6   6   56.39    1.51
   0  -6  -6   55.57    1.48
   0   6   6   56.76    1.39
   0   6   6   55.77    1.27
   0   6  -6   57.64    1.44
   1  -6   6   63.41    1.52
  -1  -6  -6   64.06    1.54
  -1  -6  -6   63.85    1.65
   1   6   6   63.55    1.54
   1   6   6   62.42    1.43
  -1   6  -6   64.85    1.64
  -2  -6  -6   41.27    1.08
   2  -6   6   40.07    1.08
  -2  -6  -6   39.84    1.17
   2   6   6   40.76    0.99
   2   6   6   39.90    1.09
  -2   6  -6   40.49    1.16
  -3  -6  -6   59.69    1.54
  -3  -6  -6   57.62    1.59
   3  -6   6   57.80    1.50
   3   6   6   60.58    1.42
  -3   6  -6   61.62    1.63
   4  -6   6    8.08    0.47
  -4  -6  -6    8.32    0.45
  -4  -6  -6    7.57    0.48
  -4   6  -6    7.85    0.47
  -5  -6  -6    2.06    0.31
   5  -6   6    2.28    0.32
  -5   6  -6    2.11    0.31
   5   6   6    2.53    0.26
  -6  -6  -6    9.63    0.58
   6  -6   6    9.41    0.58
   6   6   6    9.23    0.45
  -6   6  -6   10.02    0.60
   7  -6   6    7.07    0.55
  -7  -6  -6    6.63    0.56
  -7   6  -6    7.52    0.57
  -8  -6  -6   12.84    0.77
   8  -6   6   13.48    0.73
  -8   6  -6   13.12    0.74
  -9  -6  -6    9.65    0.73
   9  -6   6   10.99    0.70
  -9   6  -6   11.12    0.71
  10  -6   6   17.69    0.92
 -10  -6  -6   17.33    1.00
 -10   6  -6   18.21    0.96
 -11  -6  -6   17.29    1.07
  11  -6   6   21.09    1.04
 -11   6  -6   22.26    1.08
 -12  -6  -6   15.35    1.05
  12  -6   6   14.84    0.93
 -12   6  -6   14.72    0.97
  13  -7  -6    3.40    0.55
 -13   7   6    4.19    0.60
 -13   7   6    3.35    0.60
  12  -7  -6    8.13    0.70
 -12  -7   6    8.25    0.76
 -12   7   6    8.66    0.76
 -12   7   6   10.18    0.74
  11  -7  -6    8.04    0.65
 -11  -7   6    8.89    0.74
 -11   7   6    8.12    0.70
 -11   7   6    7.90    0.65
  10  -7  -6   11.97    0.72
 -10  -7   6   11.03    0.75
 -10   7   6   11.10    0.76
   9  -7  -6   21.30    0.89
  -9  -7   6   20.11    0.93
   9   7  -6   19.77    0.85
  -9   7   6   20.14    0.94
   8  -7  -6   41.86    1.34
  -8  -7   6   42.84    1.43
   8   7  -6   43.42    1.30
  -8   7   6   43.75    1.45
   7  -7  -6  103.23    2.52
   7  -7  -6  100.92    2.50
  -7  -7   6  100.12    2.66
  -7   7   6  100.63    2.71
   7   7  -6   99.02    2.44
  -6  -7   6   26.14    0.99
   6  -7  -6   27.78    0.95
   6  -7  -6   28.11    0.91
  -6   7   6   27.62    0.84
  -6   7   6   27.64    1.02
   6   7  -6   27.63    0.90
   5  -7  -6   50.11    1.37
  -5  -7   6   47.92    1.45
   5  -7  -6   49.65    1.36
   5   7  -6   48.43    1.32
  -5   7   6   48.18    1.25
  -4  -7   6   12.63    0.61
   4  -7  -6   12.47    0.54
  -4   7   6   11.73    0.51
   4   7  -6   12.89    0.56
  -3  -7   6    2.67    0.31
   3  -7  -6    2.67    0.28
  -3   7   6    2.44    0.25
   3   7  -6    2.49    0.27
   2  -7  -6    0.93    0.22
  -2  -7   6    1.52    0.15
  -2  -7   6    1.17    0.24
   2   7  -6    1.28    0.23
  -2   7   6    1.55    0.22
   2   7  -6    1.17    0.15
  -1  -7   6    0.28    0.19
  -1  -7   6    0.14    0.12
   1  -7  -6   -0.15    0.15
   1   7  -6    0.06    0.17
  -1   7   6    0.09    0.11
   1   7  -6    0.09    0.12
  -1   7   6    0.10    0.16
   0  -7  -6    0.74    0.21
   0  -7  -6    0.55    0.14
   0  -7   6    0.83    0.21
   0  -7   6    0.61    0.16
   0   7  -6    0.31    0.15
   0   7   6    0.54    0.13
   0   7   6    0.74    0.19
   1  -7   6    1.04    0.20
  -1  -7  -6    1.18    0.24
  -1  -7  -6    1.25    0.17
   1   7   6    0.98    0.21
  -1   7  -6    0.96    0.19
   1   7   6    0.86    0.15
  -2  -7  -6   15.00    0.56
  -2  -7  -6   15.42    0.65
   2  -7   6   15.43    0.59
   2   7   6   14.83    0.50
   2   7   6   15.54    0.60
  -2   7  -6   16.09    0.63
  -3  -7  -6   39.16    1.10
  -3  -7  -6   37.60    1.17
   3  -7   6   39.03    1.11
  -3   7  -6   39.62    1.18
   3   7   6   36.81    1.00
  -4  -7  -6   85.54    2.17
   4  -7   6   84.62    2.10
  -4   7  -6   84.83    2.25
   4   7   6   84.61    1.99
  -5  -7  -6   99.00    2.51
   5  -7   6   99.43    2.41
  -5   7  -6   97.28    2.58
   5   7   6   95.52    2.23
  -6  -7  -6   52.36    1.57
   6  -7   6   51.58    1.50
  -6   7  -6   50.74    1.58
  -7  -7  -6   52.04    1.64
   7  -7   6   51.12    1.55
  -7   7  -6   52.07    1.65
  -8  -7  -6   17.07    0.90
   8  -7   6   19.22    0.88
  -8   7  -6   18.68    0.91
   9  -7   6   10.96    0.73
  -9  -7  -6   11.22    0.80
  -9   7  -6   10.75    0.75
  10  -7   6    3.04    0.53
 -10  -7  -6    2.25    0.53
 -10   7  -6    2.42    0.49
  11  -7   6    2.16    0.51
 -11  -7  -6    2.65    0.60
 -11   7  -6    0.94    0.45
  12  -8  -6   10.69    0.78
 -12  -8   6   10.32    0.84
 -12   8   6   10.81    0.83
 -11  -8   6    5.90    0.66
  11  -8  -6    5.96    0.61
 -11   8   6    4.99    0.61
 -11   8   6    5.25    0.59
  10  -8  -6    7.32    0.63
 -10  -8   6    7.85    0.68
 -10   8   6    8.02    0.69
  10   8  -6    8.18    0.63
   9  -8  -6    2.00    0.40
  -9  -8   6    2.26    0.45
   9   8  -6    2.21    0.39
  -9   8   6    2.72    0.45
  -8  -8   6    0.25    0.32
   8  -8  -6   -0.24    0.27
  -8   8   6   -0.08    0.29
   8   8  -6    0.15    0.27
   7  -8  -6    4.07    0.36
  -7  -8   6    3.26    0.44
   7  -8  -6    2.62    0.39
  -7   8   6    2.82    0.42
   7   8  -6    3.41    0.37
  -6  -8   6   27.07    1.04
   6  -8  -6   28.19    1.00
   6  -8  -6   29.68    0.94
  -6   8   6   28.34    1.07
   6   8  -6   27.62    0.95
  -6   8   6   28.31    0.88
   5  -8  -6   32.21    0.99
   5  -8  -6   31.11    1.02
  -5  -8   6   30.41    1.08
   5   8  -6   29.95    0.97
  -5   8   6   31.58    0.92
   4  -8  -6   50.10    1.37
  -4  -8   6   48.88    1.47
  -4   8   6   49.12    1.27
   4   8  -6   49.38    1.35
  -3  -8   6   20.23    0.78
   3  -8  -6   19.44    0.72
  -3   8   6   19.43    0.67
   3   8  -6   19.98    0.72
  -2  -8   6   71.32    1.59
  -2  -8   6   70.97    1.89
   2  -8  -6   68.32    1.82
  -2   8   6   70.75    1.70
   2   8  -6   69.24    1.75
   2   8  -6   70.78    1.70
   1  -8  -6   57.83    1.59
  -1  -8   6   59.10    1.40
  -1  -8   6   58.63    1.63
   1   8  -6   59.52    1.50
  -1   8   6   59.89    1.49
  -1   8   6   59.19    1.38
   1   8  -6   58.78    1.53
   0  -8  -6   78.20    2.03
   0  -8   6   77.25    1.83
   0  -8   6   77.49    2.06
   0  -8  -6   79.40    1.91
   0   8  -6   80.30    1.98
   0   8   6   79.30    1.78
   0   8   6   80.09    1.90
  -1  -8  -6   49.56    1.30
  -1  -8  -6   49.19    1.41
   1  -8   6   48.99    1.27
   1   8   6   49.49    1.19
   1   8   6   48.51    1.31
  -1   8  -6   50.10    1.36
   2  -8   6   64.12    1.61
  -2  -8  -6   63.82    1.75
  -2  -8  -6   64.48    1.64
   2   8   6   63.96    1.51
   2   8   6   62.49    1.62
  -2   8  -6   65.04    1.73
  -3  -8  -6   22.34    0.77
  -3  -8  -6   21.92    0.85
   3  -8   6   21.78    0.78
   3   8   6   21.91    0.69
  -3   8  -6   20.96    0.81
   4  -8   6   18.70    0.74
  -4  -8  -6   18.38    0.73
  -4   8  -6   18.65    0.78
   4   8   6   18.81    0.66
   5  -8   6    3.98    0.40
  -5  -8  -6    4.09    0.40
   5   8   6    3.99    0.31
  -5   8  -6    3.53    0.41
  -6  -8  -6    0.53    0.28
   6  -8   6    0.57    0.29
  -6   8  -6    1.00    0.32
   7  -8   6    2.19    0.40
  -7  -8  -6    1.79    0.39
  -7   8  -6    2.02    0.40
   8  -8   6    2.60    0.45
  -8  -8  -6    2.69    0.47
  -8   8  -6    2.30    0.45
   9  -8   6   10.76    0.75
  -9  -8  -6   11.36    0.83
  -9   8  -6   10.88    0.77
  10  -8   6    8.20    0.73
 -10  -8  -6    8.27    0.79
 -10   8  -6    7.76    0.72
 -11  -8  -6    9.60    0.88
  11  -8   6   10.49    0.82
 -11   8  -6   11.46    0.87
  12  -9  -6    4.09    0.58
 -12   9   6    3.04    0.58
 -11  -9   6   13.62    0.91
  11  -9  -6   14.72    0.86
 -11   9   6   14.50    0.92
  10  -9  -6   19.22    0.93
 -10  -9   6   18.35    0.99
  10   9  -6   17.83    0.89
 -10   9   6   19.63    1.01
  -9  -9   6   21.68    1.03
   9  -9  -6   22.63    0.97
   9   9  -6   21.18    0.91
  -9   9   6   22.97    1.05
   8  -9  -6   32.35    1.17
  -8  -9   6   32.04    1.25
   8   9  -6   32.28    1.12
  -8   9   6   33.23    1.26
  -7  -9   6   18.95    0.89
   7  -9  -6   19.44    0.86
  -7   9   6   20.18    0.93
   7   9  -6   19.65    0.81
  -6  -9   6   56.01    1.74
   6  -9  -6   59.80    1.60
   6  -9  -6   58.25    1.65
  -6   9   6   57.73    1.49
   6   9  -6   58.10    1.60
  -6   9   6   58.67    1.79
  -5  -9   6   17.32    0.81
   5  -9  -6   18.20    0.77
   5  -9  -6   19.12    0.73
  -5   9   6   19.60    0.86
   5   9  -6   17.45    0.73
  -5   9   6   18.06    0.68
  -4  -9   6   34.36    1.16
   4  -9  -6   33.08    1.05
   4   9  -6   33.86    1.05
  -4   9   6   34.44    0.99
  -3  -9   6   24.73    0.92
   3  -9  -6   23.45    0.84
  -3   9   6   24.55    0.79
   3   9  -6   24.30    0.84
  -2  -9   6   12.22    0.63
  -2  -9   6   12.76    0.44
   2  -9  -6   13.05    0.60
  -2   9   6   13.82    0.49
   2   9  -6   12.80    0.46
   2   9  -6   12.62    0.59
  -2   9   6   13.22    0.56
   1  -9  -6    1.24    0.27
  -1  -9   6    0.91    0.27
  -1  -9   6    1.50    0.20
   1   9  -6    1.40    0.20
  -1   9   6    1.75    0.21
   1   9  -6    1.80    0.29
  -1   9   6    1.12    0.24
   0  -9  -6    6.14    0.37
   0  -9   6    6.36    0.48
   0  -9  -6    6.54    0.47
   0  -9   6    6.63    0.38
   0   9  -6    6.49    0.39
   0   9   6    6.02    0.34
   0   9  -6    6.71    0.46
   0   9   6    5.76    0.42
  -1  -9  -6   35.65    1.16
  -1  -9  -6   35.95    1.04
   1  -9   6   38.03    1.05
   1   9   6   36.38    0.96
  -1   9  -6   36.26    1.10
   1   9   6   36.24    1.09
  -2  -9  -6   24.87    0.82
  -2  -9  -6   24.87    0.91
   2  -9   6   24.07    0.82
  -2   9  -6   23.55    0.86
   2   9   6   25.08    0.85
   2   9   6   24.91    0.74
  -3  -9  -6   22.63    0.89
  -3  -9  -6   22.56    0.81
   3  -9   6   22.86    0.82
  -3   9  -6   24.46    0.89
   3   9   6   22.98    0.73
  -4  -9  -6   22.93    0.84
   4  -9   6   22.85    0.85
   4   9   6   22.81    0.76
  -4   9  -6   20.70    0.87
   5  -9   6   23.50    0.91
  -5  -9  -6   23.72    0.91
  -5   9  -6   23.34    0.96
   5   9   6   23.97    0.82
   6  -9   6   43.97    1.40
  -6  -9  -6   45.94    1.46
  -6   9  -6   43.56    1.48
  -7  -9  -6   27.06    1.09
   7  -9   6   25.36    1.04
  -7   9  -6   25.87    1.09
  -8  -9  -6   34.71    1.34
   8  -9   6   33.33    1.25
  -8   9  -6   32.19    1.29
   9  -9   6   17.60    0.93
  -9  -9  -6   17.35    1.01
  -9   9  -6   17.25    0.94
  10  -9   6    8.46    0.74
 -10  -9  -6    9.07    0.84
 -10   9  -6    7.61    0.73
 -11  -9  -6    0.01    0.49
  11 -10  -6   13.18    0.85
 -11 -10   6   13.71    0.94
 -11  10   6   12.88    0.91
  10 -10  -6    3.47    0.52
 -10 -10   6    2.05    0.52
 -10  10   6    2.87    0.54
  10  10  -6    3.11    0.49
  -9 -10   6    0.50    0.39
   9 -10  -6   -0.14    0.32
  -9  10   6    0.02    0.33
   9  10  -6    0.22    0.33
   8 -10  -6    0.21    0.32
  -8 -10   6   -0.04    0.33
   8  10  -6    0.11    0.29
  -8  10   6    0.31    0.33
  -7 -10   6    0.39    0.33
   7 -10  -6    0.57    0.32
  -7  10   6    0.44    0.33
   7  10  -6    0.77    0.31
   6 -10  -6    5.95    0.51
  -6 -10   6    6.71    0.59
   6 -10  -6    6.47    0.48
   6  10  -6    6.45    0.51
  -6  10   6    6.02    0.55
   5 -10  -6   21.71    0.82
  -5 -10   6   22.33    0.95
   5  10  -6   20.48    0.83
  -5  10   6   22.53    0.78
  -5  10   6   23.58    0.97
   4 -10  -6    8.55    0.51
  -4 -10   6    7.92    0.58
   4  10  -6    8.71    0.53
  -4  10   6    7.89    0.48
   3 -10  -6   24.14    0.87
  -3 -10   6   24.59    0.95
   3  10  -6   24.33    0.88
  -3  10   6   23.26    0.80
  -2 -10   6   26.14    0.98
   2 -10  -6   26.93    0.94
  -2  10   6   28.08    0.82
   2  10  -6   26.95    0.92
  -2  10   6   25.35    0.86
   1 -10  -6   76.61    2.07
  -1 -10   6   79.38    2.14
  -1 -10   6   79.22    1.85
  -1  10   6   78.46    1.85
  -1  10   6   77.52    1.94
   1  10  -6   78.60    1.98
   1  10  -6   81.28    2.01
   0 -10   6   54.47    1.62
   0 -10  -6   52.07    1.56
   0 -10  -6   54.74    1.46
   0 -10   6   57.41    1.41
   0  10  -6   54.04    1.51
   0  10   6   53.80    1.35
   0  10  -6   58.55    1.51
   0  10   6   53.36    1.47
  -1 -10  -6   66.74    1.70
   1 -10   6   62.55    1.63
  -1 -10  -6   65.01    1.82
   1  10   6   62.82    1.69
  -1  10  -6   65.07    1.76
   1  10   6   66.05    1.57
   2 -10   6   16.27    0.67
  -2 -10  -6   16.74    0.67
  -2 -10  -6   15.90    0.75
  -2  10  -6   16.41    0.70
   2  10   6   16.84    0.61
   2  10   6   15.76    0.70
  -3 -10  -6   11.80    0.59
   3 -10   6   11.24    0.59
  -3  10  -6   11.52    0.63
   3  10   6   11.36    0.60
   3  10   6   10.75    0.50
  -4 -10  -6    8.28    0.53
   4 -10   6    7.40    0.54
   4  10   6    6.80    0.45
  -4  10  -6    7.65    0.55
   5 -10   6    3.51    0.42
  -5 -10  -6    4.22    0.45
   5  10   6    3.62    0.36
  -5  10  -6    3.56    0.44
   6 -10   6   -0.27    0.29
  -6 -10  -6   -0.03    0.27
  -6  10  -6   -0.21    0.29
  -7 -10  -6    1.03    0.37
   7 -10   6    0.73    0.35
  -7  10  -6    0.84    0.37
   8 -10   6    7.67    0.65
  -8 -10  -6    7.40    0.69
  -8  10  -6    7.28    0.65
   9 -10   6    9.89    0.76
  -9 -10  -6    9.74    0.80
  -9  10  -6    8.14    0.72
  10 -10   6   12.90    0.89
 -10 -10  -6   13.77    0.98
 -10  10  -6   15.11    0.97
 -10 -11   6    5.13    0.68
  10 -11  -6    5.86    0.63
  10  11  -6    4.73    0.57
 -10  11   6    5.33    0.65
   9 -11  -6   17.32    0.91
  -9 -11   6   18.16    0.99
   9  11  -6   17.89    0.88
  -9  11   6   17.69    0.99
  -8 -11   6   10.80    0.76
   8 -11  -6   11.30    0.72
   8  11  -6   11.04    0.68
  -8  11   6   12.28    0.80
  -7 -11   6   24.75    1.11
   7 -11  -6   26.42    1.05
   7  11  -6   27.18    1.01
  -7  11   6   26.42    1.14
  -6 -11   6   29.05    1.16
   6  11  -6   28.80    1.04
  -6  11   6   29.55    1.18
  -5 -11   6   38.31    1.38
   5 -11  -6   40.75    1.25
  -5  11   6   42.00    1.18
   5  11  -6   41.28    1.28
  -5  11   6   41.10    1.41
  -4 -11   6    6.76    0.56
   4 -11  -6    5.94    0.48
   4  11  -6    6.22    0.50
  -4  11   6    6.16    0.55
  -4  11   6    6.11    0.45
  -3 -11   6    2.82    0.41
   3 -11  -6    3.86    0.38
   3  11  -6    3.26    0.39
  -3  11   6    3.27    0.34
  -3  11   6    3.54    0.32
  -2 -11   6    1.15    0.32
   2 -11  -6    1.56    0.30
   2  11  -6    1.39    0.31
  -2  11   6    1.50    0.25
  -2  11   6    1.51    0.30
  -1 -11   6    0.03    0.25
  -1 -11   6    0.18    0.18
   1 -11  -6    0.43    0.25
   1  11  -6    0.22    0.26
   1  11  -6    0.24    0.19
  -1  11   6    0.63    0.26
  -1  11   6    0.41    0.20
   0 -11   6    3.94    0.43
   0 -11  -6    4.20    0.42
   0 -11  -6    3.89    0.34
   0 -11   6    4.40    0.37
   0  11  -6    3.87    0.41
   0  11   6    4.24    0.33
   0  11   6    4.10    0.40
   0  11  -6    4.07    0.35
  -1 -11  -6    4.34    0.40
  -1 -11  -6    4.32    0.44
   1 -11   6    4.49    0.40
  -1  11  -6    3.90    0.38
   1  11   6    4.32    0.41
   1  11   6    4.33    0.37
  -2 -11  -6    6.28    0.53
  -2 -11  -6    7.52    0.49
   2 -11   6    8.44    0.51
   2  11   6    7.08    0.44
   2  11   6    6.35    0.50
  -2  11  -6    9.20    0.55
   3 -11   6   15.25    0.69
  -3 -11  -6   15.39    0.70
  -3  11  -6   16.72    0.75
   3  11   6   15.20    0.63
   3  11   6   15.87    0.74
  -4 -11  -6   20.56    0.84
   4 -11   6   19.64    0.82
  -4  11  -6   19.35    0.87
   4  11   6   19.60    0.74
   5 -11   6   19.57    0.87
  -5 -11  -6   20.63    0.89
   5  11   6   21.24    0.79
  -5  11  -6   20.25    0.92
   6 -11   6   21.38    0.94
  -6 -11  -6   22.58    0.98
   6  11   6   21.26    0.85
  -6  11  -6   21.41    0.99
  -7 -11  -6   22.46    1.06
   7 -11   6   24.12    1.03
  -7  11  -6   23.35    1.08
  -8 -11  -6    4.21    0.59
   8 -11   6    3.78    0.54
  -8  11  -6    3.92    0.56
  -9 -11  -6    7.91    0.78
   9 -11   6    7.84    0.71
  -9  11  -6    8.34    0.76
 -10 -11  -6    1.07    0.53
  10 -12  -6    1.99    0.50
 -10 -12   6    1.42    0.55
  10  12  -6    1.91    0.49
 -10  12   6    1.58    0.51
  -9 -12   6    1.20    0.49
   9 -12  -6    0.78    0.39
  -9  12   6    0.65    0.43
   9  12  -6    0.85    0.38
   8 -12  -6    5.32    0.55
  -8 -12   6    5.06    0.61
  -8  12   6    4.76    0.60
   8  12  -6    4.02    0.49
  -7 -12   6    1.34    0.43
   7  12  -6    0.92    0.35
  -7  12   6    0.47    0.36
  -6 -12   6    3.36    0.49
  -6  12   6    3.52    0.50
   6  12  -6    3.49    0.43
  -5 -12   6    2.81    0.46
   5  12  -6    3.51    0.43
  -4 -12   6   42.50    1.47
   4 -12  -6   44.33    1.35
  -4  12   6   43.14    1.26
   4  12  -6   44.90    1.37
  -4  12   6   43.10    1.47
   3 -12  -6   29.63    1.04
  -3 -12   6   28.46    1.12
  -3  12   6   28.37    0.95
   3  12  -6   28.45    1.03
   2 -12  -6   38.47    1.25
  -2 -12   6   38.96    1.34
   2  12  -6   38.55    1.24
  -2  12   6   37.44    1.16
   1 -12  -6   11.64    0.65
  -1 -12   6   10.13    0.66
   1  12  -6   11.31    0.64
  -1  12   6   11.36    0.60
   0 -12   6   12.01    0.69
   0 -12   6   11.45    0.54
   0 -12  -6   11.93    0.59
   0 -12  -6   11.69    0.66
   0  12   6   11.31    0.62
   0  12  -6   12.25    0.66
   0  12  -6   12.59    0.59
   1 -12   6   19.79    0.76
  -1 -12  -6   20.35    0.89
  -1 -12  -6   21.82    0.80
   1  12   6   20.41    0.72
   1  12   6   19.87    0.82
  -1  12  -6   19.04    0.84
  -1  12  -6   19.50    0.80
  -2 -12  -6   35.42    1.14
   2 -12   6   34.50    1.10
  -2  12  -6   33.85    1.17
   2  12   6   35.19    1.03
   2  12   6   33.87    1.16
   3 -12   6    8.01    0.55
  -3 -12  -6   10.87    0.60
   3  12   6    9.26    0.51
  -3  12  -6    9.46    0.61
   3  12   6    9.38    0.61
  -4 -12  -6    9.73    0.63
   4 -12   6    9.73    0.61
  -4  12  -6    9.01    0.64
   4  12   6    9.56    0.64
   4  12   6    9.84    0.55
  -5 -12  -6   -0.09    0.28
   5 -12   6    0.08    0.30
   5  12   6   -0.16    0.27
  -5  12  -6    0.10    0.30
   6 -12   6    2.05    0.42
  -6 -12  -6    2.79    0.45
   6  12   6    2.33    0.39
  -6  12  -6    2.28    0.45
   7 -12   6    2.98    0.48
  -7 -12  -6    3.01    0.50
  -7  12  -6    3.01    0.52
   8 -12   6    7.26    0.68
  -8 -12  -6    7.21    0.70
  -8  12  -6    7.94    0.73
  -9 -12  -6    4.66    0.65
   9 -12   6    4.41    0.61
  -9 -13   6    7.53    0.78
  -9  13   6    7.04    0.74
   9  13  -6    7.79    0.67
  -8 -13   6   16.55    0.99
  -8  13   6   16.12    0.97
   8  13  -6   16.50    0.87
  -7 -13   6    7.31    0.70
   7  13  -6    6.78    0.60
  -7  13   6    6.53    0.66
  -6 -13   6   21.67    1.05
   6  13  -6   21.70    0.93
  -6  13   6   20.69    1.04
  -5 -13   6    8.20    0.66
   5  13  -6    8.43    0.60
  -5  13   6    8.73    0.68
  -4 -13   6   18.47    0.94
   4 -13  -6   21.85    0.87
   4  13  -6   21.43    0.90
  -4  13   6   19.44    0.79
  -4  13   6   20.05    0.96
  -3 -13   6    2.93    0.47
   3 -13  -6    3.54    0.41
  -3  13   6    3.53    0.39
   3  13  -6    2.29    0.39
  -3  13   6    4.02    0.46
   2 -13  -6    0.10    0.26
  -2 -13   6   -0.06    0.28
   2  13  -6    0.14    0.28
  -2  13   6    0.04    0.25
  -1 -13   6   -0.31    0.27
   1 -13  -6   -0.10    0.25
  -1  13   6   -0.26    0.24
   1  13  -6   -0.30    0.26
   0 -13   6    0.26    0.29
   0 -13  -6    0.08    0.27
   0  13   6    0.10    0.27
   0  13  -6    0.41    0.29
   1 -13   6    6.71    0.47
  -1 -13  -6    7.28    0.58
  -1  13  -6    6.43    0.55
  -1  13  -6    6.05    0.51
   1  13   6    6.00    0.51
   2 -13   6    3.37    0.39
  -2  13  -6    3.08    0.40
   2  13   6    4.02    0.45
   3 -13   6   17.48    0.79
   3  13   6   18.53    0.85
  -3  13  -6   17.35    0.83
   4 -13   6   17.80    0.83
   4  13   6   17.36    0.86
  -4  13  -6   17.44    0.87
   5 -13   6    4.74    0.51
  -5  13  -6    4.68    0.55
   5  13   6    5.47    0.56
   6 -13   6   26.71    1.11
  -6  13  -6   26.53    1.18
   7 -13   6    9.99    0.75
  -7  13  -6   11.34    0.82
   8 -13   6    6.96    0.70
  -8  13  -6    7.18    0.72
  -8 -14   6   -0.01    0.43
  -8  14   6    0.11    0.38
   8  14  -6    0.52    0.39
  -7 -14   6    2.22    0.53
  -7  14   6    1.57    0.47
   7  14  -6    1.81    0.43
  -6 -14   6    0.43    0.41
   6  14  -6    0.68    0.36
  -6  14   6    0.62    0.37
  -5 -14   6    0.82    0.40
  -5  14   6    0.36    0.36
   5  14  -6    0.62    0.36
  -4 -14   6    7.26    0.66
   4  14  -6    6.71    0.57
  -4  14   6    6.98    0.64
   3 -14  -6   19.94    0.88
  -3 -14   6   19.81    0.98
  -3  14   6   19.76    0.82
   3  14  -6   19.19    0.88
  -3  14   6   19.84    0.94
  -2 -14   6   19.58    0.95
   2 -14  -6   17.20    0.84
  -2  14   6   18.31    0.89
  -2  14   6   18.23    0.80
   2  14  -6   19.51    0.88
  -1 -14   6   31.48    1.24
   1 -14  -6   32.91    1.19
   1  14  -6   30.75    1.15
  -1  14   6   31.52    1.11
   0 -14  -6    7.55    0.60
   0  14   6    6.71    0.56
   0  14  -6   10.33    0.68
  -1  14  -6   21.01    0.95
   1  14   6   22.58    0.94
   2 -14   6    5.43    0.47
   2  14   6    5.49    0.53
  -2  14  -6    4.65    0.48
  -2  14  -6    5.59    0.56
   3 -14   6    0.59    0.31
   3  14   6    0.06    0.33
  -3  14  -6   -0.19    0.30
   4 -14   6    0.89    0.34
  -4  14  -6    0.56    0.36
   4  14   6    0.54    0.36
   5 -14   6    0.50    0.34
   5  14   6    0.24    0.35
  -5  14  -6   -0.30    0.32
   6 -14   6   -0.23    0.33
  -6  14  -6   -0.18    0.37
   6  14   6    0.06    0.36
   7 -14   6    0.10    0.38
  -7  14  -6    0.28    0.41
   7  14   6    0.67    0.44
  -7 -15   6    9.60    0.83
  -7  15   6   10.67    0.85
   7  15  -6   10.68    0.76
  -6 -15   6    9.11    0.77
  -6  15   6    9.20    0.78
   6  15  -6    9.48    0.69
  -5 -15   6    7.55    0.72
   5  15  -6    8.61    0.67
  -5  15   6    7.92    0.71
  -4 -15   6    6.17    0.65
   4  15  -6    6.72    0.59
  -4  15   6    6.53    0.63
  -3 -15   6   14.18    0.87
   3 -15  -6   15.92    0.80
  -3  15   6   14.77    0.74
   3  15  -6   14.14    0.79
  -3  15   6   15.48    0.85
   2 -15  -6    1.18    0.36
  -2  15   6    1.22    0.36
  -2  15   6    1.35    0.35
   2  15  -6    1.26    0.38
  -1 -15   6    2.57    0.47
  -1  15   6    1.27    0.37
   1  15  -6    2.02    0.44
  -1  15   6    1.77    0.40
   0  15   6    0.26    0.31
   0  15  -6   -0.34    0.31
  -1  15  -6    2.32    0.44
   1  15   6    3.09    0.47
   2  15   6    0.95    0.37
  -2  15  -6    1.60    0.41
   3 -15   6    8.29    0.62
   3  15   6    7.52    0.65
  -3  15  -6    7.81    0.65
   4 -15   6    8.50    0.65
  -4  15  -6    8.03    0.68
   4  15   6    8.16    0.68
   5 -15   6    8.99    0.69
   5  15   6    7.98    0.71
  -5  15  -6    8.51    0.73
   6 -15   6    7.05    0.66
   6  15   6    7.85    0.73
  -6  15  -6    6.63    0.69
  -6 -16   6    0.60    0.47
   6  16  -6    1.15    0.43
  -6  16   6    1.36    0.47
  -5 -16   6    4.21    0.62
  -5  16   6    3.83    0.58
   5  16  -6    4.00    0.54
  -4 -16   6   15.80    0.96
  -4  16   6   16.35    0.94
   4  16  -6   15.24    0.86
  -3 -16   6    2.89    0.52
   3  16  -6    2.85    0.48
  -3  16   6    3.01    0.50
  -2 -16   6   13.60    0.87
  -2  16   6   13.76    0.82
  -2  16   6   12.52    0.74
   2  16  -6   12.91    0.79
  -1 -16   6   14.55    0.89
  -1  16   6   15.54    0.82
   1  16  -6   15.07    0.86
   0  16  -6    6.25    0.61
   0  16   6    5.29    0.56
   1  16   6   10.11    0.72
  -1  16  -6    9.93    0.73
  -2  16  -6    9.28    0.72
   2  16   6   10.05    0.74
  -3  16  -6    1.38    0.44
   3  16   6    1.21    0.44
   4 -16   6    7.01    0.62
   4  16   6    6.67    0.69
  -4  16  -6    7.35    0.69
   5 -16   6    0.29    0.38
  -5  16  -6    0.33    0.41
   6 -16   6    0.14    0.39
  -5  17   6    0.49    0.41
  -4 -17   6    5.01    0.66
   4  17  -6    5.34    0.61
  -4  17   6    5.81    0.64
  -3 -17   6    1.24    0.46
  -3  17   6    0.87    0.39
   3  17  -6    0.96    0.43
  -2 -17   6    0.57    0.41
   2  17  -6    0.43    0.38
   1  17  -6    0.47    0.39
  -1  17   6   -0.37    0.33
   0  17  -6    0.26    0.37
   0  17   6    0.09    0.37
   1  17   6    3.71    0.55
  -1  17  -6    2.22    0.49
  -2  17  -6    0.04    0.37
   2  17   6    0.37    0.41
   3  17   6    2.42    0.53
  -3  17  -6    2.74    0.52
   1  18  -6   12.86    0.85
   0  18  -6    8.56    0.74
   0  18   6    7.58    0.71
   1  18   6    8.28    0.74
 -14   0   7    0.43    0.47
 -13   0   7    0.53    0.43
 -12   0   7    0.53    0.40
  11   0  -7   -0.08    0.34
 -11   0   7   -0.20    0.33
  10   0  -7   -0.22    0.31
 -10   0   7    0.08    0.29
  -9   0   7   -0.29    0.26
  -9   0   7    0.00    0.23
   9   0  -7   -0.12    0.21
   9   0  -7    0.19    0.29
   8   0  -7    0.34    0.27
   8   0  -7    0.23    0.20
  -8   0   7   -0.28    0.18
  -8   0   7   -0.65    0.21
  -7   0   7    0.14    0.17
  -7   0   7   -0.47    0.18
  -6   0   7   -0.10    0.16
  -5   0   7   -0.21    0.13
   5   0  -7   -0.19    0.16
  -4   0   7   -0.05    0.11
   4   0  -7   -0.07    0.15
   4   0  -7   -0.08    0.10
   3   0  -7   -0.17    0.13
  -3   0   7   -0.07    0.10
   3   0  -7   -0.08    0.08
  -2   0   7    0.02    0.09
   2   0  -7    0.07    0.08
   2   0  -7   -0.14    0.12
  -1   0   7    0.11    0.13
   1   0  -7   -0.03    0.11
   1   0  -7    0.07    0.09
  -1   0   7   -0.04    0.09
   0   0   7   -0.13    0.04
   0   0  -7    0.03    0.11
   1   0   7   -0.02    0.12
  -1   0  -7    0.06    0.11
   1   0   7   -0.10    0.10
   2   0   7   -0.19    0.10
   2   0   7   -0.27    0.13
  -2   0  -7    0.03    0.11
   3   0   7   -0.17    0.14
  -3   0  -7   -0.17    0.11
   3   0   7    0.00    0.10
   4   0   7   -0.11    0.10
   4   0   7   -0.19    0.15
  -4   0  -7    0.16    0.16
  -4   0  -7   -0.13    0.12
   5   0   7   -0.09    0.11
   5   0   7   -0.03    0.18
  -5   0  -7   -0.17    0.16
  -6   0  -7    0.10    0.19
   6   0   7    0.04    0.20
   6   0   7    0.05    0.13
   7   0   7   -0.07    0.22
  -7   0  -7   -0.19    0.20
   8   0   7   -0.13    0.25
  -8   0  -7   -0.15    0.22
  -9   0  -7    0.04    0.33
  -9   0  -7   -0.04    0.11
   9   0   7   -0.07    0.26
 -10   0  -7    0.11    0.27
 -10   0  -7   -0.27    0.33
  10   0   7    0.24    0.31
 -11   0  -7    0.22    0.39
  11   0   7   -0.35    0.33
 -12   0  -7   -0.42    0.39
 -14   1   7    0.13    0.45
 -13  -1   7   -0.32    0.39
 -13   1   7   -0.39    0.40
 -12  -1   7    0.01    0.39
 -12   1   7    0.53    0.38
 -11  -1   7    2.74    0.46
 -11   1   7    3.14    0.46
  10  -1  -7    0.99    0.29
 -10  -1   7    1.37    0.36
  10  -1  -7    1.33    0.36
 -10   1   7    0.37    0.28
 -10   1   7    0.80    0.34
  -9  -1   7    0.31    0.29
   9  -1  -7    0.94    0.33
   9  -1  -7    0.33    0.26
  -9   1   7    0.11    0.26
  -9   1   7    0.88    0.30
   8  -1  -7   -0.13    0.22
   8  -1  -7    0.07    0.27
  -8  -1   7   -0.15    0.20
  -8  -1   7    0.31    0.25
  -8   1   7   -0.25    0.21
  -8   1   7    0.35    0.24
  -7  -1   7    4.15    0.35
   7  -1  -7    3.45    0.31
  -7  -1   7    3.49    0.28
   7  -1  -7    4.38    0.39
  -7   1   7    3.30    0.32
  -7   1   7    3.98    0.35
  -6  -1   7    6.93    0.41
   6  -1  -7    7.75    0.46
  -6  -1   7    6.83    0.35
  -6   1   7    7.06    0.39
  -5  -1   7   -0.04    0.14
   5  -1  -7   -0.05    0.17
   5   1  -7    0.10    0.10
  -5   1   7   -0.16    0.13
  -4  -1   7   17.33    0.56
   4  -1  -7   16.73    0.59
  -4   1   7   15.95    0.51
   3  -1  -7   15.37    0.53
  -3  -1   7   14.51    0.48
   3  -1  -7   14.73    0.42
   3   1  -7   14.17    0.44
  -3   1   7   13.86    0.43
   2  -1  -7    2.97    0.15
  -2  -1   7    2.93    0.22
   2  -1  -7    3.18    0.26
   2   1  -7    3.30    0.20
  -2   1   7    2.87    0.16
  -2   1   7    3.26    0.27
   2   1  -7    2.79    0.26
  -1  -1   7    0.08    0.10
   1  -1  -7   -0.04    0.06
   1  -1  -7    0.09    0.12
  -1   1   7    0.05    0.12
   1   1  -7   -0.08    0.11
  -1   1   7    0.01    0.07
   1   1  -7    0.00    0.10
   0  -1   7   37.45    0.90
   0  -1  -7   37.08    0.96
   0   1  -7   36.75    0.93
   0   1   7   36.11    0.90
  -1  -1  -7   13.88    0.47
   1  -1   7   13.41    0.47
   1  -1   7   13.86    0.42
  -1   1  -7   12.91    0.42
  -2  -1  -7   17.42    0.55
   2  -1   7   18.61    0.48
   2  -1   7   17.03    0.56
   2   1   7   17.18    0.55
  -2   1  -7   16.15    0.59
   2   1   7   16.84    0.51
  -2   1  -7   17.67    0.50
   3  -1   7    0.44    0.11
  -3  -1  -7    0.41    0.15
   3  -1   7    0.25    0.16
  -3   1  -7    0.20    0.16
   3   1   7    0.17    0.16
  -3   1  -7    0.44    0.12
   3   1   7    0.27    0.13
   4  -1   7    2.76    0.19
   4  -1   7    3.21    0.28
  -4  -1  -7    3.08    0.27
  -4   1  -7    2.83    0.28
   4   1   7    2.85    0.26
   4   1   7    2.62    0.23
  -4   1  -7    2.51    0.21
   5  -1   7    2.14    0.16
   5  -1   7    1.56    0.26
   5   1   7    1.73    0.25
  -5   1  -7    1.59    0.26
   5   1   7    2.35    0.21
   6  -1   7    0.91    0.15
   6  -1   7    1.36    0.27
   6   1   7    1.00    0.19
  -6   1  -7    0.61    0.25
   6   1   7    1.02    0.25
   7  -1   7    1.31    0.30
  -7  -1  -7    1.14    0.34
  -7   1  -7    1.43    0.30
   7   1   7    1.89    0.30
   8  -1   7    0.11    0.27
  -8  -1  -7    0.73    0.33
   8   1   7    0.13    0.26
  -8   1  -7    0.26    0.27
  -9  -1  -7    1.82    0.41
   9  -1   7    2.48    0.40
   9   1   7    2.58    0.38
  -9   1  -7    1.30    0.36
  10  -1   7    0.38    0.34
 -10  -1  -7    0.28    0.35
 -10   1  -7    0.63    0.32
  10   1   7    0.31    0.31
 -10   1  -7    0.01    0.34
  11  -1   7    0.05    0.35
 -11  -1  -7    0.40    0.41
 -11   1  -7    0.08    0.17
 -11   1  -7    0.40    0.40
 -12  -1  -7    2.45    0.56
 -12   1  -7    3.45    0.60
 -14   2   7    0.76    0.46
 -13  -2   7    2.39    0.53
 -13   2   7    1.85    0.50
 -12  -2   7    0.91    0.43
 -12   2   7    1.07    0.43
 -11  -2   7    0.27    0.34
 -11   2   7    0.20    0.30
 -11   2   7   -0.03    0.31
  10  -2  -7    0.81    0.30
  10  -2  -7    1.07    0.34
 -10  -2   7    0.70    0.35
 -10   2   7    0.75    0.30
 -10   2   7    0.53    0.33
   9  -2  -7    8.28    0.50
  -9  -2   7    6.65    0.53
   9  -2  -7    7.88    0.55
  -9   2   7    7.55    0.53
  -9   2   7    6.82    0.52
   8  -2  -7    1.06    0.26
  -8  -2   7    1.20    0.30
   8  -2  -7    1.56    0.32
  -8   2   7    1.36    0.29
  -8   2   7    1.24    0.28
  -7  -2   7    0.47    0.24
  -7  -2   7    0.91    0.17
   7  -2  -7    1.00    0.27
   7  -2  -7    0.91    0.23
  -7   2   7    0.74    0.22
  -7   2   7    0.30    0.23
   6  -2  -7    3.59    0.34
   6  -2  -7    3.56    0.29
  -6  -2   7    3.46    0.25
  -6  -2   7    3.54    0.34
   6   2  -7    4.12    0.33
  -6   2   7    3.56    0.29
  -5  -2   7   17.22    0.62
   5  -2  -7   17.79    0.64
   5   2  -7   18.06    0.58
  -5   2   7   17.16    0.58
   4  -2  -7    0.17    0.16
  -4  -2   7    0.09    0.15
  -4   2   7    0.15    0.11
   4   2  -7    0.06    0.12
  -3  -2   7   10.94    0.42
   3  -2  -7   11.15    0.45
  -3   2   7   10.59    0.34
  -3   2   7   10.58    0.43
  -2  -2   7    0.22    0.13
   2  -2  -7    0.12    0.14
   2   2  -7    0.04    0.06
  -2   2   7    0.15    0.13
  -2   2   7    0.26    0.07
  -1  -2   7    2.26    0.20
  -1  -2   7    2.36    0.22
   1  -2  -7    2.40    0.21
  -1   2   7    2.48    0.20
   0  -2   7   -0.18    0.11
   0  -2  -7   -0.19    0.11
   0  -2   7    0.02    0.11
   0   2  -7   -0.08    0.10
   0   2   7   -0.17    0.11
  -1  -2  -7    3.95    0.28
   1  -2   7    4.37    0.29
  -1   2  -7    4.53    0.23
   1   2   7    4.71    0.27
  -1   2  -7    4.34    0.29
   2  -2   7   10.71    0.33
  -2  -2  -7    8.81    0.40
   2  -2   7    8.62    0.40
  -2   2  -7    8.14    0.41
  -3  -2  -7    6.89    0.36
   3  -2   7    6.79    0.26
   3  -2   7    7.11    0.39
   3   2   7    7.17    0.36
   3   2   7    7.17    0.33
  -3   2  -7    7.35    0.26
  -3   2  -7    6.55    0.38
  -4  -2  -7    0.32    0.16
  -4  -2  -7    0.42    0.20
   4  -2   7    0.45    0.19
   4  -2   7    0.44    0.09
   4   2   7    0.43    0.17
  -4   2  -7    0.21    0.17
   4   2   7    0.45    0.15
   5  -2   7    1.28    0.25
  -5  -2  -7    1.42    0.29
   5   2   7    1.60    0.23
  -5   2  -7    1.44    0.26
   6  -2   7    3.30    0.35
  -6  -2  -7    3.34    0.38
   6   2   7    3.26    0.32
  -6   2  -7    3.30    0.36
   7  -2   7    0.14    0.25
  -7  -2  -7   -0.30    0.26
   7   2   7   -0.04    0.22
  -7   2  -7    0.25    0.25
   8  -2   7   -0.17    0.26
  -8  -2  -7   -0.81    0.27
   8   2   7   -0.14    0.23
  -8   2  -7    0.17    0.26
  -9  -2  -7    2.08    0.44
   9  -2   7    1.66    0.38
  -9   2  -7    1.24    0.36
   9   2   7    2.19    0.35
  10  -2   7   -0.03    0.33
 -10  -2  -7   -0.51    0.33
 -10   2  -7    0.10    0.31
  11  -2   7    0.06    0.35
 -11  -2  -7   -0.49    0.38
 -11   2  -7    0.05    0.38
 -11   2  -7    0.03    0.36
 -12  -2  -7    0.68    0.45
  12  -2   7    1.08    0.43
 -12   2  -7    0.58    0.40
 -12   2  -7    0.63    0.45
 -14   3   7    2.01    0.55
 -13  -3   7    1.97    0.53
 -13   3   7    2.57    0.53
 -12  -3   7    2.55    0.51
 -12   3   7    1.66    0.47
 -11  -3   7    0.45    0.37
  11  -3  -7    0.67    0.34
 -11   3   7    0.32    0.32
 -11   3   7    0.54    0.36
 -10  -3   7    0.88    0.34
  10  -3  -7    0.57    0.30
 -10   3   7    0.18    0.30
 -10   3   7    0.92    0.34
   9  -3  -7    4.23    0.43
  -9  -3   7    4.74    0.47
   9  -3  -7    4.23    0.41
  -9   3   7    3.68    0.41
  -9   3   7    4.67    0.42
   8  -3  -7    9.20    0.54
  -8  -3   7   10.15    0.58
   8  -3  -7   10.73    0.58
  -8   3   7    9.61    0.53
  -7  -3   7    5.05    0.42
   7  -3  -7    3.73    0.36
   7  -3  -7    4.27    0.38
  -7   3   7    2.58    0.33
  -7   3   7    4.05    0.37
   7   3  -7    4.20    0.35
  -6  -3   7    9.59    0.37
  -6  -3   7   10.79    0.52
   6  -3  -7   10.75    0.53
   6  -3  -7    9.93    0.49
  -6   3   7   10.20    0.45
   6   3  -7   10.53    0.48
   5  -3  -7    0.02    0.17
  -5  -3   7    0.12    0.17
  -5   3   7    0.14    0.14
   5   3  -7    0.19    0.15
   4  -3  -7    2.17    0.24
  -4  -3   7    1.71    0.23
  -4   3   7    2.12    0.24
   4   3  -7    2.08    0.21
  -4   3   7    2.03    0.17
   3  -3  -7   26.16    0.79
  -3  -3   7   25.72    0.77
  -3   3   7   24.94    0.72
  -3   3   7   25.02    0.64
   3   3  -7   25.12    0.71
   2  -3  -7    2.65    0.24
  -2  -3   7    2.72    0.23
  -2  -3   7    2.51    0.20
  -2   3   7    2.86    0.23
   2   3  -7    2.92    0.24
   1  -3  -7    5.11    0.32
  -1  -3   7    5.50    0.27
  -1  -3   7    5.31    0.30
  -1   3   7    5.33    0.30
   1   3  -7    4.74    0.28
   0  -3   7   33.61    0.92
   0  -3   7   33.58    0.85
   0  -3  -7   32.62    0.92
   0  -3  -7   33.30    0.78
   0   3   7   33.49    0.86
   0   3  -7   33.13    0.91
  -1  -3  -7    2.89    0.25
  -1  -3  -7    2.88    0.19
   1  -3   7    2.96    0.23
   1   3   7    2.83    0.25
  -1   3  -7    2.93    0.27
  -1   3  -7    2.73    0.19
   2  -3   7   -0.02    0.15
  -2  -3  -7    0.05    0.12
  -2  -3  -7    0.02    0.15
  -2   3  -7    0.06    0.14
   2   3   7   -0.04    0.13
  -3  -3  -7    0.00    0.15
   3  -3   7    0.09    0.16
  -3  -3  -7    0.01    0.15
   3   3   7    0.01    0.15
   3   3   7   -0.02    0.05
  -3   3  -7   -0.07    0.15
  -4  -3  -7    8.15    0.43
  -4  -3  -7    8.02    0.44
   4  -3   7    7.95    0.45
  -4   3  -7    8.31    0.47
   4   3   7    7.67    0.40
   4   3   7    8.06    0.38
   5  -3   7    1.05    0.27
  -5  -3  -7    0.86    0.26
  -5   3  -7    1.15    0.25
   5   3   7    1.17    0.22
   6  -3   7    7.49    0.50
  -6  -3  -7    6.16    0.51
  -6   3  -7    6.73    0.48
   6   3   7    7.21    0.43
   7  -3   7   -0.01    0.26
  -7  -3  -7   -0.21    0.27
   7   3   7   -0.15    0.21
  -7   3  -7   -0.22    0.23
   8  -3   7    1.23    0.34
  -8  -3  -7    1.32    0.38
  -8   3  -7    1.69    0.35
   8   3   7    1.72    0.30
   9  -3   7    7.45    0.59
  -9  -3  -7    7.94    0.65
  -9   3  -7    6.82    0.59
   9   3   7    8.07    0.53
 -10  -3  -7    0.45    0.40
  10  -3   7    0.06    0.35
 -10   3  -7    0.84    0.37
 -11  -3  -7    0.88    0.46
  11  -3   7    1.39    0.44
 -11   3  -7    1.30    0.42
 -12  -3  -7    0.05    0.46
  12  -3   7   -0.14    0.40
 -12   3  -7    0.27    0.45
 -12   3  -7    0.63    0.43
 -13  -4   7    0.95    0.47
 -13   4   7    1.09    0.46
  12  -4  -7    0.66    0.36
 -12  -4   7   -0.02    0.41
 -12   4   7    0.82    0.41
 -12   4   7   -0.18    0.36
 -11  -4   7    4.82    0.55
  11  -4  -7    4.48    0.48
 -11   4   7    3.42    0.49
 -10  -4   7   -0.30    0.30
  10  -4  -7    0.25    0.29
 -10   4   7   -0.06    0.17
 -10   4   7    0.40    0.31
  -9  -4   7    0.55    0.32
   9  -4  -7   -0.01    0.26
   9  -4  -7    0.93    0.30
  -9   4   7    0.45    0.30
  -9   4   7    0.23    0.29
   8  -4  -7    7.94    0.52
  -8  -4   7    7.35    0.53
   8  -4  -7    7.78    0.53
   8   4  -7    7.99    0.50
  -8   4   7    7.81    0.49
  -8   4   7    7.96    0.55
   7  -4  -7    1.73    0.31
   7  -4  -7    2.32    0.31
  -7  -4   7    2.37    0.32
  -7   4   7    2.12    0.29
  -7   4   7    1.99    0.31
   7   4  -7    2.96    0.32
   6  -4  -7   18.36    0.70
  -6  -4   7   17.49    0.71
   6  -4  -7   17.85    0.67
   6   4  -7   18.07    0.66
   5  -4  -7   10.88    0.51
  -5  -4   7   10.79    0.51
  -5   4   7   10.48    0.47
   5   4  -7   10.69    0.47
  -4  -4   7    0.07    0.17
   4  -4  -7    0.16    0.17
   4   4  -7    0.19    0.16
  -4   4   7    0.17    0.16
   3  -4  -7    5.73    0.36
  -3  -4   7    5.92    0.22
  -3  -4   7    6.10    0.37
  -3   4   7    5.85    0.34
   3   4  -7    5.93    0.34
   2  -4  -7    0.27    0.15
  -2  -4   7    0.14    0.15
  -2  -4   7    0.31    0.10
  -2   4   7    0.14    0.14
   2   4  -7    0.09    0.14
  -1  -4   7    1.83    0.22
  -1  -4   7    1.82    0.17
   1  -4  -7    1.77    0.22
   1   4  -7    1.73    0.21
  -1   4   7    1.68    0.20
   0  -4  -7    8.21    0.41
   0  -4   7    8.58    0.41
   0  -4   7    7.89    0.35
   0  -4  -7    8.44    0.26
   0   4  -7    8.19    0.36
   0   4   7    8.23    0.38
  -1  -4  -7    0.45    0.17
   1  -4   7    0.65    0.16
  -1  -4  -7    0.96    0.12
   1   4   7    0.64    0.16
  -1   4  -7    0.80    0.16
  -2  -4  -7    7.62    0.42
  -2  -4  -7    8.32    0.36
   2  -4   7    9.73    0.43
   2   4   7    8.36    0.39
  -2   4  -7    9.77    0.43
  -3  -4  -7   -0.02    0.17
  -3  -4  -7    0.06    0.14
   3  -4   7    0.07    0.17
   3   4   7   -0.17    0.14
  -3   4  -7   -0.03    0.15
   4  -4   7    0.44    0.20
  -4  -4  -7    0.45    0.19
  -4  -4  -7    0.14    0.19
  -4   4  -7    0.35    0.20
   4   4   7    0.54    0.19
   5  -4   7    2.39    0.31
  -5  -4  -7    3.72    0.36
  -5   4  -7    2.34    0.32
   5   4   7    3.26    0.28
  -6  -4  -7    9.16    0.57
   6  -4   7   10.28    0.57
  -6   4  -7    9.69    0.58
   6   4   7    9.72    0.48
   7  -4   7    7.59    0.54
  -7  -4  -7    7.19    0.56
   7   4   7    7.13    0.45
  -7   4  -7    7.72    0.55
   8  -4   7    0.65    0.32
  -8  -4  -7    0.08    0.32
   8   4   7    0.46    0.25
  -8   4  -7   -0.25    0.27
   9  -4   7    0.08    0.32
  -9  -4  -7   -0.39    0.31
  -9   4  -7   -0.38    0.29
  10  -4   7   -0.09    0.35
 -10  -4  -7    0.17    0.39
 -10   4  -7   -0.29    0.33
 -11  -4  -7    0.34    0.43
  11  -4   7   -0.07    0.34
 -11   4  -7   -0.05    0.36
 -12  -4  -7   -0.12    0.45
  12  -4   7   -0.08    0.40
 -12   4  -7   -0.03    0.44
 -12   4  -7   -0.41    0.41
 -13  -5   7    1.82    0.52
 -13   5   7    1.53    0.50
  12  -5  -7   -0.01    0.35
 -12  -5   7    0.23    0.42
 -12   5   7    0.32    0.39
 -12   5   7   -0.10    0.27
  11  -5  -7    5.34    0.53
 -11  -5   7    4.83    0.57
 -11   5   7    5.04    0.53
 -11   5   7    4.42    0.52
 -10  -5   7    4.62    0.53
  10  -5  -7    5.32    0.50
 -10   5   7    3.73    0.48
 -10   5   7    4.85    0.49
   9  -5  -7    6.10    0.52
  -9  -5   7    7.19    0.58
   9   5  -7    6.05    0.52
  -9   5   7    7.24    0.58
  -9   5   7    7.24    0.53
  -8  -5   7    1.11    0.32
   8  -5  -7    0.98    0.31
   8  -5  -7    0.98    0.29
  -8   5   7    0.76    0.28
   8   5  -7    1.39    0.28
  -8   5   7    0.53    0.32
   7  -5  -7    0.08    0.24
  -7  -5   7    0.24    0.25
   7  -5  -7    0.30    0.23
   7   5  -7    0.46    0.22
  -7   5   7   -0.23    0.21
  -6  -5   7   30.19    1.01
   6  -5  -7   29.91    0.96
   6  -5  -7   29.13    0.97
   6   5  -7   31.39    0.94
  -5  -5   7    0.31    0.21
   5  -5  -7    0.06    0.19
  -5   5   7    0.38    0.19
   5   5  -7   -0.09    0.17
  -4  -5   7    6.11    0.40
   4  -5  -7    6.39    0.40
  -4   5   7    6.44    0.37
   4   5  -7    6.45    0.37
  -3  -5   7    0.81    0.20
  -3  -5   7    0.64    0.09
   3  -5  -7    0.52    0.18
   3   5  -7    0.58    0.17
  -3   5   7    0.46    0.17
  -2  -5   7    0.90    0.12
   2  -5  -7    0.56    0.18
  -2  -5   7    0.60    0.19
   2   5  -7    0.76    0.17
  -2   5   7    0.71    0.18
  -1  -5   7    0.86    0.13
  -1  -5   7    0.84    0.20
   1  -5  -7    0.87    0.19
  -1   5   7    1.04    0.09
  -1   5   7    1.05    0.19
   1   5  -7    1.14    0.15
   1   5  -7    1.35    0.20
   0  -5   7    9.15    0.37
   0  -5   7    7.75    0.41
   0  -5  -7    8.88    0.30
   0  -5  -7    8.14    0.42
   0   5  -7    9.40    0.39
   0   5   7    8.95    0.41
   0   5   7    8.34    0.27
   1  -5   7   15.96    0.55
  -1  -5  -7   15.83    0.60
  -1  -5  -7   16.72    0.49
  -1   5  -7   16.84    0.59
   1   5   7   16.34    0.57
   1   5   7   15.82    0.44
   2  -5   7   15.23    0.56
  -2  -5  -7   13.99    0.58
  -2  -5  -7   14.19    0.50
  -2   5  -7   18.18    0.61
   2   5   7   13.38    0.53
  -3  -5  -7    4.92    0.38
   3  -5   7    4.23    0.35
  -3  -5  -7    3.80    0.33
   3   5   7    4.34    0.33
  -3   5  -7    4.60    0.38
  -4  -5  -7    5.29    0.40
  -4  -5  -7    5.69    0.43
   4  -5   7    5.70    0.41
  -4   5  -7    5.84    0.42
   4   5   7    5.58    0.36
  -5  -5  -7    0.71    0.27
   5  -5   7    1.10    0.26
  -5   5  -7    0.44    0.25
   5   5   7    1.02    0.22
  -6  -5  -7    0.46    0.28
   6  -5   7    0.85    0.29
  -6   5  -7    0.64    0.28
   6   5   7    0.84    0.23
  -7  -5  -7    9.58    0.62
   7  -5   7    9.25    0.60
   7   5   7    8.71    0.48
  -7   5  -7    9.60    0.60
   8  -5   7    0.40    0.32
  -8  -5  -7   -0.02    0.31
  -8   5  -7    0.24    0.30
   9  -5   7    0.93    0.38
  -9  -5  -7    0.43    0.37
  -9   5  -7    0.17    0.33
  10  -5   7    1.05    0.40
 -10  -5  -7    1.09    0.45
 -10   5  -7    1.14    0.41
 -11  -5  -7   -0.48    0.39
  11  -5   7   -0.38    0.36
 -11   5  -7    0.23    0.38
 -12  -5  -7    5.54    0.74
  12  -5   7    5.18    0.65
 -12   5  -7    5.57    0.67
  13  -6  -7    0.72    0.41
 -13   6   7   -0.35    0.38
 -13   6   7    0.02    0.43
  12  -6  -7   -0.02    0.34
 -12  -6   7   -0.11    0.40
 -12   6   7   -0.24    0.35
 -12   6   7    0.20    0.38
  11  -6  -7    0.54    0.36
 -11  -6   7    0.19    0.39
 -11   6   7    0.29    0.33
 -11   6   7   -0.37    0.32
 -10  -6   7    0.49    0.36
  10  -6  -7    0.11    0.31
 -10   6   7    0.32    0.33
 -10   6   7    0.61    0.33
  -9  -6   7    6.22    0.58
   9  -6  -7    6.35    0.54
  -9   6   7    6.27    0.52
  -9   6   7    6.63    0.57
   9   6  -7    6.77    0.53
   8  -6  -7   15.65    0.73
  -8  -6   7   15.55    0.79
   8  -6  -7   15.74    0.72
  -8   6   7   17.66    0.83
   8   6  -7   17.19    0.73
   7  -6  -7   11.83    0.59
  -7  -6   7   11.36    0.64
   7  -6  -7   11.09    0.58
  -7   6   7   12.04    0.66
   7   6  -7   12.41    0.59
   6  -6  -7   13.91    0.62
  -6  -6   7   13.99    0.67
   6  -6  -7   14.47    0.63
   6   6  -7   12.99    0.58
  -6   6   7   13.63    0.56
  -5  -6   7    4.23    0.38
   5  -6  -7    4.42    0.38
   5   6  -7    4.36    0.37
  -5   6   7    4.58    0.37
   4  -6  -7   -0.10    0.17
  -4  -6   7    0.24    0.20
   4   6  -7    0.08    0.17
  -4   6   7    0.04    0.17
  -3  -6   7    5.51    0.21
  -3  -6   7    4.85    0.37
   3  -6  -7    5.17    0.37
   3   6  -7    5.15    0.36
  -3   6   7    5.70    0.36
  -2  -6   7    2.32    0.16
   2  -6  -7    1.62    0.25
  -2  -6   7    2.04    0.27
   2   6  -7    2.25    0.25
  -2   6   7    2.20    0.24
   1  -6  -7   28.40    0.89
  -1  -6   7   28.44    0.75
  -1  -6   7   28.99    0.91
   1   6  -7   29.35    0.81
   1   6  -7   29.01    0.86
  -1   6   7   28.40    0.69
  -1   6   7   28.81    0.83
   0  -6   7   18.41    0.69
   0  -6  -7   18.14    0.53
   0  -6   7   18.87    0.58
   0  -6  -7   18.20    0.67
   0   6   7   18.01    0.49
   0   6   7   17.74    0.62
   0   6  -7   19.80    0.62
   1  -6   7    0.13    0.15
  -1  -6  -7    0.10    0.18
  -1  -6  -7    0.30    0.12
   1   6   7    0.16    0.10
  -1   6  -7   -0.12    0.15
   1   6   7    0.08    0.16
  -2  -6  -7    1.51    0.25
  -2  -6  -7    1.79    0.20
   2   6   7    1.82    0.24
   2   6   7    1.68    0.18
  -3  -6  -7    3.88    0.36
  -3  -6  -7    4.12    0.32
   3  -6   7    4.73    0.36
  -3   6  -7    4.28    0.38
   3   6   7    3.77    0.32
  -4  -6  -7   11.84    0.58
  -4  -6  -7   11.29    0.54
   4  -6   7   11.18    0.56
  -4   6  -7   11.66    0.59
   5  -6   7    0.46    0.26
  -5  -6  -7    0.30    0.23
  -5   6  -7    0.26    0.24
   5   6   7    0.49    0.20
   6  -6   7   12.95    0.66
  -6  -6  -7   13.87    0.70
  -6   6  -7   13.17    0.69
   6   6   7   13.63    0.56
  -7  -6  -7    3.41    0.45
   7  -6   7    3.70    0.44
  -7   6  -7    3.74    0.44
  -8  -6  -7    0.47    0.36
   8  -6   7    0.31    0.32
  -8   6  -7    0.94    0.36
  -9  -6  -7    7.27    0.68
   9  -6   7    6.73    0.61
  -9   6  -7    6.70    0.62
  10  -6   7    6.20    0.62
 -10  -6  -7    5.91    0.68
 -10   6  -7    6.63    0.64
  11  -6   7    3.29    0.56
 -11  -6  -7    2.45    0.58
 -11   6  -7    2.70    0.54
  13  -7  -7    8.82    0.75
 -13   7   7    7.40    0.73
  12  -7  -7    2.51    0.48
 -12  -7   7    2.38    0.54
 -12   7   7    2.70    0.52
 -12   7   7    3.23    0.54
  11  -7  -7    2.42    0.46
 -11  -7   7    3.28    0.54
 -11   7   7    2.98    0.48
 -11   7   7    2.71    0.51
  10  -7  -7   15.27    0.82
 -10  -7   7   14.65    0.85
 -10   7   7   17.00    0.82
  10   7  -7   17.65    0.83
 -10   7   7   16.57    0.89
   9  -7  -7    2.06    0.39
  -9  -7   7    1.43    0.40
  -9   7   7    1.20    0.36
   9   7  -7    1.67    0.35
  -8  -7   7   14.00    0.75
   8  -7  -7   12.30    0.69
  -8   7   7   12.90    0.75
   8   7  -7   13.43    0.66
  -7  -7   7    0.94    0.31
   7  -7  -7    0.38    0.30
   7  -7  -7    1.01    0.26
  -7   7   7    0.22    0.30
   7   7  -7    1.67    0.30
  -6  -7   7    0.18    0.25
   6  -7  -7    0.03    0.21
   6  -7  -7   -0.25    0.22
  -6   7   7   -0.19    0.20
   6   7  -7    0.47    0.23
   5  -7  -7    1.45    0.27
  -5  -7   7    0.69    0.26
  -5   7   7    1.09    0.23
   5   7  -7    0.81    0.24
  -4  -7   7    3.44    0.37
   4  -7  -7    3.74    0.34
   4   7  -7    3.50    0.32
  -4   7   7    3.25    0.30
  -3  -7   7    6.22    0.24
  -3  -7   7    5.87    0.44
   3  -7  -7    6.96    0.43
  -3   7   7    6.34    0.39
   3   7  -7    5.82    0.39
  -2  -7   7    2.00    0.28
  -2  -7   7    2.51    0.18
   2  -7  -7    2.29    0.28
  -2   7   7    2.52    0.26
   2   7  -7    2.35    0.19
   2   7  -7    2.60    0.28
  -2   7   7    2.60    0.19
   1  -7  -7   48.60    1.34
  -1  -7   7   46.97    1.36
  -1  -7   7   46.74    1.15
  -1   7   7   49.16    1.25
   1   7  -7   48.66    1.28
  -1   7   7   47.37    1.10
   1   7  -7   47.80    1.24
   0  -7  -7    3.86    0.37
   0  -7  -7    4.48    0.26
   0  -7   7    4.09    0.37
   0   7   7    4.62    0.25
   0   7   7    4.32    0.35
  -1  -7  -7   18.46    0.73
  -1  -7  -7   20.45    0.62
   1  -7   7   19.45    0.65
  -1   7  -7   19.17    0.68
   1   7   7   19.87    0.56
   1   7   7   18.55    0.67
  -2  -7  -7   33.34    0.94
   2  -7   7   32.97    0.97
  -2  -7  -7   34.05    1.06
  -2   7  -7   33.95    1.03
   2   7   7   32.17    0.86
   2   7   7   32.95    0.98
  -3  -7  -7    7.94    0.51
  -3  -7  -7    8.86    0.44
   3  -7   7    8.72    0.49
   3   7   7    7.93    0.47
  -3   7  -7    8.49    0.49
   3   7   7    8.39    0.40
  -4  -7  -7   27.13    0.91
  -4  -7  -7   26.87    0.96
   4  -7   7   27.87    0.92
  -4   7  -7   27.77    0.98
   5  -7   7    3.73    0.40
  -5  -7  -7    4.70    0.41
  -5   7  -7    3.97    0.42
   5   7   7    3.93    0.35
   6  -7   7   -0.21    0.26
  -6  -7  -7    0.01    0.25
   6   7   7    0.14    0.20
  -6   7  -7    0.01    0.26
  -7  -7  -7   -0.02    0.28
   7  -7   7   -0.09    0.27
  -7   7  -7   -0.01    0.29
  -8  -7  -7   -0.21    0.32
   8  -7   7   -0.14    0.30
  -8   7  -7    0.00    0.30
  -9  -7  -7    4.67    0.61
   9  -7   7    5.97    0.59
  -9   7  -7    5.62    0.59
 -10  -7  -7    0.27    0.44
  10  -7   7    0.27    0.40
 -10   7  -7    0.21    0.38
 -11  -7  -7    4.29    0.69
  11  -7   7    6.29    0.69
 -11   7  -7    5.08    0.65
 -12  -8   7   -0.22    0.42
  12  -8  -7    0.21    0.40
 -12   8   7    0.37    0.42
  11  -8  -7    4.08    0.53
 -11  -8   7    2.55    0.53
 -11   8   7    3.28    0.55
  10  -8  -7    1.15    0.41
 -10  -8   7    0.66    0.41
 -10   8   7    1.12    0.40
  10   8  -7    0.60    0.35
  -9  -8   7    6.50    0.61
   9  -8  -7    6.22    0.56
  -9   8   7    7.45    0.62
   9   8  -7    6.90    0.55
   8  -8  -7    7.06    0.56
  -8  -8   7    7.40    0.61
  -8   8   7    6.26    0.58
   8   8  -7    7.51    0.53
   7  -8  -7    2.00    0.37
  -7  -8   7    2.63    0.42
   7  -8  -7    3.37    0.37
  -7   8   7    3.04    0.34
   7   8  -7    2.94    0.37
  -7   8   7    2.72    0.40
   6  -8  -7   41.06    1.28
   6  -8  -7   41.92    1.25
  -6  -8   7   43.21    1.37
  -6   8   7   40.88    1.37
   6   8  -7   41.63    1.24
  -6   8   7   40.62    1.16
   5  -8  -7   41.18    1.21
  -5  -8   7   40.17    1.30
  -5   8   7   39.51    1.11
   5   8  -7   40.53    1.19
  -4  -8   7   21.96    0.87
   4  -8  -7   21.80    0.80
  -4   8   7   22.02    0.75
   4   8  -7   21.93    0.79
   3  -8  -7   13.90    0.62
  -3  -8   7   14.97    0.68
  -3   8   7   14.55    0.58
   3   8  -7   15.09    0.63
   2  -8  -7    5.25    0.41
  -2  -8   7    6.34    0.46
  -2  -8   7    5.51    0.29
   2   8  -7    5.70    0.41
   2   8  -7    6.08    0.31
  -2   8   7    6.09    0.31
  -2   8   7    5.50    0.38
  -1  -8   7    3.24    0.35
   1  -8  -7    2.46    0.31
  -1  -8   7    2.95    0.23
   1   8  -7    2.64    0.30
   1   8  -7    2.92    0.28
  -1   8   7    2.63    0.29
  -1   8   7    2.51    0.20
   0  -8   7    2.95    0.33
   0  -8   7    3.25    0.26
   0  -8  -7    2.81    0.23
   0  -8  -7    2.80    0.32
   0   8   7    2.81    0.21
   0   8   7    2.99    0.30
   0   8  -7    2.90    0.26
  -1  -8  -7    5.00    0.33
   1  -8   7    4.67    0.37
  -1  -8  -7    5.23    0.44
  -1   8  -7    4.24    0.36
   1   8   7    4.97    0.30
   1   8   7    4.40    0.37
  -2  -8  -7    4.91    0.42
  -2  -8  -7    5.23    0.36
   2   8   7    4.79    0.31
   2   8   7    4.86    0.39
   3  -8   7    0.18    0.21
  -3  -8  -7    0.21    0.24
  -3  -8  -7    0.75    0.21
   3   8   7    0.18    0.18
  -3   8  -7    0.34    0.23
   3   8   7    0.16    0.22
  -4  -8  -7    1.42    0.26
   4  -8   7    1.33    0.29
  -4  -8  -7    1.69    0.32
   4   8   7    1.36    0.25
  -4   8  -7    0.39    0.26
  -5  -8  -7    6.39    0.49
   5  -8   7    5.16    0.46
   5   8   7    5.87    0.40
  -5   8  -7    6.45    0.52
   6  -8   7   17.21    0.78
  -6  -8  -7   17.38    0.80
  -6   8  -7   17.23    0.83
  -7  -8  -7   17.57    0.89
   7  -8   7   17.95    0.85
  -7   8  -7   19.23    0.91
  -8  -8  -7    2.29    0.47
   8  -8   7    2.61    0.44
  -8   8  -7    2.25    0.45
   9  -8   7    7.17    0.65
  -9  -8  -7    6.69    0.70
  -9   8  -7    5.65    0.61
  10  -8   7    3.96    0.57
 -10  -8  -7    3.20    0.62
 -10   8  -7    2.91    0.55
 -11  -8  -7   -0.09    0.47
  11  -8   7   -0.17    0.42
 -11   8  -7    0.10    0.43
  12  -9  -7    3.14    0.55
 -12   9   7    2.20    0.53
  11  -9  -7    5.86    0.61
 -11  -9   7    5.90    0.68
 -11   9   7    5.88    0.67
 -10  -9   7    2.58    0.52
  10  -9  -7    2.70    0.48
  10   9  -7    2.49    0.46
 -10   9   7    3.17    0.52
  -9  -9   7    2.25    0.48
   9  -9  -7    2.54    0.44
  -9   9   7    2.60    0.46
   9   9  -7    2.57    0.42
   8  -9  -7    0.30    0.31
  -8  -9   7    0.37    0.34
   8   9  -7    0.72    0.30
  -8   9   7    0.87    0.36
   7  -9  -7    4.15    0.46
  -7  -9   7    4.08    0.48
  -7   9   7    3.51    0.46
   7   9  -7    5.04    0.45
   6  -9  -7    0.49    0.24
  -6  -9   7   -0.21    0.26
  -6   9   7   -0.10    0.26
  -6   9   7    0.26    0.24
   6   9  -7    0.20    0.26
   5  -9  -7    3.77    0.37
  -5  -9   7    3.71    0.44
  -5   9   7    3.48    0.35
   5   9  -7    3.77    0.39
  -4  -9   7    3.26    0.41
   4  -9  -7    3.95    0.37
   4   9  -7    4.08    0.38
  -4   9   7    3.75    0.34
   3  -9  -7    2.26    0.31
  -3  -9   7    3.22    0.38
   3   9  -7    2.65    0.33
  -3   9   7    2.82    0.31
   2  -9  -7   18.58    0.74
  -2  -9   7   17.41    0.77
  -2  -9   7   18.36    0.56
  -2   9   7   18.32    0.67
   2   9  -7   18.38    0.59
  -2   9   7   17.42    0.57
   2   9  -7   19.15    0.73
  -1  -9   7   10.49    0.59
   1  -9  -7    9.84    0.55
  -1  -9   7   10.74    0.44
  -1   9   7   10.45    0.42
  -1   9   7   10.62    0.53
   1   9  -7    9.93    0.45
   1   9  -7   10.47    0.55
   0  -9   7    2.63    0.27
   0  -9  -7    2.41    0.24
   0  -9  -7    1.64    0.30
   0  -9   7    2.37    0.34
   0   9   7    2.14    0.22
   0   9  -7    2.76    0.33
   0   9   7    2.09    0.29
   0   9  -7    2.52    0.27
  -1  -9  -7   11.67    0.62
   1  -9   7   13.01    0.55
  -1  -9  -7   12.38    0.52
   1   9   7   12.30    0.58
   1   9   7   12.41    0.47
  -1   9  -7   11.60    0.56
  -2  -9  -7   43.17    1.23
   2  -9   7   44.21    1.23
  -2  -9  -7   43.01    1.35
  -2   9  -7   42.43    1.30
   2   9   7   45.67    1.27
   2   9   7   44.30    1.12
   3  -9   7   17.65    0.72
  -3  -9  -7   18.09    0.79
  -3  -9  -7   17.89    0.70
   3   9   7   18.11    0.63
  -3   9  -7   18.25    0.77
   3   9   7   17.56    0.72
  -4  -9  -7   12.00    0.60
   4  -9   7   11.98    0.62
  -4   9  -7   11.98    0.65
   4   9   7   11.72    0.53
   4   9   7   11.71    0.62
   5  -9   7    9.18    0.59
  -5  -9  -7    9.48    0.58
  -5   9  -7    8.88    0.60
   6  -9   7    0.53    0.33
  -6  -9  -7    1.00    0.32
  -6   9  -7    0.63    0.32
  -7  -9  -7    2.39    0.43
   7  -9   7    2.30    0.43
  -7   9  -7    2.54    0.44
   8  -9   7    5.18    0.56
  -8  -9  -7    4.44    0.55
  -8   9  -7    5.20    0.57
   9  -9   7    1.21    0.43
  -9  -9  -7    0.72    0.45
  -9   9  -7    0.75    0.41
  10  -9   7    1.21    0.48
 -10  -9  -7    0.70    0.49
 -10   9  -7    1.39    0.48
 -11  -9  -7    0.09    0.49
 -11 -10   7   -0.46    0.40
  11 -10  -7   -0.14    0.37
 -11  10   7    0.18    0.41
  10 -10  -7    5.26    0.58
 -10 -10   7    4.16    0.60
 -10  10   7    4.47    0.60
  10  10  -7    3.56    0.50
   9 -10  -7    8.53    0.65
  -9 -10   7    8.95    0.72
   9  10  -7    8.09    0.60
  -9  10   7    8.36    0.69
   8 -10  -7   15.33    0.80
  -8 -10   7   15.07    0.86
   8  10  -7   16.96    0.79
  -8  10   7   15.49    0.86
  -7 -10   7    3.70    0.51
  -7  10   7    4.09    0.50
   7  10  -7    5.16    0.47
  -6 -10   7   14.97    0.81
   6 -10  -7   15.66    0.69
  -6  10   7   14.81    0.66
  -6  10   7   16.40    0.83
   6  10  -7   14.53    0.70
  -5 -10   7   27.98    1.10
   5 -10  -7   29.11    0.99
   5  10  -7   28.26    1.00
  -5  10   7   28.28    0.92
   4 -10  -7    4.81    0.42
  -4 -10   7    4.03    0.45
   4  10  -7    4.36    0.41
  -4  10   7    4.25    0.38
   3 -10  -7   10.10    0.56
  -3 -10   7   10.66    0.63
  -3  10   7   10.75    0.53
   3  10  -7    9.06    0.55
  -2 -10   7    0.62    0.28
   2 -10  -7    0.39    0.24
  -2  10   7    0.13    0.23
  -2  10   7    0.20    0.19
   2  10  -7    0.23    0.24
  -1 -10   7   33.15    0.92
   1 -10  -7   32.72    1.10
  -1 -10   7   33.58    1.15
   1  10  -7   32.37    0.98
   1  10  -7   33.80    1.08
  -1  10   7   32.51    0.90
  -1  10   7   33.83    1.04
   0 -10   7   16.84    0.75
   0 -10  -7   14.25    0.58
   0 -10   7   16.31    0.60
   0 -10  -7   14.15    0.70
   0  10  -7   16.01    0.70
   0  10   7   14.46    0.65
   0  10  -7   16.24    0.64
   0  10   7   13.59    0.53
  -1 -10  -7    1.35    0.32
   1 -10   7    0.78    0.24
  -1 -10  -7    1.01    0.22
   1  10   7    1.27    0.29
   1  10   7    1.35    0.22
  -1  10  -7    0.71    0.25
  -2 -10  -7    0.59    0.21
  -2 -10  -7    0.24    0.27
   2  10   7    0.36    0.19
  -2  10  -7    0.51    0.24
   2  10   7    0.41    0.25
   3 -10   7    1.09    0.29
  -3 -10  -7    0.97    0.32
  -3 -10  -7    1.47    0.28
   3  10   7    1.08    0.31
  -3  10  -7    1.00    0.30
   3  10   7    1.06    0.23
   4 -10   7   13.41    0.68
  -4 -10  -7   14.42    0.68
  -4  10  -7   12.55    0.70
   4  10   7   14.10    0.60
   4  10   7   13.21    0.68
  -5 -10  -7   10.44    0.62
   5 -10   7   10.17    0.63
  -5  10  -7    9.57    0.65
   5  10   7   10.88    0.56
   6 -10   7   22.24    0.94
  -6 -10  -7   21.98    0.96
  -6  10  -7   21.19    0.96
   7 -10   7    1.71    0.42
  -7 -10  -7    2.76    0.46
  -7  10  -7    1.81    0.42
   8 -10   7    0.66    0.38
  -8 -10  -7    0.64    0.41
  -8  10  -7    0.22    0.37
   9 -10   7    1.93    0.49
  -9 -10  -7    2.22    0.53
  -9  10  -7    1.52    0.47
  10 -10   7    3.00    0.58
 -10 -10  -7    2.39    0.58
 -10 -11   7   17.29    1.01
  10 -11  -7   15.35    0.89
 -10  11   7   14.69    0.96
  10  11  -7   15.85    0.87
   9 -11  -7    1.90    0.44
  -9 -11   7    2.17    0.50
   9  11  -7    1.95    0.43
  -9  11   7    1.89    0.48
  -8 -11   7    8.81    0.71
  -8  11   7   10.02    0.74
   8  11  -7    8.97    0.62
  -7 -11   7    1.44    0.42
  -7  11   7    1.05    0.38
   7  11  -7    1.22    0.34
  -6 -11   7    0.44    0.34
   6  11  -7    0.42    0.29
  -6  11   7    0.17    0.30
  -5 -11   7    0.36    0.32
   5 -11  -7    0.30    0.25
  -5  11   7    0.63    0.26
  -5  11   7    0.64    0.31
   5  11  -7    0.36    0.28
  -4 -11   7    0.88    0.35
   4 -11  -7    1.78    0.32
  -4  11   7    1.54    0.31
   4  11  -7    1.36    0.33
   3 -11  -7    6.76    0.50
  -3 -11   7    6.45    0.55
  -3  11   7    7.15    0.48
   3  11  -7    6.53    0.51
  -2 -11   7    0.19    0.27
   2 -11  -7    0.10    0.24
  -2  11   7    0.09    0.23
   2  11  -7    0.01    0.25
  -1 -11   7   17.92    0.81
   1 -11  -7   16.46    0.76
   1  11  -7   16.32    0.73
  -1  11   7   16.32    0.70
   0 -11   7   11.52    0.66
   0 -11   7   11.98    0.53
   0 -11  -7   10.36    0.63
   0 -11  -7   11.41    0.54
   0  11   7   10.61    0.58
   0  11  -7   11.30    0.63
   0  11  -7   11.59    0.56
  -1 -11  -7   43.10    1.41
   1 -11   7   44.97    1.26
  -1 -11  -7   45.02    1.28
  -1  11  -7   43.50    1.33
   1  11   7   44.73    1.17
   1  11   7   44.85    1.32
  -2 -11  -7   27.68    0.93
   2 -11   7   26.82    0.92
  -2 -11  -7   26.49    1.03
   2  11   7   27.44    0.84
   2  11   7   25.90    0.96
  -2  11  -7   27.26    0.99
  -3 -11  -7    2.71    0.35
   3 -11   7    2.53    0.36
   3  11   7    1.92    0.29
  -3  11  -7    2.22    0.36
   3  11   7    2.78    0.38
   4 -11   7    7.12    0.54
  -4 -11  -7    7.17    0.53
   4  11   7    7.57    0.56
   4  11   7    7.04    0.47
  -4  11  -7    7.45    0.57
  -5 -11  -7    0.81    0.32
   5 -11   7    1.33    0.36
  -5  11  -7    0.76    0.34
   5  11   7    1.01    0.30
   5  11   7    0.98    0.35
  -6 -11  -7    2.86    0.45
   6 -11   7    3.01    0.46
  -6  11  -7    2.22    0.43
   7 -11   7   -0.17    0.33
  -7 -11  -7   -0.34    0.31
  -7  11  -7    0.05    0.35
  -8 -11  -7    0.11    0.38
   8 -11   7   -0.32    0.34
  -8  11  -7   -0.25    0.36
  -9 -11  -7    0.58    0.45
   9 -11   7   -0.22    0.39
  -9  11  -7    0.28    0.43
 -10 -11  -7    0.71    0.50
 -10 -12   7    4.05    0.66
  10  12  -7    4.16    0.56
 -10  12   7    4.41    0.64
  -9 -12   7   10.13    0.82
  -9  12   7    8.85    0.78
   9  12  -7   10.13    0.70
  -8 -12   7   13.19    0.86
   8  12  -7   12.35    0.74
  -8  12   7   11.87    0.84
  -7 -12   7    7.05    0.65
  -7  12   7    6.79    0.64
   7  12  -7    5.82    0.54
  -6 -12   7   14.96    0.85
   6  12  -7   15.28    0.77
  -6  12   7   14.99    0.85
   5 -12  -7   20.70    0.86
  -5 -12   7   19.90    0.97
   5  12  -7   21.14    0.88
  -5  12   7   22.08    0.99
  -5  12   7   21.45    0.82
  -4 -12   7   22.73    1.01
   4 -12  -7   22.69    0.90
   4  12  -7   23.48    0.92
  -4  12   7   22.78    1.00
  -4  12   7   21.34    0.82
  -3 -12   7    7.57    0.61
   3 -12  -7    7.98    0.55
  -3  12   7    6.94    0.49
   3  12  -7    7.06    0.54
   2 -12  -7   10.31    0.62
  -2 -12   7   11.73    0.70
  -2  12   7   10.14    0.58
   2  12  -7   11.49    0.66
   1 -12  -7    7.31    0.56
  -1 -12   7    9.23    0.63
   1  12  -7    8.88    0.59
  -1  12   7    7.39    0.53
   0 -12   7   18.54    0.71
   0 -12  -7   18.57    0.85
   0 -12   7   19.75    0.89
   0  12  -7   20.08    0.85
   0  12   7   18.62    0.80
   0  12  -7   19.74    0.76
   1 -12   7    0.11    0.22
  -1 -12  -7   -0.03    0.27
   1  12   7    0.34    0.28
  -1  12  -7    0.34    0.25
  -1  12  -7    0.07    0.27
  -2 -12  -7   -0.05    0.28
   2 -12   7    0.05    0.24
  -2  12  -7   -0.32    0.24
   2  12   7    0.27    0.28
   3 -12   7    2.29    0.37
  -3  12  -7    2.27    0.39
   3  12   7    1.79    0.38
   4 -12   7    1.85    0.37
   4  12   7    1.86    0.39
  -4  12  -7    1.87    0.39
   5 -12   7   13.56    0.75
  -5  12  -7   13.83    0.79
   5  12   7   12.22    0.74
   6 -12   7   19.65    0.94
   6  12   7   19.52    0.94
  -6  12  -7   21.25    1.00
   7 -12   7   12.86    0.81
  -7  12  -7   13.13    0.85
   7  12   7   13.49    0.81
   8 -12   7    4.80    0.60
   8  12   7    5.15    0.60
  -8  12  -7    4.22    0.60
   9  12   7    3.28    0.57
  -9 -13   7    4.28    0.65
  -9  13   7    4.35    0.62
   9  13  -7    4.78    0.58
  -8 -13   7    5.53    0.67
  -8  13   7    6.46    0.67
   8  13  -7    6.66    0.60
  -7 -13   7    5.99    0.65
   7  13  -7    5.76    0.57
  -7  13   7    6.38    0.65
  -6 -13   7   -0.13    0.33
   6  13  -7    0.22    0.32
  -6  13   7   -0.05    0.33
  -5 -13   7    0.17    0.33
   5  13  -7    0.24    0.30
  -5  13   7    0.55    0.33
   4 -13  -7    7.09    0.56
  -4 -13   7    7.49    0.64
  -4  13   7    7.91    0.54
   4  13  -7    6.92    0.57
  -4  13   7    7.04    0.62
   3 -13  -7   12.65    0.70
  -3 -13   7   11.88    0.75
   3  13  -7   12.83    0.71
  -3  13   7   12.54    0.65
   2 -13  -7   25.02    1.00
  -2 -13   7   26.18    1.08
   2  13  -7   25.71    1.00
  -2  13   7   24.41    0.92
  -1 -13   7   23.68    1.03
   1 -13  -7   23.67    0.98
  -1  13   7   22.93    0.91
   1  13  -7   24.79    0.97
   0 -13   7   26.21    1.08
   0 -13  -7   26.02    1.05
   0  13   7   24.15    0.96
   0  13  -7   27.36    1.03
   1 -13   7   12.75    0.63
  -1 -13  -7   12.12    0.73
  -1  13  -7   13.73    0.74
  -1  13  -7   13.77    0.68
   1  13   7   13.24    0.70
   2 -13   7   12.99    0.67
   2  13   7   13.27    0.72
  -2  13  -7   13.08    0.71
   3 -13   7   15.53    0.74
  -3  13  -7   16.16    0.80
   3  13   7   14.90    0.79
   4 -13   7   13.81    0.74
  -4  13  -7   15.05    0.81
   4  13   7   15.59    0.81
   5 -13   7   11.29    0.71
  -5  13  -7   11.90    0.77
   5  13   7   11.90    0.74
   6 -13   7    2.85    0.47
  -6  13  -7    3.32    0.52
   6  13   7    2.81    0.48
   7 -13   7    2.27    0.47
  -7  13  -7    2.14    0.49
   7  13   7    1.95    0.47
   8 -13   7    2.76    0.53
   8  13   7    2.61    0.53
  -8  13  -7    2.40    0.55
  -8 -14   7   13.40    0.95
  -8  14   7   13.69    0.95
   8  14  -7   14.65    0.84
  -7 -14   7   15.26    0.96
   7  14  -7   14.83    0.84
  -7  14   7   16.50    0.98
  -6 -14   7   29.00    1.27
   6  14  -7   28.64    1.14
  -6  14   7   29.97    1.29
  -5 -14   7   19.76    1.03
   5  14  -7   21.83    0.95
  -5  14   7   20.01    1.02
   4 -14  -7    1.50    0.35
  -4 -14   7    1.42    0.43
   4  14  -7    1.35    0.39
  -4  14   7    1.18    0.38
  -3 -14   7   17.16    0.91
   3 -14  -7   17.33    0.84
  -3  14   7   16.53    0.77
   3  14  -7   16.65    0.83
  -3  14   7   18.44    0.91
   2 -14  -7    8.14    0.61
  -2 -14   7    8.93    0.69
   2  14  -7   10.80    0.68
  -2  14   7    8.62    0.59
   1 -14  -7   11.59    0.72
  -1 -14   7   12.02    0.76
   1  14  -7   11.91    0.72
  -1  14   7   12.20    0.68
   0 -14  -7    1.11    0.35
   0  14  -7    1.66    0.39
   0  14   7    0.82    0.34
  -1  14  -7    0.07    0.31
   1  14   7   -0.13    0.28
   2 -14   7    1.75    0.35
  -2  14  -7    1.63    0.40
   2  14   7    2.34    0.42
  -2  14  -7    1.41    0.37
   3 -14   7    3.62    0.45
  -3  14  -7    3.30    0.46
   3  14   7    3.23    0.48
   4 -14   7    7.43    0.60
   4  14   7    8.06    0.66
  -4  14  -7    8.48    0.67
   5 -14   7    8.06    0.65
  -5  14  -7    7.84    0.69
   5  14   7    8.42    0.69
   6 -14   7   24.06    1.08
   6  14   7   21.28    1.06
  -6  14  -7   23.48    1.13
   7 -14   7    9.79    0.77
  -7  14  -7   11.34    0.85
   7  14   7   11.51    0.81
  -7 -15   7    0.16    0.43
  -7  15   7    0.26    0.41
   7  15  -7    0.56    0.40
  -6 -15   7    1.47    0.49
   6  15  -7    1.88    0.45
  -6  15   7    1.38    0.45
  -5 -15   7    0.62    0.41
   5  15  -7    0.76    0.39
  -5  15   7    0.87    0.42
  -4 -15   7    0.22    0.37
  -4  15   7    0.13    0.34
   4  15  -7    0.18    0.33
   3 -15  -7    2.44    0.42
  -3 -15   7    2.08    0.47
  -3  15   7    2.55    0.45
  -3  15   7    2.96    0.42
   3  15  -7    2.10    0.44
  -2 -15   7    5.50    0.61
   2 -15  -7    5.53    0.55
  -2  15   7    4.82    0.52
   2  15  -7    5.04    0.54
  -2  15   7    5.48    0.52
  -1 -15   7   18.76    0.98
   1 -15  -7   18.97    0.93
  -1  15   7   19.40    0.89
   1  15  -7   20.10    0.94
   0  15  -7   18.51    0.92
   0  15   7   18.07    0.88
  -1  15  -7   21.94    1.00
   1  15   7   23.06    1.01
   2  15   7   28.10    1.13
  -2  15  -7   25.06    1.11
   3 -15   7   20.61    0.92
   3  15   7   21.32    1.00
  -3  15  -7   20.88    0.98
   4 -15   7    7.47    0.63
   4  15   7    8.86    0.71
  -4  15  -7    7.82    0.69
   5 -15   7    0.30    0.37
   5  15   7    0.26    0.41
  -5  15  -7    0.52    0.41
   6 -15   7    3.40    0.54
  -6  15  -7    4.14    0.59
  -6 -16   7   18.86    1.10
   6  16  -7   19.37    0.99
  -6  16   7   20.24    1.10
  -5 -16   7   19.02    1.09
  -5  16   7   18.58    1.04
   5  16  -7   20.68    1.00
  -4 -16   7   14.92    0.95
  -4  16   7   16.01    0.94
   4  16  -7   16.26    0.88
  -3 -16   7    4.16    0.58
  -3  16   7    2.89    0.49
   3  16  -7    3.71    0.53
   2 -16  -7   13.00    0.79
  -2 -16   7   13.85    0.89
  -2  16   7   14.00    0.82
   2  16  -7   13.63    0.82
  -2  16   7   14.97    0.79
  -1 -16   7    5.09    0.62
  -1  16   7    4.26    0.53
   1  16  -7    5.04    0.58
   0  16   7    1.28    0.42
   0  16  -7    2.41    0.47
  -1  16  -7    0.90    0.41
   1  16   7    0.65    0.37
  -2  16  -7    0.58    0.39
   2  16   7    0.34    0.38
   3  16   7    1.72    0.46
  -3  16  -7    1.22    0.44
   4 -16   7    1.65    0.43
  -4  16  -7    1.41    0.46
   4  16   7    1.25    0.45
   5 -16   7   11.42    0.80
  -5  16  -7   11.92    0.86
  -5  17   7   -0.16    0.35
  -4 -17   7    1.30    0.49
  -4  17   7    1.08    0.42
   4  17  -7    1.20    0.43
  -3 -17   7    9.26    0.81
  -3  17   7    8.08    0.73
   3  17  -7    7.86    0.70
  -2 -17   7   16.31    1.00
   2  17  -7   16.62    0.93
   1  17  -7   15.32    0.90
  -1  17   7   16.04    0.88
   0  17  -7    7.98    0.71
   0  17   7    9.08    0.72
   1  17   7    9.76    0.76
  -1  17  -7   10.58    0.80
  -2  17  -7   15.04    0.92
   2  17   7   15.67    0.93
  -3  17  -7   16.92    0.98
  -1  18   7    4.66    0.60
   0  18   7    1.53    0.48
 -14   0   8    4.76    0.66
 -13   0   8   15.30    0.91
 -12   0   8   11.27    0.75
 -11   0   8   43.82    1.49
  11   0  -8   46.75    1.51
 -10   0   8   18.00    0.82
  10   0  -8   17.76    0.83
  -9   0   8   65.02    1.72
   9   0  -8   62.37    1.77
  -9   0   8   60.56    1.75
  -8   0   8   46.19    1.37
   8   0  -8   47.16    1.40
  -8   0   8   49.97    1.36
  -7   0   8   25.97    0.87
   7   0  -8   27.03    0.92
  -7   0   8   25.48    0.83
  -6   0   8   29.32    0.89
   6   0  -8   28.80    0.93
   5   0  -8   34.79    1.02
   5   0  -8   35.01    0.92
  -5   0   8   34.87    0.97
   4   0  -8    3.19    0.28
   4   0  -8    2.83    0.23
  -4   0   8    2.78    0.25
   3   0  -8    1.62    0.14
  -3   0   8    1.35    0.16
   3   0  -8    1.38    0.20
  -2   0   8    9.46    0.33
   2   0  -8    9.80    0.31
   2   0  -8    9.82    0.41
  -1   0   8    1.71    0.20
   1   0  -8    1.70    0.18
  -1   0   8    1.74    0.14
   1   0  -8    1.76    0.13
   0   0  -8   89.09    2.08
  -1   0  -8  417.47    9.16
   1   0   8  413.36    8.75
   1   0   8  428.46    8.60
  -2   0  -8   83.41    1.94
   2   0   8   84.63    1.82
   2   0   8   81.06    1.91
   3   0   8  216.88    4.67
   3   0   8  218.35    4.51
  -3   0  -8  215.38    4.81
   4   0   8   53.90    1.23
   4   0   8   52.90    1.36
  -4   0  -8   52.86    1.32
   5   0   8   89.74    1.98
   5   0   8   90.00    2.14
   6   0   8   39.85    0.98
   6   0   8   39.57    1.15
  -6   0  -8   38.80    1.22
  -7   0  -8    9.39    0.57
   7   0   8   10.64    0.56
  -8   0  -8    7.80    0.55
   8   0   8    7.80    0.53
  -9   0  -8    6.48    0.59
   9   0   8    6.35    0.54
 -10   0  -8   -0.02    0.37
  10   0   8    0.06    0.32
 -11   0  -8   -0.28    0.40
  11   0   8    0.81    0.39
 -12   0  -8   -0.36    0.41
 -14  -1   8    8.72    0.79
 -14   1   8    9.55    0.80
 -13  -1   8    5.17    0.63
 -13   1   8    4.37    0.61
 -12  -1   8    0.04    0.39
 -12   1   8    0.24    0.39
  12   1  -8    0.47    0.41
  11  -1  -8   -0.14    0.33
 -11  -1   8   -0.20    0.34
 -11   1   8    0.16    0.33
  11   1  -8    0.53    0.39
 -10  -1   8    1.67    0.38
  10  -1  -8    1.91    0.40
 -10   1   8    1.58    0.37
 -10   1   8    1.51    0.33
   9  -1  -8    8.73    0.59
  -9  -1   8    8.93    0.58
  -9   1   8    8.89    0.55
  -9   1   8    9.16    0.56
   8  -1  -8    8.69    0.56
  -8  -1   8    8.89    0.46
  -8  -1   8    8.16    0.52
  -8   1   8    8.32    0.50
  -8   1   8    8.29    0.50
  -7  -1   8   40.55    1.19
   7  -1  -8   41.10    1.21
  -7  -1   8   39.84    1.12
  -7   1   8   38.89    1.17
  -7   1   8   40.99    1.17
   6  -1  -8   46.75    1.26
  -6  -1   8   45.39    1.23
   6   1  -8   38.70    1.11
  -6   1   8   44.81    1.19
  -5  -1   8   60.50    1.53
   5  -1  -8   59.37    1.56
  -5   1   8   59.65    1.49
   4  -1  -8  129.09    2.97
  -4  -1   8  125.42    2.94
  -4   1   8  125.95    2.90
   4   1  -8  126.00    2.74
   3  -1  -8   86.11    1.86
  -3  -1   8   86.36    2.04
   3  -1  -8   88.95    2.09
  -3   1   8   86.12    1.96
  -3   1   8   84.41    1.99
   3   1  -8   85.85    2.08
   3   1  -8   88.51    1.91
   2  -1  -8  138.52    3.13
  -2  -1   8  137.38    3.10
   2  -1  -8  136.17    2.84
  -2   1   8  133.94    2.95
   2   1  -8  134.63    3.12
   2   1  -8  140.07    2.90
  -2   1   8  133.94    3.05
   1  -1  -8  194.16    3.96
   1  -1  -8  185.20    4.27
  -1  -1   8  196.71    4.27
   1   1  -8  188.19    4.26
   1   1  -8  189.26    3.99
  -1   1   8  190.69    4.02
   0  -1  -8   94.09    2.24
   0  -1   8   99.57    2.12
   0   1   8   96.10    2.11
   0   1  -8   96.74    2.22
   1  -1   8   69.60    1.66
  -1  -1  -8   73.74    1.72
   1  -1   8   73.69    1.60
  -1   1  -8   69.62    1.67
   2  -1   8    0.54    0.13
   2  -1   8    0.00    0.15
  -2  -1  -8    0.07    0.14
   2   1   8    0.26    0.13
   2   1   8    0.16    0.15
  -2   1  -8    0.16    0.11
  -3  -1  -8    2.91    0.27
   3  -1   8    2.36    0.25
   3  -1   8    2.47    0.20
   3   1   8    2.53    0.21
  -3   1  -8    2.48    0.22
  -3   1  -8    2.45    0.25
   3   1   8    2.46    0.24
   4  -1   8    0.14    0.18
  -4  -1  -8    0.27    0.16
   4  -1   8    0.13    0.11
  -4   1  -8    0.01    0.16
   4   1   8   -0.10    0.16
   4   1   8    0.02    0.14
  -4   1  -8    0.15    0.12
   5  -1   8   15.71    0.46
   5  -1   8   16.09    0.64
   5   1   8   15.82    0.53
  -5   1  -8   15.47    0.67
   5   1   8   16.43    0.62
   6  -1   8   23.16    0.81
  -6   1  -8   22.58    0.86
   6   1   8   21.85    0.78
   6   1   8   22.92    0.69
  -7  -1  -8   31.71    1.14
   7  -1   8   33.43    1.06
   7   1   8   32.50    1.03
  -7   1  -8   33.60    1.13
   7   1   8   32.72    0.91
  -8  -1  -8   41.80    1.39
   8  -1   8   39.88    1.25
  -8   1  -8   41.03    1.35
   8   1   8   40.55    1.23
   9  -1   8   28.19    1.03
  -9  -1  -8   27.64    1.13
  -9   1  -8   27.40    1.08
   9   1   8   26.77    0.98
  10  -1   8   26.72    1.05
 -10  -1  -8   27.48    1.17
 -10   1  -8   25.86    1.13
  10   1   8   27.12    1.02
 -10   1  -8   26.09    1.09
 -11  -1  -8   29.85    1.29
  11  -1   8   29.75    1.15
 -11   1  -8   30.13    1.28
 -12  -1  -8   15.42    0.97
 -12   1  -8   14.08    0.94
 -14   2   8   13.44    0.92
 -13  -2   8    7.54    0.72
 -13   2   8    8.75    0.72
 -12  -2   8   36.22    1.38
 -12   2   8   38.84    1.38
 -11  -2   8   24.26    1.03
 -11   2   8   23.57    0.99
  10  -2  -8   38.65    1.28
 -10  -2   8   36.27    1.28
  10  -2  -8   38.80    1.18
 -10   2   8   36.70    1.25
 -10   2   8   41.12    1.29
  -9  -2   8   24.89    0.95
   9  -2  -8   25.46    0.95
   9  -2  -8   25.07    0.86
  -9   2   8   25.75    0.94
  -9   2   8   23.87    0.90
   8  -2  -8   16.14    0.70
  -8  -2   8   14.15    0.67
  -8   2   8   15.50    0.68
  -8   2   8   14.68    0.64
  -7  -2   8   18.04    0.71
   7  -2  -8   18.63    0.73
  -7  -2   8   18.07    0.60
   7   2  -8   17.82    0.67
  -7   2   8   18.25    0.71
  -7   2   8   17.84    0.67
  -6  -2   8   29.76    0.93
   6  -2  -8   29.76    0.95
  -6   2   8   28.65    0.86
   6   2  -8   29.37    0.86
   5  -2  -8   27.65    0.87
  -5  -2   8   26.81    0.84
   5   2  -8   27.91    0.78
  -5   2   8   27.08    0.78
  -4  -2   8    0.20    0.16
   4  -2  -8   -0.01    0.16
   4   2  -8   -0.09    0.06
  -4   2   8    0.10    0.11
   3  -2  -8    0.41    0.17
  -3  -2   8    0.24    0.14
  -3   2   8    0.22    0.17
  -3   2   8    0.24    0.10
   3   2  -8    0.17    0.10
   2  -2  -8   54.00    1.34
  -2  -2   8   52.44    1.31
  -2   2   8   51.23    1.25
   2   2  -8   50.09    1.21
  -1  -2   8   36.76    0.92
   1  -2  -8   38.59    1.02
  -1  -2   8   36.83    0.98
  -1   2   8   36.78    0.94
   1   2  -8   38.86    0.93
   1   2  -8   37.16    0.98
   0  -2   8  123.48    2.70
   0  -2  -8  122.16    2.85
   0   2   8  124.75    2.67
   0   2  -8  123.28    2.79
  -1  -2  -8   62.56    1.57
   1  -2   8   64.24    1.51
   1   2   8   65.49    1.48
  -1   2  -8   63.66    1.50
   2  -2   8  177.14    3.89
  -2  -2  -8  185.49    4.07
   2  -2   8  174.04    3.75
  -2   2  -8  180.79    3.98
  -2   2  -8  181.16    4.22
  -3  -2  -8   84.26    2.01
   3  -2   8   82.20    1.95
   3  -2   8   81.17    1.79
  -3   2  -8   85.71    2.12
   3   2   8   84.47    1.88
   3   2   8   80.44    1.92
  -3   2  -8   82.62    1.89
   4  -2   8  112.35    2.59
  -4  -2  -8  114.46    2.65
   4  -2   8  112.62    2.36
   4   2   8  109.55    2.46
   4   2   8  111.54    2.55
  -4   2  -8  109.36    2.78
  -4   2  -8  113.56    2.51
  -5  -2  -8   53.59    1.50
   5  -2   8   52.19    1.41
   5   2   8   53.88    1.31
  -5   2  -8   52.03    1.51
   5   2   8   53.84    1.38
  -6  -2  -8   98.75    2.56
   6  -2   8  100.03    2.40
  -6   2  -8   98.97    2.58
   6   2   8   97.89    2.24
   6   2   8   98.86    2.34
   7  -2   8   30.16    0.99
  -7  -2  -8   27.86    1.05
   7   2   8   27.86    0.85
   7   2   8   28.28    0.93
  -7   2  -8   28.09    1.03
  -8  -2  -8    7.58    0.60
   8  -2   8    7.72    0.55
   8   2   8    7.27    0.51
  -8   2  -8    8.24    0.58
   9  -2   8    0.15    0.32
  -9  -2  -8    0.27    0.33
   9   2   8   -0.48    0.25
  -9   2  -8    0.47    0.30
 -10  -2  -8    2.09    0.48
  10  -2   8    1.37    0.41
 -10   2  -8    2.09    0.42
 -11  -2  -8   -0.51    0.37
  11  -2   8   -0.07    0.35
 -11   2  -8   -0.31    0.39
 -11   2  -8    0.07    0.35
 -12  -2  -8    1.49    0.54
  12  -2   8    2.46    0.50
 -12   2  -8    2.02    0.49
 -12   2  -8    2.02    0.54
 -14   3   8   11.43    0.86
 -13  -3   8   10.33    0.81
 -13   3   8   11.87    0.81
 -12  -3   8    1.11    0.45
 -12   3   8    0.70    0.40
  11  -3  -8    0.36    0.31
 -11  -3   8    0.46    0.37
 -11   3   8    0.08    0.34
 -11   3   8    0.42    0.33
  10  -3  -8    4.36    0.44
 -10  -3   8    5.07    0.51
  10  -3  -8    5.82    0.53
 -10   3   8    4.69    0.47
 -10   3   8    5.60    0.51
  -9  -3   8   12.72    0.68
   9  -3  -8   13.05    0.69
   9  -3  -8   12.82    0.64
  -9   3   8   12.79    0.65
  -9   3   8   13.15    0.68
   8  -3  -8   18.31    0.77
   8  -3  -8   17.86    0.71
  -8  -3   8   17.86    0.76
  -8   3   8   17.76    0.71
   8   3  -8   17.47    0.71
   7  -3  -8   63.48    1.68
  -7  -3   8   61.39    1.69
   7   3  -8   62.07    1.57
  -7   3   8   59.59    1.60
   6  -3  -8   55.70    1.49
  -6  -3   8   51.55    1.46
  -6  -3   8   53.36    1.31
   6   3  -8   52.66    1.36
  -6   3   8   52.55    1.37
  -5  -3   8   48.06    1.33
   5  -3  -8   50.59    1.35
   5   3  -8   49.13    1.23
  -5   3   8   46.51    1.22
  -4  -3   8  163.57    3.78
   4  -3  -8  166.16    3.77
  -4   3   8  160.42    3.65
   4   3  -8  163.59    3.52
  -4   3   8  160.41    3.53
  -3  -3   8  109.47    2.64
   3  -3  -8  115.11    2.66
   3   3  -8  109.97    2.46
  -3   3   8  111.98    2.51
  -3   3   8  111.79    2.48
  -2  -3   8  169.54    3.95
   2  -3  -8  176.05    3.95
  -2  -3   8  172.53    3.67
   2   3  -8  170.03    3.68
  -2   3   8  176.10    3.70
  -1  -3   8  120.12    2.56
   1  -3  -8  119.30    2.75
  -1  -3   8  115.58    2.74
  -1   3   8  115.92    2.57
   1   3  -8  116.05    2.57
   0  -3   8   22.49    0.71
   0  -3  -8   22.01    0.71
   0  -3   8   24.45    0.67
   0   3  -8   25.37    0.67
   0   3   8   21.85    0.67
  -1  -3  -8   22.48    0.71
   1  -3   8   22.02    0.67
  -1  -3  -8   23.02    0.61
  -1   3  -8   22.24    0.61
  -1   3  -8   22.03    0.71
   1   3   8   22.67    0.66
  -2  -3  -8    8.50    0.37
  -2  -3  -8    9.38    0.43
   2  -3   8    9.24    0.43
  -2   3  -8    9.29    0.31
  -2   3  -8    9.77    0.46
   2   3   8    8.37    0.38
   3  -3   8    0.25    0.17
  -3  -3  -8    0.07    0.15
  -3  -3  -8   -0.03    0.16
   3   3   8   -0.01    0.06
   3   3   8    0.13    0.16
  -3   3  -8    0.00    0.16
  -3   3  -8   -0.02    0.08
  -4  -3  -8    1.36    0.24
   4  -3   8    1.37    0.25
  -4   3  -8    1.69    0.26
  -5  -3  -8   26.19    0.90
   5  -3   8   23.96    0.83
  -5   3  -8   23.67    0.87
   5   3   8   23.84    0.77
   5   3   8   25.00    0.76
  -6  -3  -8   16.72    0.75
   6  -3   8   17.27    0.73
   6   3   8   18.11    0.68
   6   3   8   18.00    0.64
  -6   3  -8   17.62    0.76
  -7  -3  -8   15.36    0.76
   7  -3   8   14.69    0.71
   7   3   8   17.11    0.67
  -7   3  -8   15.39    0.75
   7   3   8   16.02    0.62
  -8  -3  -8   38.87    1.35
   8  -3   8   37.92    1.24
   8   3   8   36.32    1.13
   8   3   8   36.82    1.09
  -8   3  -8   38.33    1.31
   9  -3   8   22.52    0.98
  -9  -3  -8   26.13    1.10
  -9   3  -8   24.00    1.04
   9   3   8   24.81    0.90
 -10  -3  -8   29.41    1.25
  10  -3   8   28.31    1.14
 -10   3  -8   29.39    1.20
  11  -3   8   16.92    0.91
 -11  -3  -8   17.14    1.00
 -11   3  -8   16.57    0.94
 -12  -3  -8    9.38    0.85
  12  -3   8    9.86    0.77
 -12   3  -8    9.29    0.80
 -12   3  -8    9.76    0.79
 -13  -4   8   13.60    0.90
 -13   4   8   13.08    0.85
  12  -4  -8    4.61    0.51
 -12  -4   8    4.11    0.58
 -12   4   8    5.00    0.55
 -12   4   8    4.29    0.55
 -11  -4   8   22.34    1.01
  11  -4  -8   22.85    0.93
 -11   4   8   20.70    0.96
 -11   4   8   23.28    0.97
  10  -4  -8   23.18    0.91
 -10  -4   8   23.18    0.99
 -10   4   8   22.63    0.93
   9  -4  -8   81.22    2.28
  -9  -4   8   85.63    2.34
   9  -4  -8   88.36    2.19
  -9   4   8   87.27    2.36
  -9   4   8   87.22    2.25
   8  -4  -8   29.00    1.05
  -8  -4   8   30.93    1.08
   8  -4  -8   29.04    0.99
  -8   4   8   32.43    1.10
   8   4  -8   30.59    0.99
  -8   4   8   31.67    1.00
   7  -4  -8    9.28    0.55
  -7  -4   8   10.19    0.56
   7   4  -8    9.99    0.51
  -7   4   8    9.44    0.48
  -7   4   8    9.40    0.55
   6  -4  -8   40.15    1.21
  -6  -4   8   40.23    1.22
   6   4  -8   40.89    1.13
  -6   4   8   41.37    1.11
   5  -4  -8    3.86    0.36
  -5  -4   8    3.35    0.33
   5   4  -8    3.77    0.30
  -5   4   8    3.94    0.27
  -5   4   8    3.43    0.31
   4  -4  -8    3.09    0.30
  -4  -4   8    2.82    0.19
  -4  -4   8    3.37    0.30
  -4   4   8    3.41    0.29
  -4   4   8    2.84    0.21
   4   4  -8    2.91    0.26
  -3  -4   8   16.09    0.61
   3  -4  -8   16.13    0.61
  -3  -4   8   16.68    0.46
   3   4  -8   16.07    0.56
  -3   4   8   16.40    0.58
  -2  -4   8   25.84    0.66
   2  -4  -8   25.09    0.79
  -2  -4   8   24.75    0.78
   2   4  -8   24.72    0.73
  -2   4   8   25.03    0.74
  -1  -4   8   51.14    1.20
   1  -4  -8   50.67    1.34
  -1  -4   8   50.02    1.34
   1   4  -8   51.62    1.26
  -1   4   8   51.27    1.25
   0  -4   8    9.89    0.46
   0  -4   8   12.14    0.41
   0  -4  -8    8.93    0.44
   0  -4  -8    9.07    0.28
   0   4   8    9.76    0.42
   0   4  -8   11.41    0.43
  -1  -4  -8   76.71    1.94
  -1  -4  -8   80.48    1.83
   1  -4   8   80.41    1.83
  -1   4  -8   79.84    1.98
  -1   4  -8   75.81    1.82
   1   4   8   78.87    1.82
   2  -4   8   84.40    1.96
  -2  -4  -8   82.42    2.06
  -2  -4  -8   85.37    1.98
  -2   4  -8   84.76    2.11
  -2   4  -8   81.14    1.88
   2   4   8   81.75    1.92
  -3  -4  -8  293.48    6.39
   3  -4   8  287.06    6.08
  -3  -4  -8  283.17    6.38
   3   4   8  277.18    5.96
  -3   4  -8  279.37    6.57
   4  -4   8   78.98    1.93
  -4  -4  -8   79.25    1.98
  -4  -4  -8   79.80    2.00
  -4   4  -8   76.22    2.05
   4   4   8   75.29    1.84
  -5  -4  -8   62.32    1.69
   5  -4   8   59.92    1.60
  -5   4  -8   61.38    1.73
   5   4   8   61.17    1.53
   5   4   8   59.34    1.52
  -6  -4  -8   33.12    1.14
   6  -4   8   33.10    1.08
   6   4   8   33.91    0.99
  -6   4  -8   33.85    1.15
   6   4   8   32.91    0.99
   7  -4   8   14.47    0.71
  -7  -4  -8   14.76    0.76
  -7   4  -8   15.51    0.75
   7   4   8   15.34    0.64
   8  -4   8    8.61    0.61
  -8  -4  -8    7.07    0.61
   8   4   8    8.59    0.51
  -8   4  -8    7.97    0.61
   9  -4   8    3.76    0.48
  -9  -4  -8    3.15    0.51
  -9   4  -8    3.38    0.48
  10  -4   8    0.39    0.37
 -10  -4  -8    0.50    0.41
 -10   4  -8    0.07    0.35
 -11  -4  -8   -0.22    0.38
  11  -4   8   -0.18    0.38
 -11   4  -8   -0.73    0.33
  12  -4   8    0.97    0.47
 -12  -4  -8    0.05    0.47
 -12   4  -8    1.31    0.49
 -13  -5   8    5.53    0.69
 -13   5   8    5.78    0.65
  12  -5  -8    3.85    0.50
 -12  -5   8    3.21    0.56
 -12   5   8    4.12    0.55
  11  -5  -8    2.19    0.42
 -11  -5   8    1.52    0.44
 -11   5   8    1.52    0.41
 -11   5   8    1.69    0.41
  10  -5  -8   -0.45    0.26
 -10  -5   8   -0.24    0.31
 -10   5   8   -0.25    0.28
 -10   5   8    0.32    0.31
   9  -5  -8    4.35    0.46
   9  -5  -8    5.82    0.50
  -9  -5   8    5.41    0.52
  -9   5   8    5.22    0.47
   9   5  -8    6.13    0.49
  -9   5   8    5.03    0.50
   8  -5  -8   10.01    0.62
   8  -5  -8   11.42    0.60
  -8  -5   8   11.13    0.64
   8   5  -8   11.35    0.58
  -8   5   8   11.48    0.58
  -8   5   8   10.92    0.64
   7  -5  -8   37.61    1.12
   7  -5  -8   34.71    1.15
  -7  -5   8   35.03    1.17
  -7   5   8   36.35    1.06
  -7   5   8   35.19    1.20
   7   5  -8   36.51    1.09
  -6  -5   8   37.74    1.20
   6  -5  -8   37.23    1.18
   6   5  -8   41.16    1.12
   5  -5  -8   50.50    1.42
  -5  -5   8   52.73    1.46
   5   5  -8   49.27    1.32
  -5   5   8   50.65    1.31
   4  -5  -8   76.95    1.96
  -4  -5   8   76.63    1.98
[truncated: 495,016 more chars]
