# Supplementary material for: (Tris{2-[(5-chloro-2-oxido­benzyl­idene-κO)amino-κN]eth­yl}amine-κN)­ytterbium(III): crystal structure and Hirshfeld surface analysis
Source: Acta Crystallogr E Crystallogr Commun. 2016 Sep 5;72(Pt 10):1390–5. doi: 10.1107/S2056989016013748 (PMC5050761; doi:10.1107/S2056989016013748)
Supplement: Supplementary file 2 [file e-72-01390-Isup2.hkl]

data_I                                                                          
_shelx_title ' yb'                                                              
_shelx_refln_list_code          4                                               
_shelx_F_calc_maximum      607.26                                               
_exptl_crystal_F_000      1436.00                                               
_reflns_d_resolution_high  0.6998                                               
                                                                                
loop_                                                                           
 _space_group_symop_operation_xyz                                               
 'x, y, z'                                                                      
 '-x, y+1/2, -z+1/2'                                                            
 '-x, -y, -z'                                                                   
 'x, -y-1/2, z-1/2'                                                             
                                                                                
_cell_length_a    10.0452                                                       
_cell_length_b    13.1510                                                       
_cell_length_c    21.0926                                                       
_cell_angle_alpha  90.000                                                       
_cell_angle_beta  101.221                                                       
_cell_angle_gamma  90.000                                                       
                                                                                
_shelx_F_squared_multiplier     1.000                                           
                                                                                
loop_                                                                           
 _refln_index_h                                                                 
 _refln_index_k                                                                 
 _refln_index_l                                                                 
 _refln_F_squared_calc                                                          
 _refln_F_squared_meas                                                          
 _refln_F_squared_sigma                                                         
 _refln_observed_status                                                         
   1   0   0     162112.98     167147.08      3533.26 o                         
   2   0   0      18882.89      17487.18      1909.33 o                         
   3   0   0       7798.89       7263.95       186.06 o                         
   4   0   0      13712.98      13956.96       248.59 o                         
   5   0   0      12697.19      13373.73       207.32 o                         
   6   0   0        537.38        428.73        43.16 o                         
   7   0   0        111.05         53.24        38.93 o                         
   8   0   0       1096.70       1072.86        68.16 o                         
   9   0   0        145.25         74.21        54.11 o                         
  10   0   0       5703.68       5880.99       155.69 o                         
  11   0   0      10434.34      10643.13       429.92 o                         
  12   0   0      14062.56      14042.72       531.07 o                         
  13   0   0       2892.18       3327.33       281.79 o                         
   1   1   0        499.51        666.69         9.66 o                         
   2   1   0      58198.99      60750.14       538.86 o                         
   3   1   0      21365.54      20766.37       469.19 o                         
   4   1   0      22909.98      21846.49       258.18 o                         
   5   1   0      40560.21      40102.53       484.95 o                         
   6   1   0      27726.11      26764.30       324.87 o                         
   7   1   0      32839.14      31883.48       348.44 o                         
   8   1   0      23266.70      22746.35       248.07 o                         
   9   1   0      14944.52      14748.61       183.57 o                         
  10   1   0      11744.53      11845.28       208.03 o                         
  11   1   0       3883.77       3942.16       161.13 o                         
  12   1   0       1619.40       1607.78       151.98 o                         
  13   1   0        173.11         76.51       114.87 o                         
   0   2   0      42057.24      48307.12       609.82 o                         
   1   2   0     110496.32     120790.96      1054.94 o                         
   2   2   0       9750.60      10052.75        92.24 o                         
   3   2   0      68184.98      69063.96       570.78 o                         
   4   2   0      10757.96      10837.70       117.28 o                         
   5   2   0       7839.74       7291.03        91.47 o                         
   6   2   0         22.82         12.57        23.44 o                         
   7   2   0       1970.70       1820.95        59.39 o                         
   8   2   0        546.41        577.67        47.36 o                         
   9   2   0       1492.16       1621.38        77.92 o                         
  10   2   0       1446.05       1480.78        84.12 o                         
  11   2   0       6682.61       6606.68       158.78 o                         
  12   2   0       5223.32       5262.38       223.43 o                         
  13   2   0       6459.11       7044.20       273.34 o                         
   1   3   0       2131.17       2425.13        37.98 o                         
   2   3   0      30783.91      32599.62       297.07 o                         
   3   3   0      23996.01      24339.51       210.32 o                         
   4   3   0      35084.78      35467.23       329.87 o                         
   5   3   0      50014.36      47819.35       717.02 o                         
   6   3   0      22612.69      21725.09       401.78 o                         
   7   3   0      28176.03      27485.71       308.56 o                         
   8   3   0      12595.00      12415.17       170.79 o                         
   9   3   0       5480.98       5302.68       174.76 o                         
  10   3   0       4818.08       4662.92       128.08 o                         
  11   3   0       2708.24       2590.91       129.46 o                         
  12   3   0       2082.55       2335.49       113.93 o                         
  13   3   0        512.65        747.48       136.22 o                         
   0   4   0      98252.73     105463.33      1315.44 o                         
   1   4   0      18611.14      18578.92       198.42 o                         
   2   4   0      99692.25     105960.80       927.45 o                         
   3   4   0      25364.56      25534.03       221.87 o                         
   4   4   0       6232.42       5884.53        76.26 o                         
   5   4   0       3890.27       4040.70        64.02 o                         
   6   4   0       2658.11       2689.00        61.50 o                         
   7   4   0        230.17        293.26        41.19 o                         
   8   4   0        745.14        739.36        72.17 o                         
   9   4   0       1395.52       1532.93       141.94 o                         
  10   4   0       7721.39       7279.15       188.49 o                         
  11   4   0       6688.84       6675.00       228.01 o                         
  12   4   0      10432.66      10651.42       221.07 o                         
  13   4   0       2438.64       2900.93       199.06 o                         
   1   5   0       2068.30       1948.06        42.67 o                         
   2   5   0       7354.05       6982.09        85.07 o                         
   3   5   0      27357.81      28037.69       267.15 o                         
   4   5   0      35780.70      36598.72       314.43 o                         
   5   5   0      15565.01      15637.40       166.75 o                         
   6   5   0      10001.04       9783.25       120.57 o                         
   7   5   0      12463.15      12640.53       238.21 o                         
   8   5   0      19166.96      19106.26       328.90 o                         
   9   5   0      13423.27      13235.05       263.76 o                         
  10   5   0       9051.08       9486.29       223.43 o                         
  11   5   0       2318.93       2529.33       134.81 o                         
  12   5   0       2007.26       2116.02       115.51 o                         
  13   5   0         85.83          5.08        86.12 o                         
   0   6   0      54128.97      59190.14       652.09 o                         
   1   6   0      60526.42      64135.48       584.88 o                         
   2   6   0      16518.70      17206.66       177.02 o                         
   3   6   0      35486.21      35248.67       332.80 o                         
   4   6   0      10689.40      10644.07       141.37 o                         
   5   6   0       8532.58       8485.73       105.79 o                         
   6   6   0        147.79         58.64        48.74 o                         
   7   6   0         36.67         -9.85        42.31 o                         
   8   6   0        499.78        533.02        72.23 o                         
   9   6   0       3261.70       3213.00       131.27 o                         
  10   6   0       3689.52       3781.22       148.66 o                         
  11   6   0       9173.80       9491.19       247.07 o                         
  12   6   0       4885.84       5333.52       164.28 o                         
  13   6   0       5982.36       6480.83       263.73 o                         
   1   7   0         71.36         82.33        21.86 o                         
   2   7   0       7091.35       7941.58       180.69 o                         
   3   7   0       7313.81       7496.60        98.18 o                         
   4   7   0      19648.04      20155.74       210.16 o                         
   5   7   0      19747.64      19716.34       208.37 o                         
   6   7   0      15662.02      15591.75       234.87 o                         
   7   7   0      34781.54      34001.86       439.08 o                         
   8   7   0      13381.89      13529.30       269.53 o                         
   9   7   0       7960.40       7855.26       203.58 o                         
  10   7   0       3772.69       3810.41       153.40 o                         
  11   7   0       3857.68       3947.27       226.00 o                         
  12   7   0        882.46        717.98       107.22 o                         
   0   8   0      62825.96      68063.19       761.14 o                         
   1   8   0      27635.46      28857.27       288.69 o                         
   2   8   0      20453.48      20738.70       216.04 o                         
   3   8   0       4169.75       4183.56        76.74 o                         
   4   8   0      14672.69      15089.21       170.12 o                         
   5   8   0       3648.34       3828.00       102.03 o                         
   6   8   0       1550.69       1581.09       116.81 o                         
   7   8   0          2.83        -45.98        45.98 o                         
   8   8   0        115.42         -8.56        53.22 o                         
   9   8   0        937.70        944.86        95.06 o                         
  10   8   0       2587.83       2645.70       138.77 o                         
  11   8   0       2254.28       2418.45       197.06 o                         
  12   8   0       5095.11       5562.99       202.59 o                         
   1   9   0       3645.74       3619.75       103.40 o                         
   2   9   0       4209.52       4242.50        77.40 o                         
   3   9   0      12643.98      13031.51       155.30 o                         
   4   9   0       6661.67       6580.56        99.24 o                         
   5   9   0       8109.15       7867.84       152.82 o                         
   6   9   0      21486.15      20676.07       299.07 o                         
   7   9   0      11461.21      11377.23       205.27 o                         
   8   9   0      12351.21      12023.53       220.71 o                         
   9   9   0       5178.58       5131.14       175.03 o                         
  10   9   0       4781.93       5130.43       183.25 o                         
  11   9   0       1042.52        978.98       113.26 o                         
   0  10   0      20550.58      21213.40       328.51 o                         
   1  10   0      29944.94      30597.06       268.27 o                         
   2  10   0       8213.59       8292.39       115.75 o                         
   3  10   0       6388.74       6472.47       102.39 o                         
   4  10   0       2124.51       2428.01       274.28 o                         
   5  10   0       4755.33       4654.04       119.20 o                         
   6  10   0        296.54        152.21        54.48 o                         
   7  10   0         19.05        -50.34        50.34 o                         
   8  10   0        815.18        708.25        75.65 o                         
   9  10   0       1220.77       1385.09       112.48 o                         
  10  10   0       2127.14       2247.98       138.55 o                         
  11  10   0       4706.00       4837.61       192.80 o                         
   1  11   0        131.14        123.79        30.18 o                         
   2  11   0        325.15        321.67        41.14 o                         
   3  11   0       3354.08       3552.10        87.85 o                         
   4  11   0      10616.02      10776.70       189.66 o                         
   5  11   0      13448.54      13172.30       220.96 o                         
   6  11   0      11932.71      11860.85       212.27 o                         
   7  11   0       9925.78       9551.43       209.10 o                         
   8  11   0       3740.31       3600.57       128.76 o                         
   9  11   0       4828.97       5089.07       153.75 o                         
  10  11   0        425.47        460.68        98.63 o                         
   0  12   0       3761.44       3943.20       121.32 o                         
   1  12   0       8002.21       8214.41       114.09 o                         
   2  12   0      17376.47      17528.36       207.26 o                         
   3  12   0       6622.69       6168.30       136.88 o                         
   4  12   0       9624.52       9703.01       182.58 o                         
   5  12   0        115.85         99.91        53.80 o                         
   6  12   0          9.96        -29.65        51.87 o                         
   7  12   0        102.05        -34.51        57.11 o                         
   8  12   0       2132.98       2276.27       113.22 o                         
   9  12   0        734.78        844.68       109.83 o                         
  10  12   0       1317.45       1456.38       177.02 o                         
   1  13   0       2543.69       2577.44        84.86 o                         
   2  13   0        633.66        646.19        48.40 o                         
   3  13   0       4086.91       4149.68       118.26 o                         
   4  13   0       7443.44       7230.75       159.92 o                         
   5  13   0       3502.87       3269.45       116.14 o                         
   6  13   0       6137.43       6510.24       161.52 o                         
   7  13   0       2432.24       2498.78       141.84 o                         
   8  13   0       4434.89       4375.94       148.02 o                         
   9  13   0       2133.41       2313.20       121.91 o                         
   0  14   0       3596.88       3562.53       129.81 o                         
   1  14   0       9252.75       9217.07       157.97 o                         
   2  14   0       2799.97       2722.29        90.81 o                         
   3  14   0       1219.73       1296.79        71.44 o                         
   4  14   0        765.56        758.05        73.90 o                         
   5  14   0         44.81        -38.58        55.40 o                         
   6  14   0         62.81        -44.26        69.35 o                         
   7  14   0        326.26        303.36        75.12 o                         
   8  14   0          7.21         62.43        69.53 o                         
   9  14   0        714.81        527.46       205.93 o                         
   1  15   0       1045.21       1154.09        71.98 o                         
   2  15   0         17.08         15.67        59.97 o                         
   3  15   0       3328.37       3548.79       106.94 o                         
   4  15   0       2145.47       2124.53       102.74 o                         
   5  15   0       2332.24       2617.02       114.70 o                         
   6  15   0       4663.64       4347.41       164.26 o                         
   7  15   0       2914.59       2983.47       130.09 o                         
   8  15   0       1347.62       1574.62       156.85 o                         
   0  16   0        340.47        472.77        95.77 o                         
   1  16   0       3263.41       3109.36       116.89 o                         
   2  16   0       3626.54       3614.07       125.93 o                         
   3  16   0       1078.59       1193.35        99.08 o                         
   4  16   0       5112.50       5359.90       136.04 o                         
   5  16   0        645.01        829.24        85.14 o                         
   6  16   0         66.92         25.15        66.03 o                         
   7  16   0        296.98        188.97       111.62 o                         
   1  17   0         13.55        128.61        75.71 o                         
   2  17   0         44.80         84.83        74.86 o                         
   3  17   0       1261.13       1239.92       111.07 o                         
   4  17   0       2045.41       1973.67       129.61 o                         
   5  17   0        756.96        597.43        98.31 o                         
   2  18   0       2118.36       1900.30       223.99 o                         
   3  18   0        308.72        162.57       155.35 o                         
 -13   1   1        235.29        263.06       117.43 o                         
 -12   1   1        389.56        429.92       117.51 o                         
 -11   1   1       1273.59       1289.41       113.68 o                         
 -10   1   1        119.00         83.26        51.78 o                         
  -9   1   1       5615.22       5579.82       101.01 o                         
  -8   1   1         20.30        -18.88        30.83 o                         
  -7   1   1        584.47        656.07        39.00 o                         
  -6   1   1       3428.24       3268.30        68.34 o                         
  -5   1   1       1882.25       2134.58        56.47 o                         
  -4   1   1       5390.90       5462.73        84.41 o                         
  -3   1   1       2152.87       2236.40        62.17 o                         
  -2   1   1       7916.89       8046.66       153.79 o                         
  -1   1   1        576.23        629.42        20.51 o                         
   0   1   1        519.93        322.19        22.16 o                         
   1   1   1       1948.01       2030.87        31.54 o                         
   2   1   1       4655.94       4717.51        61.77 o                         
   3   1   1       2278.57       2210.99        44.55 o                         
   4   1   1        193.17        210.67        23.10 o                         
   5   1   1        196.85        147.49        22.29 o                         
   6   1   1       1465.32       1328.54        55.78 o                         
   7   1   1        503.83        508.48        56.99 o                         
   8   1   1        403.54        357.69        39.38 o                         
   9   1   1       2470.35       2463.39        75.93 o                         
  10   1   1        281.34        200.71        50.76 o                         
  11   1   1        187.20        134.97        60.62 o                         
  12   1   1       1018.72       1317.51       144.32 o                         
  13   1   1          4.12          1.18       105.99 o                         
 -13   2   1        190.34        227.94       121.32 o                         
 -12   2   1        430.12        374.49       112.32 o                         
 -11   2   1          0.34        -23.17        58.04 o                         
 -10   2   1        308.82        360.45        61.41 o                         
  -9   2   1         18.91        -37.27        37.27 o                         
  -8   2   1         29.53         45.59        31.52 o                         
  -7   2   1        352.79        441.75        35.89 o                         
  -6   2   1        136.49         66.93        28.53 o                         
  -5   2   1        495.60        512.92        25.89 o                         
  -4   2   1        860.72        846.22        27.49 o                         
  -3   2   1        793.07        845.77        55.68 o                         
  -2   2   1        421.43        489.50        22.66 o                         
  -1   2   1        772.26        838.66        45.21 o                         
   0   2   1          2.78         -6.48         8.46 o                         
   1   2   1      12538.82      13448.48       128.81 o                         
   2   2   1        491.17        496.81        38.32 o                         
   3   2   1        486.92        501.86        22.08 o                         
   4   2   1       1856.31       1809.10        46.20 o                         
   5   2   1         17.77         19.48        20.29 o                         
   6   2   1         57.98          6.87        25.00 o                         
   7   2   1        475.04        498.88        39.47 o                         
   8   2   1       1745.19       1649.09        73.51 o                         
   9   2   1         54.50        -10.97        27.75 o                         
  10   2   1        379.71        335.47        59.19 o                         
  11   2   1        836.14        964.05        80.02 o                         
  12   2   1        588.42        588.43        92.06 o                         
  13   2   1        281.80        302.22       121.16 o                         
 -13   3   1        764.44        959.73       144.32 o                         
 -12   3   1       1328.64       1362.83        95.20 o                         
 -11   3   1         18.32        -35.43        52.29 o                         
 -10   3   1       2269.96       2241.30       114.85 o                         
  -9   3   1        511.93        431.45        66.56 o                         
  -8   3   1       4188.84       4022.64       101.62 o                         
  -7   3   1        141.35         99.66        28.47 o                         
  -6   3   1       3181.89       2973.71        59.32 o                         
  -5   3   1        738.13        820.33        45.31 o                         
  -4   3   1        198.43        251.23        35.30 o                         
  -3   3   1       4622.58       4704.13        81.77 o                         
  -2   3   1       3054.86       3054.10        68.31 o                         
  -1   3   1         22.80         14.11        12.17 o                         
   0   3   1       5913.32       6651.80        80.23 o                         
   1   3   1       2728.79       2985.93        43.65 o                         
   2   3   1        144.86        205.18        15.31 o                         
   3   3   1       1201.18       1273.80        33.48 o                         
   4   3   1       4316.25       4174.94        60.90 o                         
   5   3   1       1264.97       1297.59        42.07 o                         
   6   3   1       5297.44       5044.53       166.56 o                         
   7   3   1         10.63         36.12        27.02 o                         
   8   3   1        486.62        501.53        50.15 o                         
   9   3   1       1806.97       1822.30        99.83 o                         
  10   3   1        639.06        638.71        71.55 o                         
  11   3   1        364.40        405.81       110.55 o                         
  12   3   1         13.30        -58.12        58.12 o                         
  13   3   1        772.14       1042.05       146.74 o                         
 -13   4   1        198.98        130.06       112.40 o                         
 -12   4   1         23.19        117.26        71.44 o                         
 -11   4   1        361.71        451.59        74.88 o                         
 -10   4   1         59.71         75.37        65.78 o                         
  -9   4   1        350.93        383.91       101.16 o                         
  -8   4   1        995.50       1238.33        82.52 o                         
  -7   4   1        335.19        349.92        42.80 o                         
  -6   4   1       2022.10       1981.95        63.55 o                         
  -5   4   1       3991.06       4170.70        65.02 o                         
  -4   4   1       4978.99       4814.64        60.30 o                         
  -3   4   1      12109.21      12729.71       188.53 o                         
  -2   4   1         66.68         52.95        53.19 o                         
  -1   4   1       1160.88       1162.90        50.83 o                         
   0   4   1        484.22        552.25        19.94 o                         
   1   4   1      19378.88      21766.88       208.61 o                         
   2   4   1        154.45        125.58        15.39 o                         
   3   4   1       3618.45       4141.61        57.66 o                         
   4   4   1         24.55          8.95        16.98 o                         
   5   4   1         96.37        120.87        25.85 o                         
   6   4   1       4278.10       4394.20        78.30 o                         
   7   4   1       3504.49       3466.65        90.47 o                         
   8   4   1       1994.00       2027.53       101.05 o                         
   9   4   1        738.28        753.75        78.89 o                         
  10   4   1        250.50        286.82        73.62 o                         
  11   4   1        484.62        504.88        74.93 o                         
  12   4   1        679.24        744.81        88.02 o                         
  13   4   1          4.95        -70.65        70.65 o                         
 -13   5   1        274.30        249.24        80.77 o                         
 -12   5   1        275.01        302.89        77.90 o                         
 -11   5   1       1966.40       2194.72       108.09 o                         
 -10   5   1        419.51        405.24        78.49 o                         
  -9   5   1       1817.48       1888.94       104.93 o                         
  -8   5   1         12.63        -32.39        69.86 o                         
  -7   5   1       1087.64       1156.68        83.43 o                         
  -6   5   1       1486.46       1451.58        55.18 o                         
  -5   5   1       1405.48       1477.38        68.67 o                         
  -4   5   1       1820.05       1800.98        71.36 o                         
  -3   5   1       1713.20       1938.92        63.11 o                         
  -2   5   1        756.35        780.02        29.07 o                         
  -1   5   1       4852.32       4816.73        55.49 o                         
   0   5   1       3217.41       3524.25        59.10 o                         
   1   5   1      41127.38      45104.66       385.28 o                         
   2   5   1       6058.44       6148.83        77.23 o                         
   3   5   1         78.65         97.23        17.51 o                         
   4   5   1       2728.29       2740.67        44.31 o                         
   5   5   1       2516.52       2541.39        50.71 o                         
   6   5   1        129.28         80.75        30.47 o                         
   7   5   1       2219.10       2056.17        97.23 o                         
   8   5   1         47.23          1.17        69.55 o                         
   9   5   1        972.23        877.52        85.47 o                         
  10   5   1        403.05        354.99        78.07 o                         
  11   5   1         18.65        -70.10        70.10 o                         
  12   5   1       1024.61       1137.61        98.49 o                         
  13   5   1         52.79         -0.50       100.88 o                         
 -13   6   1          7.26        -34.30        87.16 o                         
 -12   6   1        334.17        361.88        92.30 o                         
 -11   6   1        277.29        280.53        85.37 o                         
 -10   6   1        162.69        180.73        74.26 o                         
  -9   6   1       1677.92       1708.21       143.76 o                         
  -8   6   1       6629.61       6864.28       269.07 o                         
  -7   6   1       1085.96       1193.21        68.10 o                         
  -6   6   1       4095.96       4169.70        86.25 o                         
  -5   6   1       1759.52       1867.17        51.34 o                         
  -4   6   1        890.83        947.35        37.76 o                         
  -3   6   1        262.98         80.90        26.06 o                         
  -2   6   1       3304.58       3937.47        64.31 o                         
  -1   6   1      13753.26      14485.38       130.61 o                         
   0   6   1       5444.64       5762.47        67.49 o                         
   1   6   1        874.69        952.38        34.09 o                         
   2   6   1        358.77        360.57        28.79 o                         
   3   6   1       2231.55       2116.82        51.70 o                         
   4   6   1       7521.67       7385.40        84.49 o                         
   5   6   1         22.31        -23.89        24.30 o                         
   6   6   1       2951.71       3018.57        90.60 o                         
   7   6   1       4063.40       3861.86       136.28 o                         
   8   6   1       2557.82       2550.60       151.57 o                         
   9   6   1       2775.03       2631.97       127.28 o                         
  10   6   1       1022.23       1031.55        99.03 o                         
  11   6   1       3038.57       3417.06       153.40 o                         
  12   6   1       1549.56       1789.57       140.80 o                         
  13   6   1        613.63        666.56       130.28 o                         
 -13   7   1       1085.75       1123.56       205.93 o                         
 -12   7   1       1042.39       1170.59       117.27 o                         
 -11   7   1        460.00        422.00        93.86 o                         
 -10   7   1       4508.67       4896.92       168.54 o                         
  -9   7   1        198.61        169.87        72.29 o                         
  -8   7   1       6011.44       6177.13       153.31 o                         
  -7   7   1         12.75         44.07        94.90 o                         
  -6   7   1       1723.95       1760.01        76.27 o                         
  -5   7   1        787.51        806.57        56.95 o                         
  -4   7   1        230.73        242.96        46.32 o                         
  -3   7   1         77.33        -14.97        21.93 o                         
  -2   7   1       3027.74       3053.31        64.30 o                         
  -1   7   1      16877.72      17682.92       158.35 o                         
   0   7   1       2538.95       2450.58        45.55 o                         
   1   7   1       8998.04       9584.19       140.13 o                         
   2   7   1      17452.27      18302.69       189.51 o                         
   3   7   1         57.69         10.33        20.12 o                         
   4   7   1       7567.66       7688.19       100.39 o                         
   5   7   1       1095.17        978.28        59.97 o                         
   6   7   1         61.96          2.89        41.92 o                         
   7   7   1        345.45        413.77       110.25 o                         
   8   7   1        298.27        238.06        70.08 o                         
   9   7   1         69.14         76.59        69.38 o                         
  10   7   1         12.54          1.65        70.67 o                         
  11   7   1       2097.28       2446.14       139.39 o                         
  12   7   1         30.75         26.54        86.89 o                         
 -12   8   1         32.84         -9.64        86.70 o                         
 -11   8   1        422.28        350.72        92.18 o                         
 -10   8   1          7.74        -70.27        71.47 o                         
  -9   8   1        750.46        847.51        91.64 o                         
  -8   8   1       1199.00       1307.16        80.99 o                         
  -7   8   1       1270.82       1435.25        96.99 o                         
  -6   8   1       3753.05       3759.85       107.52 o                         
  -5   8   1       2569.03       2666.03        63.36 o                         
  -4   8   1       6485.34       6403.22        96.37 o                         
  -3   8   1      12137.88      12466.05       133.79 o                         
  -2   8   1       5133.90       5250.00        74.84 o                         
  -1   8   1        962.70       1012.73        33.51 o                         
   0   8   1       3047.63       3394.48        61.21 o                         
   1   8   1        861.63        794.96        68.83 o                         
   2   8   1       7439.76       8538.97       375.93 o                         
   3   8   1       2321.12       2473.50        57.38 o                         
   4   8   1       4160.48       4162.94        72.88 o                         
   5   8   1        209.46        284.61        47.23 o                         
   6   8   1       3177.40       3234.30       100.87 o                         
   7   8   1       8470.44       8132.47       177.24 o                         
   8   8   1       4314.13       4288.21       149.30 o                         
   9   8   1       2925.92       2943.37       135.95 o                         
  10   8   1        727.00        725.55       124.18 o                         
  11   8   1        303.11        238.51        91.73 o                         
  12   8   1       1171.84       1262.56       126.62 o                         
 -11   9   1       1505.64       1652.49       130.79 o                         
 -10   9   1        749.99        768.40       153.87 o                         
  -9   9   1       2150.14       2118.14       124.71 o                         
  -8   9   1        566.81        523.41        67.96 o                         
  -7   9   1       1473.30       1573.55        83.73 o                         
  -6   9   1          5.12         13.14        73.00 o                         
  -5   9   1       1721.32       1775.17        78.40 o                         
  -4   9   1        458.95        484.60        36.94 o                         
  -3   9   1         64.45         22.53        25.12 o                         
  -2   9   1       4882.92       4885.26        75.42 o                         
  -1   9   1      10615.31      10881.02       110.47 o                         
   0   9   1        469.34        477.56        33.67 o                         
   1   9   1       4650.84       4733.38        90.28 o                         
   2   9   1      11982.06      12430.82       163.33 o                         
   3   9   1      10837.66      11259.39       153.99 o                         
   4   9   1       5383.58       5439.21       120.68 o                         
   5   9   1       3630.67       3541.84       101.89 o                         
   6   9   1       1380.57       1491.90        78.09 o                         
   7   9   1       3836.17       3895.86       119.00 o                         
   8   9   1          4.20         32.02        58.29 o                         
   9   9   1          0.61        -70.12        70.12 o                         
  10   9   1        273.24        276.57        87.16 o                         
  11   9   1         25.25         16.26        85.06 o                         
 -11  10   1         63.99         87.94        90.08 o                         
 -10  10   1        359.82        383.72        93.73 o                         
  -9  10   1        294.44        226.91        69.88 o                         
  -8  10   1       3183.08       3430.09       121.38 o                         
  -7  10   1       2059.48       2237.51        99.12 o                         
  -6  10   1       5918.53       5733.46       137.67 o                         
  -5  10   1       3404.43       3356.23       104.30 o                         
  -4  10   1       2330.94       2233.54        64.24 o                         
  -3  10   1      15115.90      15251.67       179.94 o                         
  -2  10   1        978.37       1112.73        41.68 o                         
  -1  10   1       7787.95       7919.26       102.32 o                         
   0  10   1       1890.84       1840.93        54.14 o                         
   1  10   1        333.47        389.85        36.27 o                         
   2  10   1          5.44        -37.10        37.10 o                         
   3  10   1       1752.03       1820.74        65.18 o                         
   4  10   1      13760.74      13745.23       216.07 o                         
   5  10   1       4345.89       4328.46       137.14 o                         
   6  10   1       7868.85       7585.68       160.38 o                         
   7  10   1        914.81        939.90        85.00 o                         
   8  10   1       1201.79       1252.02        87.37 o                         
   9  10   1       3402.01       3330.17       151.31 o                         
  10  10   1       1856.81       1979.40       136.53 o                         
  11  10   1       3304.77       3414.82       216.47 o                         
 -10  11   1       4275.83       4288.56       179.21 o                         
  -9  11   1        878.68        743.58        86.13 o                         
  -8  11   1       3852.98       3945.96       156.16 o                         
  -7  11   1       1117.41       1115.65        96.99 o                         
  -6  11   1        480.45        490.42        62.97 o                         
  -5  11   1        297.41        221.14        54.44 o                         
  -4  11   1        389.58        385.50        83.12 o                         
  -3  11   1        927.57       1071.09        49.96 o                         
  -2  11   1         52.31        100.89        35.77 o                         
  -1  11   1       7679.98       7666.80       115.79 o                         
   0  11   1       6435.53       6480.05        96.85 o                         
   1  11   1      13466.25      13860.50       156.48 o                         
   2  11   1      10623.82      10964.92       143.54 o                         
   3  11   1       1386.13       1518.10        87.14 o                         
   4  11   1      13378.94      13560.27       252.38 o                         
   5  11   1       1866.64       1895.07        87.60 o                         
   6  11   1        979.84       1034.99        75.63 o                         
   7  11   1        518.50        459.64        68.81 o                         
   8  11   1         62.35         65.28        61.15 o                         
   9  11   1         19.79         34.06        78.77 o                         
  10  11   1          6.61        -83.08        83.08 o                         
 -10  12   1        508.74        405.26       104.25 o                         
  -9  12   1       1921.94       2026.67       114.82 o                         
  -8  12   1       1590.46       1721.13       102.01 o                         
  -7  12   1        398.19        374.35        68.73 o                         
  -6  12   1       2092.06       2269.46       101.80 o                         
  -5  12   1       6917.61       6977.18       184.07 o                         
  -4  12   1      12087.52      11790.56       207.09 o                         
  -3  12   1       8037.01       7958.47       137.55 o                         
  -2  12   1       6665.20       6626.68       112.12 o                         
  -1  12   1       1983.86       2016.81        67.43 o                         
   0  12   1       5360.82       5443.56        93.62 o                         
   1  12   1         49.48         31.83        29.77 o                         
   2  12   1        164.77        249.83        45.94 o                         
   3  12   1       1160.50       1243.53        72.41 o                         
   4  12   1         35.17          6.24        47.23 o                         
   5  12   1       1156.39       1313.52        80.72 o                         
   6  12   1       2703.89       2556.72       127.44 o                         
   7  12   1       4391.34       4616.26       139.54 o                         
   8  12   1       5699.23       5786.56       161.85 o                         
   9  12   1       4330.30       4303.25       178.51 o                         
  10  12   1       2284.92       2286.86       278.18 o                         
  -9  13   1       1051.04        898.78        95.80 o                         
  -8  13   1       2147.70       2312.19       115.97 o                         
  -7  13   1       3818.89       3836.07       132.10 o                         
  -6  13   1       1293.31       1201.85       106.38 o                         
  -5  13   1       1525.37       1460.81        94.38 o                         
  -4  13   1        598.86        563.06        70.92 o                         
  -3  13   1       1912.32       1920.28        89.10 o                         
  -2  13   1       5743.01       5544.16       117.04 o                         
  -1  13   1       7057.61       7285.90       133.67 o                         
   0  13   1      10549.21      10481.92       139.95 o                         
   1  13   1       9114.58       9593.84       140.05 o                         
   2  13   1       3581.89       3616.86        87.02 o                         
   3  13   1       4849.57       4676.71       123.99 o                         
   4  13   1       5384.41       5532.00       139.47 o                         
   5  13   1       8814.82       9033.45       184.43 o                         
   6  13   1       3600.47       3660.22       125.99 o                         
   7  13   1       1082.24       1051.10        89.21 o                         
   8  13   1        194.64        189.19        71.99 o                         
   9  13   1         26.28        -63.08        69.22 o                         
  -9  14   1       1088.51       1163.30       231.22 o                         
  -8  14   1       4212.56       4408.35       153.07 o                         
  -7  14   1       2345.61       2444.20       118.52 o                         
  -6  14   1       5851.46       5935.25       159.46 o                         
  -5  14   1       7142.97       7178.40       174.17 o                         
  -4  14   1       2671.95       2449.62       105.15 o                         
  -3  14   1       8273.95       8179.54       152.07 o                         
  -2  14   1       3586.95       3573.85       100.27 o                         
  -1  14   1       6676.64       6824.39       134.20 o                         
   0  14   1       1565.84       1711.70        68.95 o                         
   1  14   1       1135.45       1244.84        62.10 o                         
   2  14   1        673.76        750.26        59.02 o                         
   3  14   1       2245.79       2242.81        97.93 o                         
   4  14   1       3997.67       3975.64       124.73 o                         
   5  14   1        179.60        228.40        62.94 o                         
   6  14   1       5142.34       5388.51       152.33 o                         
   7  14   1       4521.52       4356.22       145.40 o                         
   8  14   1       4419.40       4459.33       152.94 o                         
   9  14   1       3360.55       3106.96       307.08 o                         
  -8  15   1       1781.53       1730.26       200.51 o                         
  -7  15   1        199.21        116.23        70.32 o                         
  -6  15   1         11.63         -4.52        95.69 o                         
  -5  15   1          3.07        -57.21        57.21 o                         
  -4  15   1         51.36        -37.99        55.67 o                         
  -3  15   1       1903.33       1913.51        97.22 o                         
  -2  15   1       1211.13       1329.82        91.78 o                         
  -1  15   1       4379.23       4413.12       126.57 o                         
   0  15   1       6302.46       6347.23       148.06 o                         
   1  15   1      11772.40      11717.35       211.60 o                         
   2  15   1      14179.26      14471.67       245.04 o                         
   3  15   1       6014.10       6008.65       135.05 o                         
   4  15   1       2985.09       3204.47       119.41 o                         
   5  15   1        631.24        762.69        83.03 o                         
   6  15   1       3765.97       3651.05       135.40 o                         
   7  15   1       1739.66       1521.61       105.14 o                         
   8  15   1        938.11        978.44       139.70 o                         
  -7  16   1       5010.42       4879.90       228.82 o                         
  -6  16   1       5118.89       5005.65       159.56 o                         
  -5  16   1       6621.83       6838.84       176.93 o                         
  -4  16   1       7609.67       7675.13       214.68 o                         
  -3  16   1       5055.41       5345.78       175.97 o                         
  -2  16   1       7406.39       7456.37       248.28 o                         
  -1  16   1       1755.48       2029.57       100.60 o                         
   0  16   1       2612.09       2633.86       108.80 o                         
   1  16   1        113.89         69.44        58.12 o                         
   2  16   1         58.33         99.19        58.51 o                         
   3  16   1       2797.33       2719.19       102.25 o                         
   4  16   1        572.66        514.20        65.74 o                         
   5  16   1       4659.50       4896.97       152.86 o                         
   6  16   1       2008.27       2282.49       141.84 o                         
   7  16   1       3207.70       3423.53       197.80 o                         
  -6  17   1        981.81        856.22       209.54 o                         
  -5  17   1       1502.47       1720.63       127.42 o                         
  -4  17   1         62.50        -31.53        74.37 o                         
  -3  17   1       2848.12       2769.97       176.43 o                         
  -2  17   1       7192.70       7227.52       208.06 o                         
  -1  17   1       7918.37       7925.84       212.51 o                         
   0  17   1       6307.88       6024.44       223.52 o                         
   1  17   1       4262.53       4263.35       301.66 o                         
   2  17   1       2952.38       2847.77       172.31 o                         
   3  17   1       4656.04       4313.17       201.04 o                         
   4  17   1       4450.41       4530.38       314.31 o                         
   5  17   1       3706.07       3658.11       199.55 o                         
  -4  18   1       6787.98       6525.93       255.59 o                         
  -3  18   1       9772.51       9928.69       253.55 o                         
  -2  18   1       2354.45       2501.05       174.98 o                         
   1  18   1       1071.93       1275.30       195.09 o                         
   2  18   1         14.50       -133.67       133.67 o                         
 -13   0   2       5139.67       5065.06       328.76 o                         
 -12   0   2       4990.99       4707.40       296.24 o                         
 -11   0   2       4262.89       4226.91       267.34 o                         
 -10   0   2       3712.34       3634.36       121.61 o                         
  -9   0   2      21042.78      20821.02       332.77 o                         
  -8   0   2      27796.03      27475.50       405.05 o                         
  -7   0   2      36675.92      35476.18       595.85 o                         
  -6   0   2      29440.30      28974.69       554.47 o                         
  -5   0   2        869.42       1149.78        54.75 o                         
  -4   0   2       2128.42       1916.53        58.33 o                         
  -3   0   2       1819.91       1861.70        82.02 o                         
  -2   0   2      16194.52      17173.50       276.74 o                         
  -1   0   2      10734.04       9513.20      1428.84 o                         
   1   0   2      79064.16      81832.67       881.04 o                         
   2   0   2       6202.71       5015.06       590.68 o                         
   3   0   2     148295.39     147042.17      3049.15 o                         
   4   0   2       6309.30       5238.47       173.41 o                         
   5   0   2      27325.14      22988.12      1607.67 o                         
   6   0   2      28178.28      28204.15       485.52 o                         
   7   0   2       9280.98       9071.61       175.85 o                         
   8   0   2       6442.48       6262.36       148.76 o                         
   9   0   2       2194.53       2059.57       116.59 o                         
  10   0   2        123.72         -5.83        55.38 o                         
  11   0   2         23.55        -10.84       133.67 o                         
  12   0   2         10.61       -126.45       126.45 o                         
  13   0   2       2283.54       2312.15       260.12 o                         
 -13   1   2       2167.45       2235.25       176.27 o                         
 -12   1   2       1157.42       1177.32       137.88 o                         
 -11   1   2       1247.87       1268.60        96.56 o                         
 -10   1   2         21.92          6.80        48.43 o                         
  -9   1   2       1506.71       1571.88        58.66 o                         
  -8   1   2        903.40        901.64        44.44 o                         
  -7   1   2       7808.80       7748.67       107.30 o                         
  -6   1   2      10892.24      10299.72       123.87 o                         
  -5   1   2      32217.61      31580.09       516.51 o                         
  -4   1   2      73135.81      74847.95       815.81 o                         
  -3   1   2      35398.79      35670.41       417.45 o                         
  -2   1   2      43019.12      44712.11       432.79 o                         
  -1   1   2      51044.12      54644.21       585.64 o                         
   0   1   2      62474.17      66520.03       499.37 o                         
   1   1   2      64169.43      64901.12       711.25 o                         
   2   1   2        188.83        209.12        15.88 o                         
   3   1   2       2406.46       2304.62        47.60 o                         
   4   1   2      11780.73      12273.58       146.32 o                         
   5   1   2        661.75        571.91        32.50 o                         
   6   1   2       3838.69       3806.36        86.23 o                         
   7   1   2       8716.11       8163.92       138.91 o                         
   8   1   2      16358.44      15674.04       205.62 o                         
   9   1   2      15264.70      14884.37       188.07 o                         
  10   1   2      12627.04      12690.39       175.05 o                         
  11   1   2      10254.43      10761.36       295.66 o                         
  12   1   2       7149.44       7476.40       266.95 o                         
  13   1   2       4183.11       4316.34       224.80 o                         
 -13   2   2       3436.46       3845.83       209.48 o                         
 -12   2   2      13483.05      14138.59       646.68 o                         
 -11   2   2      12106.97      12611.17       325.91 o                         
 -10   2   2       8730.27       8983.88       205.97 o                         
  -9   2   2      14943.64      15036.97       235.18 o                         
  -8   2   2      20395.46      20265.13       221.29 o                         
  -7   2   2      18600.20      18244.68       214.33 o                         
  -6   2   2      20703.85      20654.05       230.60 o                         
  -5   2   2      21266.13      22231.29       204.37 o                         
  -4   2   2      27282.70      28205.81       246.87 o                         
  -3   2   2      15510.61      16263.14       147.69 o                         
  -2   2   2       9626.40      10072.98       112.26 o                         
  -1   2   2      13763.69      15070.22       115.37 o                         
   0   2   2      45029.81      50201.67       412.22 o                         
   1   2   2        336.26        383.24        17.13 o                         
   2   2   2      64023.79      65064.83       652.29 o                         
   3   2   2      26764.13      26088.44       363.70 o                         
   4   2   2      36693.48      36170.36       375.12 o                         
   5   2   2      12123.10      11720.49       147.67 o                         
   6   2   2      50650.92      49582.87       515.32 o                         
   7   2   2      29563.35      29404.83       329.92 o                         
   8   2   2      13884.52      13751.37       187.31 o                         
   9   2   2       2115.06       2176.85        98.07 o                         
  10   2   2         44.65         -0.41        47.45 o                         
  11   2   2          1.74         10.98        57.82 o                         
  12   2   2       1013.39       1128.72       107.65 o                         
  13   2   2        958.93       1122.57       150.72 o                         
 -13   3   2       4880.74       5208.17       238.84 o                         
 -12   3   2       1517.01       1589.01        97.99 o                         
 -11   3   2       1475.85       1502.43       159.43 o                         
 -10   3   2       1142.97       1044.25       134.50 o                         
  -9   3   2        354.48        278.73        53.44 o                         
  -8   3   2        775.46        843.87        58.69 o                         
  -7   3   2       8936.84       8678.69       151.87 o                         
  -6   3   2      12691.34      12781.97       144.32 o                         
  -5   3   2      18517.88      18147.25       172.13 o                         
  -4   3   2      58336.48      58235.14       488.95 o                         
  -3   3   2      84198.00      87756.74       773.88 o                         
  -2   3   2     213402.38     225724.03      2118.99 o                         
  -1   3   2     159831.84     176853.16      1416.01 o                         
   0   3   2      10782.57      11327.27       113.78 o                         
   1   3   2      10079.05      10172.39       115.67 o                         
   2   3   2       7079.01       6940.88        90.54 o                         
   3   3   2       2096.47       2134.11        46.97 o                         
   4   3   2       1288.98       1326.56        50.29 o                         
   5   3   2       1593.37       1571.00        56.57 o                         
   6   3   2        140.97        163.14        29.21 o                         
   7   3   2        575.32        494.48        47.63 o                         
   8   3   2      14358.25      14243.74       216.15 o                         
   9   3   2       8357.06       8652.92       198.88 o                         
  10   3   2      16944.64      17046.34       316.70 o                         
  11   3   2      11698.91      11815.93       233.61 o                         
  12   3   2       4394.21       4557.15       170.88 o                         
  13   3   2       3090.78       2980.17       197.97 o                         
 -13   4   2       2741.39       2853.55       211.35 o                         
 -12   4   2       7054.90       7261.40       206.49 o                         
 -11   4   2       9220.49       9094.19       191.60 o                         
 -10   4   2       6930.18       6798.87       155.91 o                         
  -9   4   2      32644.00      32116.12       493.99 o                         
  -8   4   2      27188.76      27027.66       420.53 o                         
  -7   4   2      15150.26      14183.46       616.41 o                         
  -6   4   2      18517.32      18691.05       327.36 o                         
  -5   4   2       6763.25       6934.71        89.64 o                         
  -4   4   2      14957.05      15812.32       165.15 o                         
  -3   4   2        446.49        635.02        42.01 o                         
  -2   4   2       3033.14       3288.10        57.49 o                         
  -1   4   2      12611.64      13422.45       123.88 o                         
   0   4   2        793.04        810.16        27.01 o                         
   1   4   2      15363.31      15059.35       165.62 o                         
   2   4   2       5446.73       4959.39        64.54 o                         
   3   4   2     132871.42     137293.91      1481.46 o                         
   4   4   2      41851.34      41870.00       427.33 o                         
   5   4   2      38620.18      37955.41       550.66 o                         
   6   4   2      16849.01      17073.28       233.01 o                         
   7   4   2       9776.84       9495.63       157.99 o                         
   8   4   2      12055.23      12176.25       239.36 o                         
   9   4   2       5825.61       5686.22       166.95 o                         
  10   4   2        586.94        591.28       164.06 o                         
  11   4   2        104.02         79.10        66.23 o                         
  12   4   2         54.70        -11.75        69.75 o                         
  13   4   2       1693.25       1993.80       134.04 o                         
 -13   5   2       1076.38       1081.16        99.25 o                         
 -12   5   2       1400.64       1431.89       100.03 o                         
 -11   5   2        917.48        853.05        82.82 o                         
 -10   5   2        999.74        973.66        90.27 o                         
  -9   5   2        553.91        466.21        74.86 o                         
  -8   5   2        508.88        448.38        67.42 o                         
  -7   5   2       1981.15       2093.47        69.64 o                         
  -6   5   2      11135.40      10781.88       149.91 o                         
  -5   5   2      33415.82      33415.97       360.49 o                         
  -4   5   2      54670.46      57097.08       522.07 o                         
  -3   5   2      51595.09      54000.02       492.56 o                         
  -2   5   2      44516.25      46203.41       420.23 o                         
  -1   5   2      39201.65      42471.48       334.90 o                         
   0   5   2      35984.57      39467.16       364.41 o                         
   1   5   2      15278.94      15262.37       158.39 o                         
   2   5   2       8085.77       7946.92        93.99 o                         
   3   5   2       9498.98      10109.50       124.18 o                         
   4   5   2        111.01        119.77        25.48 o                         
   5   5   2       3155.54       3120.94        68.83 o                         
   6   5   2       3010.22       3019.33        80.99 o                         
   7   5   2       5613.05       5443.71       145.79 o                         
   8   5   2       2543.52       2589.25       115.18 o                         
   9   5   2       7570.83       7305.27       190.17 o                         
  10   5   2      10015.26      10171.02       236.71 o                         
  11   5   2      11020.38      11433.43       263.58 o                         
  12   5   2       6511.54       6869.27       182.44 o                         
  13   5   2       5439.52       6084.82       250.19 o                         
 -13   6   2       2472.08       2714.76       150.72 o                         
 -12   6   2       4922.32       5251.17       160.47 o                         
 -11   6   2       5052.70       5055.50       173.66 o                         
 -10   6   2      10147.77      10364.99       238.06 o                         
  -9   6   2      12742.86      12371.91       254.79 o                         
  -8   6   2      18365.89      18464.87       275.72 o                         
  -7   6   2      12607.18      12222.27       200.89 o                         
  -6   6   2      13488.33      13371.31       178.69 o                         
  -5   6   2      10069.53      10257.72       127.12 o                         
  -4   6   2       3132.99       3094.99        60.98 o                         
  -3   6   2       4346.13       4336.80        69.51 o                         
  -2   6   2      15259.34      17150.05       175.39 o                         
  -1   6   2       8285.80       8955.60        89.87 o                         
   0   6   2      26054.51      28203.85       318.02 o                         
   1   6   2       4533.66       4067.01        64.91 o                         
   2   6   2      29202.74      29579.24       283.74 o                         
   3   6   2      18058.10      17829.64       281.72 o                         
   4   6   2      32983.81      32734.53       398.02 o                         
   5   6   2      17160.35      17011.77       204.55 o                         
   6   6   2      12437.97      12348.01       196.44 o                         
   7   6   2       3629.49       3483.70       123.60 o                         
   8   6   2       7634.47       7876.04       195.06 o                         
   9   6   2       1985.16       2142.32       115.71 o                         
  10   6   2         18.69        -65.03        68.83 o                         
  11   6   2          3.12         10.68        77.52 o                         
  12   6   2        252.67        271.26       106.51 o                         
  13   6   2         82.61        130.06       158.96 o                         
 -13   7   2       2233.79       2580.87       185.65 o                         
 -12   7   2        828.06        812.43        94.62 o                         
 -11   7   2       2259.78       2218.53       133.53 o                         
 -10   7   2        102.47         28.06        71.47 o                         
  -9   7   2        881.30        940.07        90.97 o                         
  -8   7   2       4177.96       4016.12       119.99 o                         
  -7   7   2       2804.45       2611.67       109.51 o                         
  -6   7   2       6797.12       6667.88       116.25 o                         
  -5   7   2       8835.22       8824.06       117.32 o                         
  -4   7   2      41836.82      42511.75       404.65 o                         
  -3   7   2      35962.90      36786.75       326.03 o                         
  -2   7   2      39272.84      39923.06       374.99 o                         
  -1   7   2      51249.71      54191.91       428.79 o                         
   0   7   2      25137.91      27331.10       395.52 o                         
   1   7   2      13489.16      13878.53       154.66 o                         
   2   7   2        417.08        626.21        33.00 o                         
   3   7   2         82.51          6.73        23.33 o                         
   4   7   2       3161.58       3323.97        71.15 o                         
   5   7   2         43.55          0.77        28.81 o                         
   6   7   2        418.20        429.25        51.96 o                         
   7   7   2       2857.30       2834.14       117.99 o                         
   8   7   2      10168.57       9980.07       224.33 o                         
   9   7   2       8488.51       8562.68       278.34 o                         
  10   7   2      14997.38      15314.99       315.43 o                         
  11   7   2       5919.97       6279.49       257.29 o                         
  12   7   2       3616.60       3606.69       172.90 o                         
 -12   8   2       1377.08       1513.29       126.49 o                         
 -11   8   2       6342.05       6317.46       202.18 o                         
 -10   8   2       4536.91       4777.74       226.96 o                         
  -9   8   2       7203.03       7305.40       196.44 o                         
  -8   8   2      11093.95      10911.75       224.23 o                         
  -7   8   2      16345.77      15837.88       248.36 o                         
  -6   8   2      14022.88      14060.62       272.77 o                         
  -5   8   2       3594.17       3654.51        74.22 o                         
  -4   8   2       2936.67       2896.24        65.77 o                         
  -3   8   2         18.70        -15.74        19.68 o                         
  -2   8   2        327.61        338.00        33.17 o                         
  -1   8   2       8913.65       9025.63        97.62 o                         
   0   8   2       7455.39       8199.80        99.34 o                         
   1   8   2      32207.26      33414.50       329.22 o                         
   2   8   2      24811.94      25877.10       283.51 o                         
   3   8   2      29900.66      30007.46       324.21 o                         
   4   8   2       9592.50       9572.29       134.12 o                         
   5   8   2      20137.44      19951.30       278.20 o                         
   6   8   2      14613.76      14676.41       229.22 o                         
   7   8   2      16702.16      16314.46       255.56 o                         
   8   8   2       4701.17       4516.57       185.78 o                         
   9   8   2        675.08        738.60       105.12 o                         
  10   8   2        598.19        670.60        96.20 o                         
  11   8   2        110.27         28.08        84.70 o                         
  12   8   2          8.05        -59.92        91.02 o                         
 -12   9   2       2282.79       2460.28       252.89 o                         
 -11   9   2        135.07         73.26       101.57 o                         
 -10   9   2       1506.20       1669.79       122.22 o                         
  -9   9   2        168.19         57.36        80.43 o                         
  -8   9   2        939.98        888.65        75.78 o                         
  -7   9   2       5333.24       5219.75       201.28 o                         
  -6   9   2       7192.01       6812.71       148.36 o                         
  -5   9   2      23992.81      24005.40       257.97 o                         
  -4   9   2      12979.37      12923.76       158.37 o                         
  -3   9   2      14146.53      14138.04       167.27 o                         
  -2   9   2      11302.77      11692.51       132.00 o                         
  -1   9   2      18728.60      19678.82       180.93 o                         
   0   9   2      27137.68      28969.22       273.46 o                         
   1   9   2       6066.82       6036.65       102.40 o                         
   2   9   2       7724.35       7737.98       117.59 o                         
   3   9   2        799.52        805.22        43.90 o                         
   4   9   2        651.47        654.51        54.28 o                         
   5   9   2       1512.45       1593.55        74.07 o                         
   6   9   2       5344.55       5267.54       129.09 o                         
   7   9   2       7276.20       6924.97       154.99 o                         
   8   9   2       2419.15       2377.89       126.71 o                         
   9   9   2       5390.80       5422.07       261.27 o                         
  10   9   2       4000.39       4110.43       170.02 o                         
  11   9   2       5947.11       6138.99       210.24 o                         
 -11  10   2       2951.32       3195.06       165.15 o                         
 -10  10   2       6537.57       6429.52       204.89 o                         
  -9  10   2       5770.91       5954.96       160.41 o                         
  -8  10   2      10752.59      10654.41       208.53 o                         
  -7  10   2       9561.65       9344.29       186.21 o                         
  -6  10   2       2863.21       2937.72       104.81 o                         
  -5  10   2       3074.56       3158.01       102.49 o                         
  -4  10   2         40.41        -15.16        30.02 o                         
  -3  10   2        200.19        130.45        33.97 o                         
  -2  10   2        284.09        289.91        30.56 o                         
  -1  10   2        272.67        253.10        25.67 o                         
   0  10   2       9128.81       9513.95       124.60 o                         
   1  10   2      10188.12      10060.62       161.89 o                         
   2  10   2      17531.84      17710.75       216.79 o                         
   3  10   2      10606.88      10600.57       150.67 o                         
   4  10   2      19483.98      19656.75       279.17 o                         
   5  10   2       7222.41       7101.83       147.63 o                         
   6  10   2      10445.89       9985.84       188.38 o                         
   7  10   2       5759.35       5735.30       144.82 o                         
   8  10   2       2862.30       2997.79       139.04 o                         
   9  10   2       1061.67       1129.39       108.91 o                         
  10  10   2        790.14        694.27       106.45 o                         
  11  10   2        129.38        -35.87       105.84 o                         
 -10  11   2        182.75        101.49        89.55 o                         
  -9  11   2         92.00         17.59        65.39 o                         
  -8  11   2       2276.61       2399.16       108.79 o                         
  -7  11   2        125.88         99.46        57.71 o                         
  -6  11   2       5566.73       5370.13       139.43 o                         
  -5  11   2       3867.35       3872.65       115.25 o                         
  -4  11   2       7378.94       7412.12       129.25 o                         
  -3  11   2      12152.81      12293.40       159.72 o                         
  -2  11   2      24289.59      24535.55       265.36 o                         
  -1  11   2      23066.63      24087.04       240.99 o                         
   0  11   2      10218.77      10571.94       122.42 o                         
   1  11   2       6979.36       7036.00       121.19 o                         
   2  11   2       2367.13       2430.85       120.97 o                         
   3  11   2        828.09        802.10        60.25 o                         
   4  11   2        128.76        126.16        48.40 o                         
   5  11   2        108.65         96.84        50.60 o                         
   6  11   2        601.50        603.43        67.58 o                         
   7  11   2       2520.79       2445.55       122.98 o                         
   8  11   2       3998.46       3836.07       131.24 o                         
   9  11   2       5028.01       4813.95       269.50 o                         
  10  11   2       5805.61       6470.22       216.74 o                         
 -10  12   2       4448.54       4838.07       194.69 o                         
  -9  12   2       2609.73       2705.48       126.21 o                         
  -8  12   2       5881.11       5922.25       160.95 o                         
  -7  12   2       2583.03       2621.57       111.66 o                         
  -6  12   2        867.54        956.66        76.18 o                         
  -5  12   2       3300.60       3361.46       134.54 o                         
  -4  12   2       3492.47       3529.85       111.50 o                         
  -3  12   2         11.71        -10.82        34.75 o                         
  -2  12   2        402.49        442.98        54.46 o                         
  -1  12   2       5732.67       5799.67       114.85 o                         
   0  12   2       1210.02       1268.37        47.06 o                         
   1  12   2       4332.95       4525.81       110.40 o                         
   2  12   2       6654.07       6707.38       125.21 o                         
   3  12   2       7446.28       7655.32       159.56 o                         
   4  12   2      11007.79      10819.09       194.18 o                         
   5  12   2      15220.19      14537.85       240.63 o                         
   6  12   2       1908.16       2001.96        97.16 o                         
   7  12   2       6771.67       6930.34       167.24 o                         
   8  12   2       2117.62       2326.45       113.22 o                         
   9  12   2        204.22        181.71        88.46 o                         
  10  12   2        439.03        469.66       191.48 o                         
  -9  13   2         88.94         -9.44        70.57 o                         
  -8  13   2        334.83        240.16        72.16 o                         
  -7  13   2       1556.59       1498.04        95.93 o                         
  -6  13   2       2928.85       2716.10       113.47 o                         
  -5  13   2       6210.40       6222.58       153.42 o                         
  -4  13   2       2258.41       2251.92        97.93 o                         
  -3  13   2      11419.65      11295.71       203.12 o                         
  -2  13   2       4982.46       4960.42       111.54 o                         
  -1  13   2       2820.78       2962.61        89.55 o                         
   0  13   2       5340.18       5600.80        98.40 o                         
   1  13   2       2740.97       2809.95        73.03 o                         
   2  13   2       7018.65       6883.43       157.40 o                         
   3  13   2        808.31        811.20        65.84 o                         
   4  13   2         24.55          1.34        50.26 o                         
   5  13   2        339.36        319.65        62.06 o                         
   6  13   2       2482.97       2543.00       109.37 o                         
   7  13   2       3769.21       3908.12       134.66 o                         
   8  13   2        663.51        577.99        82.72 o                         
   9  13   2       3147.85       3252.40       167.51 o                         
  -9  14   2       3502.18       3825.89       328.76 o                         
  -8  14   2       4586.46       4467.50       152.46 o                         
  -7  14   2       4145.66       4014.24       139.54 o                         
  -6  14   2       1179.00       1116.44        88.77 o                         
  -5  14   2       2594.51       2550.84       109.54 o                         
  -4  14   2          8.63         -1.87        52.15 o                         
  -3  14   2          1.97        -26.19        50.05 o                         
  -2  14   2         11.70        -40.75        40.75 o                         
  -1  14   2         35.34         67.14        43.92 o                         
   0  14   2         55.96         -5.99        42.21 o                         
   1  14   2       1771.35       1758.02        63.10 o                         
   2  14   2      11419.66      11447.62       227.00 o                         
   3  14   2       7854.76       8137.61       169.66 o                         
   4  14   2      16493.99      16347.84       266.39 o                         
   5  14   2       7671.02       7439.37       171.62 o                         
   6  14   2       2755.95       2683.98       125.67 o                         
   7  14   2       1233.57       1226.77       110.55 o                         
   8  14   2       1160.63       1166.55       100.53 o                         
   9  14   2        523.21        220.38       184.25 o                         
  -8  15   2       2854.52       2912.34       186.52 o                         
  -7  15   2        219.25        162.36        72.53 o                         
  -6  15   2       1813.90       1958.27       109.08 o                         
  -5  15   2       2124.02       2170.78       108.29 o                         
  -4  15   2       4333.52       4403.92       160.17 o                         
  -3  15   2       6433.02       6595.18       188.70 o                         
  -2  15   2       2743.49       2659.96       109.29 o                         
  -1  15   2       3884.57       4026.90       140.13 o                         
   0  15   2       9074.99       9253.44       180.62 o                         
   1  15   2       1540.02       1673.43        89.80 o                         
   2  15   2       1062.79       1252.56        71.36 o                         
   3  15   2        864.63        908.07        72.38 o                         
   4  15   2        480.05        431.47        69.06 o                         
   5  15   2        419.92        311.62        69.87 o                         
   6  15   2        668.38        620.61        88.94 o                         
   7  15   2       1273.46       1299.24        99.46 o                         
   8  15   2       1176.29       1299.23       147.57 o                         
  -7  16   2        546.36        508.09       121.53 o                         
  -6  16   2        288.76        276.73        87.70 o                         
  -5  16   2        871.96        967.51       103.38 o                         
  -4  16   2         32.36        -37.18        73.87 o                         
  -3  16   2          0.91        -54.84        67.29 o                         
  -2  16   2        463.24        424.73       102.96 o                         
  -1  16   2       3162.13       3065.93       136.71 o                         
   0  16   2       1878.94       1913.68       139.21 o                         
   1  16   2       2752.64       2689.29       159.65 o                         
   2  16   2       4556.71       4474.89       193.95 o                         
   3  16   2       1107.28       1135.62        82.49 o                         
   4  16   2       1963.30       1873.02       104.81 o                         
   5  16   2       2957.79       3231.17       154.39 o                         
   6  16   2       1449.44       1409.65       215.28 o                         
  -5  17   2        644.76        774.26       181.11 o                         
  -4  17   2        162.53        197.06        85.06 o                         
  -3  17   2       2975.87       2699.53       177.20 o                         
  -2  17   2       1243.81       1325.09       137.88 o                         
  -1  17   2       2194.49       2314.10       131.18 o                         
   0  17   2       2410.06       2582.76       162.20 o                         
   1  17   2         96.00         90.37        90.66 o                         
   2  17   2        430.17        457.69       108.37 o                         
   3  17   2        145.59        184.85        99.24 o                         
   4  17   2        425.45        364.59        76.48 o                         
   5  17   2        162.49        155.12        83.08 o                         
  -4  18   2        673.62        622.75       270.96 o                         
  -3  18   2        185.01        252.24       126.45 o                         
  -2  18   2         40.23         52.52        80.30 o                         
  -1  18   2         18.88        -83.09       126.45 o                         
   0  18   2        346.47        252.89       148.12 o                         
   1  18   2       1606.66       1827.59       154.54 o                         
   2  18   2       3214.04       3283.98       270.96 o                         
 -13   1   3        119.89        273.69       121.03 o                         
 -12   1   3        655.71        730.16       135.48 o                         
 -11   1   3        123.46        214.96        94.52 o                         
 -10   1   3       2104.48       1967.11        89.78 o                         
  -9   1   3       3425.28       3589.88        81.16 o                         
  -8   1   3       1641.38       1579.88        62.64 o                         
  -7   1   3        190.18        121.77        32.47 o                         
  -6   1   3       4428.25       4314.09        71.18 o                         
  -5   1   3        283.69        296.78        25.68 o                         
  -4   1   3        179.08         68.24        45.99 o                         
  -3   1   3       4024.89       4017.42        76.60 o                         
  -2   1   3       2639.31       2926.99        52.15 o                         
  -1   1   3        898.15        887.77        23.75 o                         
   0   1   3       3703.65       3904.22        50.33 o                         
   1   1   3        135.64        102.56        11.87 o                         
   2   1   3        821.77        846.24        22.38 o                         
   3   1   3       1256.51       1169.04        94.90 o                         
   4   1   3       3329.95       3247.21        69.35 o                         
   5   1   3       3563.94       3746.18        72.75 o                         
   6   1   3       2858.94       2647.96        68.12 o                         
   7   1   3        177.19        144.03        33.13 o                         
   8   1   3        493.11        574.23        52.61 o                         
   9   1   3       1122.22       1090.05        59.78 o                         
  10   1   3        916.05        833.28        56.46 o                         
  11   1   3         35.49         69.23        62.24 o                         
  12   1   3        260.61        106.70       109.76 o                         
  13   1   3        150.48         -0.39       107.20 o                         
 -13   2   3        115.92         71.31       107.20 o                         
 -12   2   3        549.65        641.43       120.07 o                         
 -11   2   3        174.60        159.55        59.71 o                         
 -10   2   3        382.44        412.28        60.30 o                         
  -9   2   3        158.26        106.04        44.57 o                         
  -8   2   3        822.93        801.01        42.10 o                         
  -7   2   3       4108.73       4087.72        86.71 o                         
  -6   2   3        583.47        599.75        55.63 o                         
  -5   2   3       4458.83       4729.98       132.48 o                         
  -4   2   3       7806.09       8413.50        89.32 o                         
  -3   2   3       8751.57       9281.02       117.93 o                         
  -2   2   3      17210.30      18437.01       191.66 o                         
  -1   2   3      27599.42      29655.21       292.82 o                         
   0   2   3       2170.43       2215.42        30.34 o                         
   1   2   3       4798.45       5027.26        70.62 o                         
   2   2   3        282.35        282.55        24.34 o                         
   3   2   3       4752.36       4835.26        82.32 o                         
   4   2   3       3487.94       3849.29        78.48 o                         
   5   2   3          0.79        -16.09        22.46 o                         
   6   2   3        293.79        333.98        34.72 o                         
   7   2   3        352.49        392.01        40.46 o                         
   8   2   3         13.10        -20.32        42.40 o                         
   9   2   3        278.20        200.98        44.53 o                         
  10   2   3          1.82        -47.47        47.47 o                         
  11   2   3         14.08        -28.92        51.93 o                         
  12   2   3        908.36        957.80        89.79 o                         
  13   2   3        252.09        150.27       113.66 o                         
 -13   3   3         90.88        103.96       108.37 o                         
 -12   3   3          2.83         51.08        66.87 o                         
 -11   3   3       3783.95       3859.12       134.22 o                         
 -10   3   3        854.66        778.06        83.05 o                         
  -9   3   3        653.70        917.78       105.62 o                         
  -8   3   3       1010.75       1142.06        68.31 o                         
  -7   3   3       7704.81       7470.73       102.92 o                         
  -6   3   3       1175.61       1159.82        42.99 o                         
  -5   3   3       1969.79       1703.12        62.03 o                         
  -4   3   3          6.94        -29.22        37.97 o                         
  -3   3   3       4702.56       4858.67       134.43 o                         
  -2   3   3      15270.40      15941.72       224.91 o                         
  -1   3   3       1953.17       2088.68        35.66 o                         
   0   3   3        582.62        600.30        19.64 o                         
   1   3   3      11491.63      12120.36       134.29 o                         
   2   3   3       4238.30       4081.22        63.99 o                         
   3   3   3       3129.27       2981.30        64.28 o                         
   4   3   3       1634.51       1909.79        56.98 o                         
   5   3   3       4006.96       4098.58        87.74 o                         
   6   3   3         50.59        -22.01        31.93 o                         
   7   3   3       3936.11       3770.07        96.95 o                         
   8   3   3          9.02        -15.64        40.99 o                         
   9   3   3       1189.74       1168.96        89.50 o                         
  10   3   3        518.67        623.78        81.40 o                         
  11   3   3        893.20        941.17        86.87 o                         
  12   3   3          1.63        -17.34        63.59 o                         
  13   3   3        109.02        191.48       173.41 o                         
 -13   4   3        301.71        277.25       118.60 o                         
 -12   4   3        552.41        399.53       116.71 o                         
 -11   4   3        172.47        102.44        60.09 o                         
 -10   4   3        626.92        616.13        70.00 o                         
  -9   4   3         21.88         37.42        90.57 o                         
  -8   4   3       1050.33        911.38       105.33 o                         
  -7   4   3          0.83          8.80        61.08 o                         
  -6   4   3        324.18        380.28        57.75 o                         
  -5   4   3       2684.67       2775.61        73.80 o                         
  -4   4   3       1169.52       1311.92        48.54 o                         
  -3   4   3        149.06         86.16        22.34 o                         
  -2   4   3      10396.32      10986.52       129.96 o                         
  -1   4   3       6120.70       6438.56        75.81 o                         
   0   4   3       9741.40      10362.04       110.45 o                         
   1   4   3       5266.54       5350.44        74.87 o                         
   2   4   3         52.84         19.97        17.82 o                         
   3   4   3        712.73        702.18        37.44 o                         
   4   4   3       1074.71       1151.65        43.82 o                         
   5   4   3       2267.75       2286.25        69.46 o                         
   6   4   3         77.44         48.30        35.54 o                         
   7   4   3        425.71        363.07        47.55 o                         
   8   4   3       2540.34       2359.64       110.39 o                         
   9   4   3         17.08         52.17        61.79 o                         
  10   4   3       1495.69       1505.60       104.89 o                         
  11   4   3        443.14        351.23        84.89 o                         
  12   4   3        333.81        269.47        77.14 o                         
  13   4   3        239.48        243.65       109.49 o                         
 -13   5   3          5.42          4.91        70.75 o                         
 -12   5   3         81.59        192.50        86.04 o                         
 -11   5   3        520.23        377.46        71.37 o                         
 -10   5   3       1055.52       1052.52        92.36 o                         
  -9   5   3         51.11         15.84        59.07 o                         
  -8   5   3       4198.36       4122.40       133.39 o                         
  -7   5   3       1108.14       1107.71        54.96 o                         
  -6   5   3       4883.02       4910.15        95.06 o                         
  -5   5   3       1084.64       1022.79        64.57 o                         
  -4   5   3       7359.49       7462.85        98.54 o                         
  -3   5   3         14.04          3.81        29.57 o                         
  -2   5   3       6003.04       6312.60        82.50 o                         
  -1   5   3        309.00        283.65        18.27 o                         
   0   5   3       1703.90       1842.16        36.75 o                         
   1   5   3         78.38         36.26        18.62 o                         
   2   5   3      12319.33      12880.52       153.59 o                         
   3   5   3       2661.83       2927.18        73.77 o                         
   4   5   3       8967.00       9330.66       125.60 o                         
   5   5   3        715.55        738.56        44.45 o                         
   6   5   3       1071.51       1032.69        67.43 o                         
   7   5   3        765.03        775.53        70.74 o                         
   8   5   3       3099.03       3032.04       122.22 o                         
   9   5   3         37.58         41.05        63.58 o                         
  10   5   3       1188.39       1334.53       104.89 o                         
  11   5   3        106.30         21.08        78.07 o                         
  12   5   3        657.96        746.87        92.83 o                         
  13   5   3         63.79        103.83       146.32 o                         
 -13   6   3        153.94         83.07        88.05 o                         
 -12   6   3        213.01        260.16        79.62 o                         
 -11   6   3        252.88        178.38        69.76 o                         
 -10   6   3        433.19        422.43       100.54 o                         
  -9   6   3        704.62        830.08       137.75 o                         
  -8   6   3          1.55         42.12       108.46 o                         
  -7   6   3       1437.60       1437.23       150.70 o                         
  -6   6   3         27.01        -15.47        49.96 o                         
  -5   6   3       7738.05       7701.35       106.63 o                         
  -4   6   3       2054.04       2032.58        53.86 o                         
  -3   6   3       5283.31       5117.10        84.10 o                         
  -2   6   3       1850.27       1542.36        43.99 o                         
  -1   6   3         48.65         41.29        16.57 o                         
   0   6   3      15895.59      16835.53       160.08 o                         
   1   6   3       2247.72       2243.11        58.97 o                         
   2   6   3       5216.32       5059.71        83.64 o                         
   3   6   3       1022.65        838.84        34.96 o                         
   4   6   3       4335.99       4288.98        95.18 o                         
   5   6   3       2527.24       2551.01        83.86 o                         
   6   6   3        630.31        615.91        51.62 o                         
   7   6   3       4560.46       4771.38       206.67 o                         
   8   6   3         36.11         -3.63        57.91 o                         
   9   6   3        810.85        690.69        86.70 o                         
  10   6   3       1281.43       1248.18       108.76 o                         
  11   6   3        448.26        507.45        95.77 o                         
  12   6   3        272.79        357.20        95.64 o                         
 -13   7   3        735.15        835.12       113.24 o                         
 -12   7   3          9.16        -69.78        69.78 o                         
 -11   7   3        465.18        620.19        94.10 o                         
 -10   7   3        948.11       1178.54       117.33 o                         
  -9   7   3       2777.95       2920.85       129.87 o                         
  -8   7   3       1765.62       1753.41        89.86 o                         
  -7   7   3       5034.14       4793.93       121.51 o                         
  -6   7   3       1290.01       1225.41        49.06 o                         
  -5   7   3       9869.55       9849.58       128.20 o                         
  -4   7   3       1389.09       1458.14        56.88 o                         
  -3   7   3        511.80        491.51        38.48 o                         
  -2   7   3        170.47        186.69        30.83 o                         
  -1   7   3       3362.97       4041.65        60.69 o                         
   0   7   3       4070.89       4502.57        65.34 o                         
   1   7   3        460.86        450.28        36.35 o                         
   2   7   3       2946.39       3054.77        92.69 o                         
   3   7   3       5264.62       5487.54        91.02 o                         
   4   7   3       1640.51       1628.92        66.99 o                         
   5   7   3       6502.29       6328.75       106.55 o                         
   6   7   3        544.81        503.93        54.48 o                         
   7   7   3       7245.52       7216.18       180.52 o                         
   8   7   3       5386.74       5369.83       163.91 o                         
   9   7   3       2708.80       2782.88       133.36 o                         
  10   7   3       1383.93       1525.60       116.34 o                         
  11   7   3        375.37        380.91        96.54 o                         
  12   7   3         15.86        171.45        94.31 o                         
 -12   8   3       2362.35       2462.71       126.24 o                         
 -11   8   3        786.95        863.75       116.73 o                         
 -10   8   3        677.88        498.60        91.06 o                         
  -9   8   3         94.54         77.17        57.57 o                         
  -8   8   3        891.67       1026.71        96.47 o                         
  -7   8   3        361.82        522.94        60.74 o                         
  -6   8   3       2562.69       2540.24        94.44 o                         
  -5   8   3       1858.26       2056.35        61.57 o                         
  -4   8   3         49.47         73.97        28.34 o                         
  -3   8   3       7200.74       7002.33        90.66 o                         
  -2   8   3      11385.43      11778.16       138.36 o                         
  -1   8   3      20406.38      22213.18       195.90 o                         
   0   8   3      24213.24      26151.71       300.07 o                         
   1   8   3      10449.37      10490.80       129.80 o                         
   2   8   3        360.12        371.05        35.37 o                         
   3   8   3       6777.40       6717.23       104.43 o                         
   4   8   3        573.80        624.95        68.31 o                         
   5   8   3       1076.33       1046.46        63.52 o                         
   6   8   3        996.24        825.25       108.39 o                         
   7   8   3        258.33        312.05       105.27 o                         
   8   8   3         57.43         51.53        66.56 o                         
   9   8   3       1206.72       1283.51       106.58 o                         
  10   8   3       3074.75       3181.42       199.59 o                         
  11   8   3       1897.10       1750.82       132.03 o                         
 -12   9   3       1030.32       1399.32       153.02 o                         
 -11   9   3       1342.72       1432.07       121.88 o                         
 -10   9   3       4709.00       4503.84       169.91 o                         
  -9   9   3        573.50        513.60        71.34 o                         
  -8   9   3       4356.27       4350.73       129.23 o                         
  -7   9   3       4080.72       4014.25       120.17 o                         
  -6   9   3       4412.67       4531.80       122.02 o                         
  -5   9   3       2476.75       2346.43        67.58 o                         
  -4   9   3       6623.21       6550.24       104.31 o                         
  -3   9   3        469.33        503.72        37.90 o                         
  -2   9   3       4130.03       4073.82        85.56 o                         
  -1   9   3        756.38        913.81        33.70 o                         
   0   9   3        679.90        800.58        36.19 o                         
   1   9   3        344.93        371.13        33.16 o                         
   2   9   3       6728.60       6958.50       126.92 o                         
   3   9   3        722.20        820.19        43.50 o                         
   4   9   3       7258.31       7418.58       141.55 o                         
   5   9   3       4048.67       3823.14       106.44 o                         
   6   9   3       8343.54       8196.98       170.52 o                         
   7   9   3       6720.91       6525.56       151.03 o                         
   8   9   3       6430.19       6529.22       188.70 o                         
   9   9   3       2085.27       2126.65       148.46 o                         
  10   9   3       3202.10       3409.68       161.03 o                         
  11   9   3        535.46        668.91       134.41 o                         
 -11  10   3        378.51        290.26        96.63 o                         
 -10  10   3        329.26        308.84        91.35 o                         
  -9  10   3        946.45        819.70        88.01 o                         
  -8  10   3         65.10         54.75        57.95 o                         
  -7  10   3        918.39        823.56        73.18 o                         
  -6  10   3         10.28        -10.81        47.54 o                         
  -5  10   3       7652.56       7770.88       157.59 o                         
  -4  10   3       5043.30       5046.85        93.89 o                         
  -3  10   3      12754.07      12754.81       160.70 o                         
  -2  10   3      10496.90      10679.06       139.50 o                         
  -1  10   3       1108.34       1244.60        40.88 o                         
   0  10   3       9051.59       9854.73       113.29 o                         
   1  10   3        122.75        143.73        37.29 o                         
   2  10   3       7397.37       7639.86       120.87 o                         
   3  10   3       8896.88       8875.97       156.85 o                         
   4  10   3       7270.50       7208.11       143.40 o                         
   5  10   3       1883.39       1860.87        88.65 o                         
   6  10   3         47.15         67.77        50.81 o                         
   7  10   3       1082.16       1041.89        85.00 o                         
   8  10   3         43.62        -48.64        67.35 o                         
   9  10   3        570.08        514.26        94.27 o                         
  10  10   3        728.98        737.21       114.15 o                         
  11  10   3       1356.50       1300.59       245.67 o                         
 -10  11   3       2568.81       2621.38       126.07 o                         
  -9  11   3       3187.60       3120.34       126.95 o                         
  -8  11   3       1660.39       1757.99        97.23 o                         
  -7  11   3      10591.59      10422.50       203.38 o                         
  -6  11   3       3894.32       3699.54       118.08 o                         
  -5  11   3       9485.62       9009.43       176.31 o                         
  -4  11   3       1776.07       1743.22        64.17 o                         
  -3  11   3        384.31        350.42        39.98 o                         
  -2  11   3       1389.66       1565.67        63.01 o                         
  -1  11   3         54.08         51.30        28.40 o                         
   0  11   3         16.26        -26.41        26.41 o                         
   1  11   3        250.68        213.91        43.07 o                         
   2  11   3       5804.40       6007.92       216.40 o                         
   3  11   3       2967.48       2840.14        93.02 o                         
   4  11   3       3275.44       3284.38       101.89 o                         
   5  11   3      16390.30      15982.33       251.58 o                         
   6  11   3       4855.45       4799.30       165.89 o                         
   7  11   3       6873.33       7078.79       165.29 o                         
   8  11   3       1232.82       1320.61       112.15 o                         
   9  11   3       2687.21       2789.89       149.84 o                         
  10  11   3       2947.76       3146.39       165.63 o                         
 -10  12   3        759.64        765.21        93.95 o                         
  -9  12   3        325.36        233.44        73.16 o                         
  -8  12   3        182.86        173.81        67.12 o                         
  -7  12   3         22.58         56.19        57.63 o                         
  -6  12   3        412.04        324.96        62.53 o                         
  -5  12   3       6423.52       6089.79       148.09 o                         
  -4  12   3       5988.30       5614.12       137.75 o                         
  -3  12   3       6551.07       6601.02       124.70 o                         
  -2  12   3       6215.20       6425.43       111.79 o                         
  -1  12   3      15938.91      16329.34       199.16 o                         
   0  12   3      18138.27      18874.80       326.90 o                         
   1  12   3      14742.04      15312.56       187.77 o                         
   2  12   3       1613.49       1793.85        76.98 o                         
   3  12   3       3523.89       3490.34       104.83 o                         
   4  12   3       2579.49       2453.93        95.94 o                         
   5  12   3       7094.62       7104.70       157.14 o                         
   6  12   3          5.38        -51.01        51.01 o                         
   7  12   3          7.67          5.32        57.94 o                         
   8  12   3         16.65        -72.17        72.17 o                         
   9  12   3        634.86        453.92        98.47 o                         
  10  12   3       3195.25       3656.09       332.37 o                         
  -9  13   3       3034.09       3165.89       136.18 o                         
  -8  13   3       4712.53       4753.50       165.82 o                         
  -7  13   3       4530.60       4517.71       142.53 o                         
  -6  13   3       2980.85       2925.51       115.98 o                         
  -5  13   3       2053.64       2137.16        98.74 o                         
  -4  13   3       5084.76       5174.39       189.29 o                         
  -3  13   3       2046.56       2032.52        73.07 o                         
  -2  13   3       2188.54       2296.03        75.66 o                         
  -1  13   3          3.47        -38.02        38.02 o                         
   0  13   3        690.84        813.17        47.28 o                         
   1  13   3       2824.57       2857.22        79.59 o                         
   2  13   3       6022.07       6372.34       125.66 o                         
   3  13   3       5213.31       5367.72       133.24 o                         
   4  13   3       8159.92       8049.33       167.74 o                         
   5  13   3       1582.14       1658.84        89.77 o                         
   6  13   3       3306.19       3139.15       118.18 o                         
   7  13   3       6196.19       6178.86       164.13 o                         
   8  13   3       6231.11       6394.67       173.40 o                         
   9  13   3       2247.93       2344.41       182.00 o                         
  -8  14   3        505.65        555.49       103.52 o                         
  -7  14   3        124.68        198.80        70.22 o                         
  -6  14   3        442.45        386.02        73.07 o                         
  -5  14   3       3001.54       2938.93       116.84 o                         
  -4  14   3       4241.50       4042.13       161.67 o                         
  -3  14   3       6562.00       6486.69       152.15 o                         
  -2  14   3       9392.34       9631.91       164.39 o                         
  -1  14   3       5134.90       5261.61       119.20 o                         
   0  14   3       9886.87      10477.36       160.49 o                         
   1  14   3       2302.62       2252.16        76.61 o                         
   2  14   3       4324.92       4512.40       102.38 o                         
   3  14   3       2160.57       2223.75        97.01 o                         
   4  14   3       2454.76       2493.58       104.92 o                         
   5  14   3        685.42        704.39        74.57 o                         
   6  14   3        440.51        322.29        70.81 o                         
   7  14   3        727.88        729.07        84.51 o                         
   8  14   3        343.79        448.34        85.94 o                         
  -8  15   3       2258.13       2427.76       278.18 o                         
  -7  15   3       7095.55       6995.81       184.17 o                         
  -6  15   3       6553.28       6204.01       240.76 o                         
  -5  15   3       6131.87       6225.66       191.87 o                         
  -4  15   3       4047.61       4182.98       158.81 o                         
  -3  15   3       2123.76       2323.96       123.58 o                         
  -2  15   3        365.63        417.12        65.12 o                         
  -1  15   3         15.80        -23.63        52.34 o                         
   0  15   3        649.28        844.34       103.44 o                         
   1  15   3        356.57        347.73        73.43 o                         
   2  15   3        742.38        807.76        58.67 o                         
   3  15   3       3585.81       3670.04       100.71 o                         
   4  15   3       6224.54       6467.15       159.82 o                         
   5  15   3       6291.10       6336.74       162.75 o                         
   6  15   3       3853.37       4144.07       141.81 o                         
   7  15   3       8017.68       8277.74       200.14 o                         
   8  15   3       4114.60       4082.40       332.37 o                         
  -7  16   3         16.51        -46.97       151.74 o                         
  -6  16   3        221.28         -6.80        80.96 o                         
  -5  16   3       2525.98       2735.84       144.99 o                         
  -4  16   3       3596.65       3840.46       183.11 o                         
  -3  16   3       5380.89       5415.50       177.76 o                         
  -2  16   3       7234.11       7150.19       202.05 o                         
  -1  16   3      11636.77      11562.04       255.13 o                         
   0  16   3       5499.24       5461.60       222.18 o                         
   1  16   3       4936.00       4781.78       200.52 o                         
   2  16   3       3562.90       3823.61       213.15 o                         
   3  16   3       4808.81       4600.22       141.97 o                         
   4  16   3       1842.69       1867.81       104.43 o                         
   5  16   3       1084.81       1064.44       131.39 o                         
   6  16   3        182.29         15.02        96.97 o                         
  -5  17   3       3127.49       3333.28       160.44 o                         
  -4  17   3       4110.01       4092.24       171.31 o                         
  -3  17   3       3297.58       3151.03       319.73 o                         
  -2  17   3       1348.10       1437.57       141.35 o                         
  -1  17   3        113.13        111.80       180.64 o                         
   0  17   3        239.30        306.76       100.69 o                         
   1  17   3        680.62        711.28       131.87 o                         
   2  17   3       2629.39       2834.22       173.71 o                         
   3  17   3       2582.95       2539.49       169.52 o                         
   4  17   3       3946.90       3413.28       254.70 o                         
   5  17   3       3650.80       3396.05       195.11 o                         
  -3  18   3       3479.86       3623.52       204.68 o                         
  -2  18   3       6600.59       7102.87       279.99 o                         
  -1  18   3       7390.96       7279.67       361.27 o                         
   0  18   3       8659.26       8710.32       397.40 o                         
   1  18   3       4411.53       4763.36       218.41 o                         
   2  18   3       4379.68       4036.62       206.87 o                         
   3  18   3       2814.17       3016.64       260.12 o                         
 -13   0   4        250.68         93.93       151.74 o                         
 -12   0   4          2.26       -119.22       119.22 o                         
 -11   0   4         48.76        -25.29       119.22 o                         
 -10   0   4        455.28        463.01        79.85 o                         
  -9   0   4       8865.79       8580.21       177.25 o                         
  -8   0   4      12986.53      12926.34       222.99 o                         
  -7   0   4       7709.13       7581.73       149.12 o                         
  -6   0   4      55980.34      55108.45       727.08 o                         
  -5   0   4      95510.34      96700.34      1230.50 o                         
  -4   0   4      57769.18      58225.87       903.02 o                         
  -3   0   4      80140.88      84139.60      1280.69 o                         
  -2   0   4        655.61        834.60        35.06 o                         
  -1   0   4      42377.50      45534.74       491.02 o                         
   0   0   4      34673.28      33511.79       751.45 o                         
   1   0   4      10390.39      10400.06       144.36 o                         
   2   0   4       4294.73       4363.59        68.24 o                         
   3   0   4       4643.60       4763.91       118.60 o                         
   4   0   4        240.63        463.45        45.98 o                         
   5   0   4       2233.96       2475.53       121.03 o                         
   6   0   4      37195.47      37362.96       859.83 o                         
   8   0   4      26569.82      25101.32       389.54 o                         
   9   0   4      22845.76      22504.23       368.18 o                         
  10   0   4       8906.99       9210.80       246.55 o                         
  11   0   4       3754.04       3461.09       174.64 o                         
  12   0   4       2363.23       2203.77       245.67 o                         
 -13   1   4       7647.78       8743.42       294.98 o                         
 -12   1   4       9627.30       9487.16       288.64 o                         
 -11   1   4      12141.86      11975.90       339.60 o                         
 -10   1   4      17450.16      17661.99       243.57 o                         
  -9   1   4      15471.33      15205.56       170.80 o                         
  -8   1   4      12868.07      12567.01       142.82 o                         
  -7   1   4       6376.93       6356.03        93.73 o                         
  -6   1   4        753.04        742.39        34.55 o                         
  -5   1   4        429.74        448.37        43.39 o                         
  -4   1   4      15523.22      15491.13       176.76 o                         
  -3   1   4       5790.08       5510.71        75.42 o                         
  -2   1   4       2361.86       2262.49        46.23 o                         
  -1   1   4      58769.47      60523.34       538.70 o                         
   0   1   4      18637.92      18584.45       190.41 o                         
   1   1   4      40033.92      39372.83       388.29 o                         
   2   1   4      61173.37      59591.21       528.75 o                         
   3   1   4      24613.25      23680.15       244.94 o                         
   4   1   4      34494.59      33810.02       450.85 o                         
   5   1   4      22526.11      21162.77       267.28 o                         
   6   1   4       9561.02       9273.72       134.64 o                         
   7   1   4       1993.03       2007.52        68.42 o                         
   8   1   4        394.26        309.68        43.52 o                         
   9   1   4        130.49         49.65        33.39 o                         
  10   1   4       1693.75       1645.20        70.18 o                         
  11   1   4       4382.77       4364.12       135.62 o                         
  12   1   4       3321.89       3454.36       195.31 o                         
 -13   2   4         17.73        -96.97        96.97 o                         
 -12   2   4       1008.39        949.14       139.09 o                         
 -11   2   4         54.44        -53.80        53.80 o                         
 -10   2   4       2083.07       2029.96        87.70 o                         
  -9   2   4       6723.71       6634.00       125.11 o                         
  -8   2   4      14545.79      14674.05       174.83 o                         
  -7   2   4      23814.52      23749.62       244.46 o                         
  -6   2   4      58988.87      59896.62       551.67 o                         
  -5   2   4      44973.83      46730.79       429.15 o                         
  -4   2   4      31683.88      32511.90       335.96 o                         
  -3   2   4      15275.58      14747.05       162.56 o                         
  -2   2   4      12692.80      12466.72       155.06 o                         
  -1   2   4       8585.06       8669.37        98.93 o                         
   0   2   4      20984.41      21640.17       202.96 o                         
   1   2   4       7226.98       7279.67        88.86 o                         
   2   2   4        230.79        218.79        27.70 o                         
   3   2   4       7947.21       7560.21       119.09 o                         
   4   2   4       4770.02       4308.39        85.31 o                         
   5   2   4      27883.26      28131.94       343.89 o                         
   6   2   4      20268.01      19599.72       260.90 o                         
   7   2   4      23250.85      22595.33       269.55 o                         
   8   2   4      14287.36      14100.44       218.34 o                         
   9   2   4      16419.76      16314.20       249.09 o                         
  10   2   4      10097.62      10594.97       203.52 o                         
  11   2   4       8844.35       8970.99       225.77 o                         
  12   2   4       3661.45       3725.56       171.56 o                         
 -13   3   4       4340.46       4832.10       228.54 o                         
 -12   3   4       4747.23       5033.89       174.38 o                         
 -11   3   4       9455.75       9500.49       190.63 o                         
 -10   3   4      12504.42      12302.58       257.08 o                         
  -9   3   4       8755.50       8958.77       194.31 o                         
  -8   3   4      24390.06      22301.84       728.37 o                         
  -7   3   4       1022.42       1000.76        39.25 o                         
  -6   3   4        204.72        117.34        21.50 o                         
  -5   3   4         11.73         -9.19        17.42 o                         
  -4   3   4       7142.31       7224.24       100.13 o                         
  -3   3   4      21210.44      22202.96       234.85 o                         
  -2   3   4      20432.76      20977.06       216.05 o                         
  -1   3   4      22477.41      23107.40       216.59 o                         
   0   3   4      12453.10      12500.73       115.51 o                         
   1   3   4      33575.97      33251.03       304.55 o                         
   2   3   4      75734.51      75553.49       740.06 o                         
   3   3   4      34285.51      33083.67       357.12 o                         
   4   3   4      30412.83      29490.33       417.82 o                         
   5   3   4       8807.90       8318.33       134.84 o                         
   6   3   4       3638.97       3554.04       100.64 o                         
   7   3   4       5815.52       5988.06       124.49 o                         
   8   3   4          6.27        -42.38        42.38 o                         
   9   3   4        869.11        873.75        82.52 o                         
  10   3   4        195.45        151.02        70.88 o                         
  11   3   4       3348.31       3367.00       127.49 o                         
  12   3   4       3142.30       3172.91       136.10 o                         
 -13   4   4         74.69        208.68       117.43 o                         
 -12   4   4          5.30        -60.12        60.12 o                         
 -11   4   4       1638.88       1600.40       109.60 o                         
 -10   4   4       4516.77       4341.83       124.80 o                         
  -9   4   4      10094.36       9161.45       208.06 o                         
  -8   4   4       8413.99       7557.30       357.88 o                         
  -7   4   4       7421.33       6974.72       137.73 o                         
  -6   4   4      36133.75      35637.64       562.03 o                         
  -5   4   4      53619.01      54031.72       554.46 o                         
  -4   4   4      39312.54      39150.09       398.36 o                         
  -3   4   4      65393.94      67371.70       656.22 o                         
  -2   4   4       9326.19       9500.05       103.23 o                         
  -1   4   4      10837.38      11034.10       115.69 o                         
   0   4   4        451.71        453.11        19.08 o                         
   1   4   4        975.06        927.14        31.15 o                         
   2   4   4        184.31        204.64        22.27 o                         
   3   4   4        661.79        741.85        38.78 o                         
   4   4   4      17419.23      17790.24       231.46 o                         
   5   4   4      12727.74      12509.47       201.18 o                         
   6   4   4      42753.51      42968.78       649.73 o                         
   7   4   4      17480.92      16985.61       289.93 o                         
   8   4   4      18132.55      18167.33       319.87 o                         
   9   4   4      15642.68      15897.91       301.06 o                         
  10   4   4       6923.41       6866.90       190.92 o                         
  11   4   4       5651.17       5507.53       182.64 o                         
  12   4   4       1980.41       2020.94       117.55 o                         
  13   4   4        456.03        368.50       117.51 o                         
 -13   5   4       7493.47       8329.45       231.53 o                         
 -12   5   4       9310.65       9754.36       209.12 o                         
 -11   5   4       6143.24       6529.42       161.71 o                         
 -10   5   4       6159.83       6140.15       150.63 o                         
  -9   5   4      12239.45      11802.46       256.22 o                         
  -8   5   4       8052.00       8010.03       157.25 o                         
  -7   5   4      12974.42      12723.11       177.99 o                         
  -6   5   4        614.19        584.06        44.08 o                         
  -5   5   4       2231.00       2370.23        61.98 o                         
  -4   5   4       4855.48       4730.41        89.46 o                         
  -3   5   4      31351.17      33657.40       347.72 o                         
  -2   5   4      43959.97      46264.94       388.24 o                         
  -1   5   4      37087.96      38854.38       331.65 o                         
   0   5   4      21963.88      21691.32       195.05 o                         
   1   5   4      25621.32      25474.53       268.80 o                         
   2   5   4      19109.47      18182.95       204.87 o                         
   3   5   4      39213.11      39590.91       412.59 o                         
   4   5   4      40918.46      41109.84       425.90 o                         
   5   5   4      20590.15      20261.94       267.16 o                         
   6   5   4       8848.96       8636.51       148.76 o                         
   7   5   4        734.88        732.56        56.26 o                         
   8   5   4       1095.58        825.30        81.24 o                         
   9   5   4        489.74        520.65        80.52 o                         
  10   5   4       3134.90       3119.26       152.93 o                         
  11   5   4       1816.84       1982.99       128.71 o                         
  12   5   4       3166.08       3511.73       165.81 o                         
  13   5   4       2856.49       2453.05       249.28 o                         
 -13   6   4          6.15         71.22        85.72 o                         
 -12   6   4          0.83        -36.13        68.55 o                         
 -11   6   4        148.92         75.59        67.65 o                         
 -10   6   4        997.15        969.16        93.11 o                         
  -9   6   4       6693.61       6386.93       176.44 o                         
  -8   6   4      14426.97      14326.07       231.54 o                         
  -7   6   4       6463.42       6272.01       116.37 o                         
  -6   6   4      13579.07      13650.77       184.07 o                         
  -5   6   4      29947.93      30780.68       307.77 o                         
  -4   6   4      36830.49      36903.67       384.91 o                         
  -3   6   4      31248.44      31872.12       335.38 o                         
  -2   6   4      26142.34      26643.95       236.48 o                         
  -1   6   4       6029.83       6063.79        68.34 o                         
   0   6   4      14999.65      15543.19       149.88 o                         
   1   6   4        739.04        888.05        35.70 o                         
   2   6   4        233.57        254.43        27.47 o                         
   3   6   4      15015.32      15339.58       186.50 o                         
   4   6   4       2834.65       2653.25        76.62 o                         
   5   6   4      12073.32      12027.82       161.29 o                         
   6   6   4      11333.97      11269.51       180.06 o                         
   7   6   4      15554.20      15731.29       288.19 o                         
   8   6   4      11323.86      11517.53       244.28 o                         
   9   6   4      13384.39      13670.23       283.06 o                         
  10   6   4       9894.76      10249.75       248.98 o                         
  11   6   4       5457.13       5685.57       193.08 o                         
  12   6   4       3371.69       3383.33       168.72 o                         
 -13   7   4       4386.86       4759.62       185.47 o                         
 -12   7   4       3572.56       3678.47       141.71 o                         
 -11   7   4       5980.33       6588.97       200.58 o                         
 -10   7   4      15836.86      16177.92       318.75 o                         
  -9   7   4       7168.24       7088.14       160.46 o                         
  -8   7   4       9146.14       9313.38       179.07 o                         
  -7   7   4         47.87         11.25        44.69 o                         
  -6   7   4         62.06         -2.57        30.14 o                         
  -5   7   4        573.55        509.76        40.18 o                         
  -4   7   4         36.50         -8.17        27.18 o                         
  -3   7   4       1346.24       1240.55        47.67 o                         
  -2   7   4       3795.94       3742.42        61.12 o                         
  -1   7   4      21758.95      22514.60       194.40 o                         
   0   7   4      23662.94      23667.88       219.02 o                         
   1   7   4      47434.31      48413.88       494.83 o                         
   2   7   4      64336.72      67236.20       677.09 o                         
   3   7   4      23920.32      23690.10       258.61 o                         
   4   7   4      13311.30      12917.93       192.89 o                         
   5   7   4       3575.66       3634.41        81.88 o                         
   6   7   4       6001.75       5774.31       154.24 o                         
   7   7   4       3583.68       3569.79       128.48 o                         
   8   7   4        575.23        631.13        80.63 o                         
   9   7   4         76.47        -16.63        68.26 o                         
  10   7   4        366.45        236.67        86.10 o                         
  11   7   4       4202.78       4326.03       178.94 o                         
  12   7   4       2486.63       2615.14       155.87 o                         
 -12   8   4        111.09         55.54        78.08 o                         
 -11   8   4        286.16        161.43        84.70 o                         
 -10   8   4        591.53        464.12        95.77 o                         
  -9   8   4       1237.81       1374.03        87.46 o                         
  -8   8   4       8778.52       8727.30       176.99 o                         
  -7   8   4      16755.33      16529.20       257.04 o                         
  -6   8   4      15651.57      15815.28       189.05 o                         
  -5   8   4      24874.05      25366.40       268.01 o                         
  -4   8   4      22643.36      22561.03       240.95 o                         
  -3   8   4      23141.32      23852.85       243.78 o                         
  -2   8   4      10878.62      11252.22       130.56 o                         
  -1   8   4      15264.13      16020.31       150.06 o                         
   0   8   4       1724.98       1825.50        44.30 o                         
   1   8   4        401.11        362.05        32.40 o                         
   2   8   4       5936.68       6322.71       104.61 o                         
   3   8   4       2182.15       2140.95        59.52 o                         
   4   8   4       4089.26       3948.25        99.25 o                         
   5   8   4       2044.85       2116.30        82.02 o                         
   6   8   4      12634.48      12516.69       207.64 o                         
   7   8   4      10509.54      10689.01       233.38 o                         
   8   8   4      14536.96      14150.47       288.98 o                         
   9   8   4       6386.36       6324.99       192.91 o                         
  10   8   4       3548.97       3580.84       161.13 o                         
  11   8   4       3294.02       3130.89       178.50 o                         
 -12   9   4       4172.58       4761.61       377.53 o                         
 -11   9   4       4561.18       4613.33       179.21 o                         
 -10   9   4       2280.71       2158.71       209.07 o                         
  -9   9   4       4589.22       4794.40       139.15 o                         
  -8   9   4        956.24       1055.74        78.80 o                         
  -7   9   4       7311.76       7306.59       159.72 o                         
  -6   9   4       1135.47       1006.40        69.83 o                         
  -5   9   4        310.45        294.50        49.27 o                         
  -4   9   4        616.14        727.20        47.01 o                         
  -3   9   4       3940.92       4037.44        86.49 o                         
  -2   9   4      17972.02      18279.34       195.87 o                         
  -1   9   4       8037.70       8230.16        95.05 o                         
   0   9   4      14682.60      14981.40       148.15 o                         
   1   9   4      14164.01      14276.94       165.42 o                         
   2   9   4      10030.62       9942.21       143.81 o                         
   3   9   4      18686.07      18470.86       255.14 o                         
   4   9   4       8914.05       8661.13       154.93 o                         
   5   9   4      10471.91      10174.97       179.36 o                         
   6   9   4       3210.56       3221.60       104.89 o                         
   7   9   4       1078.96       1090.17       101.13 o                         
   8   9   4        228.87        223.12        72.94 o                         
   9   9   4        895.12        863.37       115.79 o                         
  10   9   4       1696.50       1717.79       129.09 o                         
  11   9   4        149.33        -82.55        85.87 o                         
 -11  10   4        671.99        747.22       178.68 o                         
 -10  10   4       1903.47       2059.91       119.41 o                         
  -9  10   4       1863.22       1893.51       105.86 o                         
  -8  10   4       1609.95       1675.57        93.49 o                         
  -7  10   4       6455.16       6568.07       204.38 o                         
  -6  10   4      14353.07      13759.68       230.79 o                         
  -5  10   4      16502.24      16330.47       197.99 o                         
  -4  10   4      19385.00      18906.85       218.12 o                         
  -3  10   4       4451.79       4829.38       102.33 o                         
  -2  10   4      10001.55      10092.22       147.55 o                         
  -1  10   4       4960.83       5055.54        79.93 o                         
   0  10   4       2290.30       2317.20        54.33 o                         
   1  10   4        377.23        412.87        48.74 o                         
   2  10   4          1.20        -37.44        37.44 o                         
   3  10   4         63.49        -27.85        41.50 o                         
   4  10   4        428.13        372.29        49.84 o                         
   5  10   4       6930.69       6802.47       154.35 o                         
   6  10   4       5732.17       5864.02       141.36 o                         
   7  10   4      14615.25      14181.54       290.16 o                         
   8  10   4       8986.89       8937.90       228.43 o                         
   9  10   4       7338.04       7287.03       215.34 o                         
  10  10   4       4308.02       4510.29       184.35 o                         
  11  10   4       1673.30       1849.72       270.96 o                         
 -10  11   4       5773.14       6025.52       171.19 o                         
  -9  11   4       3707.75       3903.96       137.27 o                         
  -8  11   4       4624.96       4151.39       133.72 o                         
  -7  11   4        809.70        757.70        73.65 o                         
  -6  11   4        260.16        236.86        57.82 o                         
  -5  11   4       3409.97       3166.46       107.56 o                         
  -4  11   4        244.83        236.51        39.26 o                         
  -3  11   4       3403.98       3348.57        88.46 o                         
  -2  11   4       4915.33       5076.51       103.25 o                         
  -1  11   4      12475.95      12829.48       147.32 o                         
   0  11   4      21707.25      22623.35       213.85 o                         
   1  11   4      26081.88      26207.36       277.71 o                         
   2  11   4      18244.44      18517.42       227.81 o                         
   3  11   4      10297.11      10561.62       179.85 o                         
   4  11   4      10840.39      10774.56       187.53 o                         
   5  11   4       2467.76       2585.23        98.85 o                         
   6  11   4       2222.29       2236.44        97.43 o                         
   7  11   4         82.32         52.49        57.29 o                         
   8  11   4       1530.75       1335.77       206.70 o                         
   9  11   4         46.04        -96.07        96.07 o                         
  10  11   4         38.73        -51.76        85.87 o                         
 -10  12   4       3733.98       3823.72       146.77 o                         
  -9  12   4       2031.00       2247.71       135.58 o                         
  -8  12   4       3620.75       3721.52       160.09 o                         
  -7  12   4       7737.74       7554.24       177.29 o                         
  -6  12   4       4337.21       4178.58       127.96 o                         
  -5  12   4      13594.57      13183.32       229.20 o                         
  -4  12   4       7214.20       7039.50       131.94 o                         
  -3  12   4       6565.76       6329.75       124.30 o                         
  -2  12   4       9682.08       9688.09       141.59 o                         
  -1  12   4       6710.11       6896.18       126.19 o                         
   0  12   4         59.55         61.71        29.61 o                         
   1  12   4       1681.61       1699.92        62.52 o                         
   2  12   4         55.83        111.00        69.27 o                         
   3  12   4       1209.73       1331.33        72.26 o                         
   4  12   4       2739.06       2608.49       112.63 o                         
   5  12   4       4387.69       4332.23       124.01 o                         
   6  12   4       4149.19       4128.84       126.49 o                         
   7  12   4       2705.79       2886.88       178.86 o                         
   8  12   4       5923.70       5778.35       193.70 o                         
   9  12   4       3010.27       3146.22       162.95 o                         
  10  12   4       7758.84       7955.26       455.21 o                         
  -9  13   4       2880.96       2935.56       134.09 o                         
  -8  13   4         35.31         20.29        63.91 o                         
  -7  13   4       2207.15       2221.15       109.94 o                         
  -6  13   4        247.62        228.89        63.40 o                         
  -5  13   4          5.01         32.86        53.68 o                         
  -4  13   4        712.71        712.19        81.81 o                         
  -3  13   4       2287.65       2375.82        77.86 o                         
  -2  13   4       9943.98      10009.22       149.07 o                         
  -1  13   4       3387.63       3365.22       112.83 o                         
   0  13   4       8856.84       8867.03       150.44 o                         
   1  13   4       6117.15       6067.98       110.23 o                         
   2  13   4       3648.09       3794.33        99.21 o                         
   3  13   4       9517.37       9561.15       178.07 o                         
   4  13   4       3110.59       3348.05       112.12 o                         
   5  13   4       7643.04       7392.98       165.86 o                         
   6  13   4       1857.84       1846.17        97.62 o                         
   7  13   4        669.76        881.78        86.22 o                         
   8  13   4        209.99        161.83        81.97 o                         
   9  13   4          2.20       -140.90       140.90 o                         
  -8  14   4       2401.70       2391.81       123.04 o                         
  -7  14   4       2885.94       2782.95       124.10 o                         
  -6  14   4       2010.55       2047.87       125.95 o                         
  -5  14   4       5307.58       5286.60       173.02 o                         
  -4  14   4      14035.32      13653.21       282.24 o                         
  -3  14   4       4529.15       4577.65       114.40 o                         
  -2  14   4       7917.31       7625.04       147.07 o                         
  -1  14   4        282.12        275.67        57.72 o                         
   0  14   4        132.70         70.82        44.50 o                         
   1  14   4         10.16        -13.45        45.93 o                         
   2  14   4        644.84        843.11        56.11 o                         
   3  14   4        754.49        846.03        64.12 o                         
   4  14   4        768.25        796.55        72.56 o                         
   5  14   4       3442.73       3385.23       119.68 o                         
   6  14   4       2091.04       2046.86       104.90 o                         
   7  14   4       3863.12       3953.00       143.59 o                         
   8  14   4       2490.23       2609.90       183.88 o                         
  -8  15   4        447.01        437.14       191.48 o                         
  -7  15   4         58.99        134.51        93.87 o                         
  -6  15   4        312.29        273.97        84.70 o                         
  -5  15   4       2076.75       2162.45       127.93 o                         
  -4  15   4          8.32        -12.99        66.49 o                         
  -3  15   4       2662.73       2553.28       130.63 o                         
  -2  15   4       2760.69       2683.23       110.49 o                         
  -1  15   4       1967.83       1996.65       136.62 o                         
   0  15   4       7337.86       7651.86       236.29 o                         
   1  15   4       4606.51       4786.98       191.59 o                         
   2  15   4       2799.86       2893.75       170.29 o                         
   3  15   4       5838.93       5602.77       149.18 o                         
   4  15   4       4533.89       4743.03       166.11 o                         
   5  15   4        835.68        852.61       118.60 o                         
   6  15   4       2240.23       2324.48       168.37 o                         
   7  15   4        122.34        163.05       107.20 o                         
  -6  16   4        494.77        539.31        99.39 o                         
  -5  16   4       1499.56       1543.25       119.83 o                         
  -4  16   4       2081.40       2002.45       128.02 o                         
  -3  16   4       1339.13       1209.92       124.41 o                         
  -2  16   4       2800.64       2736.16       137.30 o                         
  -1  16   4       1914.79       1990.85       123.42 o                         
   0  16   4        589.34        628.32       105.99 o                         
   1  16   4       2260.55       2246.19       151.98 o                         
   2  16   4        361.73        682.82       144.51 o                         
   3  16   4        770.48        856.00       294.44 o                         
   4  16   4       1153.85       1119.39       105.31 o                         
   5  16   4       1973.09       2054.68       131.96 o                         
   6  16   4        159.66        247.43       109.49 o                         
  -5  17   4         27.92         83.45        83.25 o                         
  -4  17   4          5.44         72.96        80.49 o                         
  -3  17   4         19.06         50.53        75.43 o                         
  -2  17   4       2209.01       2548.62       170.64 o                         
  -1  17   4       1004.76       1100.51       126.43 o                         
   0  17   4       4052.83       3889.89       194.10 o                         
   1  17   4       2587.36       2733.26       171.10 o                         
   2  17   4       2354.76       2499.82       168.37 o                         
   3  17   4       5365.27       5451.28       229.74 o                         
   4  17   4        179.58        -57.80       130.06 o                         
   5  17   4        450.02        350.89       110.58 o                         
  -3  18   4       1043.29       1117.86       160.77 o                         
  -2  18   4       3670.67       3346.84       227.60 o                         
  -1  18   4        553.06        783.96       173.41 o                         
   0  18   4         21.63        -91.97        91.97 o                         
   1  18   4        181.24        138.18       103.44 o                         
   2  18   4         11.80        137.60       100.88 o                         
 -13   1   5         56.97         82.84       108.37 o                         
 -12   1   5        116.42        166.05       103.25 o                         
 -11   1   5         51.36        120.53        88.11 o                         
 -10   1   5        911.12        903.44        61.93 o                         
  -9   1   5       4344.47       4159.65        89.83 o                         
  -8   1   5       1763.85       1677.11        54.27 o                         
  -7   1   5         15.11        -25.67        25.67 o                         
  -6   1   5       7520.64       7429.10       116.02 o                         
  -5   1   5       3127.54       3322.25        53.49 o                         
  -4   1   5       2244.85       2513.86        53.09 o                         
  -3   1   5       1074.87        986.91        45.46 o                         
  -2   1   5        235.88        294.75        23.93 o                         
  -1   1   5      18359.86      18342.25       159.63 o                         
   0   1   5      14531.60      15107.07       247.33 o                         
   1   1   5        780.08        863.67        29.48 o                         
   2   1   5         60.83         43.82        13.72 o                         
   3   1   5        522.57        559.85        21.87 o                         
   4   1   5       5352.59       5258.83        87.41 o                         
   5   1   5        154.69         91.03        46.73 o                         
   6   1   5        679.68        655.68        43.01 o                         
   7   1   5        257.51        296.86        40.25 o                         
   8   1   5         58.02         64.66        38.72 o                         
   9   1   5       2132.51       2126.74        82.88 o                         
  10   1   5        244.52        160.48        39.55 o                         
  11   1   5        480.90        442.10        73.47 o                         
  12   1   5        198.67        205.93       112.40 o                         
 -13   2   5         36.72        186.89       113.66 o                         
 -12   2   5         10.57          5.42        91.86 o                         
 -11   2   5        859.08        861.38        75.60 o                         
 -10   2   5        482.60        370.72        60.35 o                         
  -9   2   5         17.06        -40.32        40.32 o                         
  -8   2   5        137.06          6.07        30.69 o                         
  -7   2   5        103.44        -38.88        39.14 o                         
  -6   2   5        668.80        530.58        62.82 o                         
  -5   2   5          1.60        -23.17        23.17 o                         
  -4   2   5         27.96        -24.06        24.06 o                         
  -3   2   5       1377.39       1664.92        42.05 o                         
  -2   2   5       7198.12       7690.94        94.19 o                         
  -1   2   5       1486.35       1469.83        48.83 o                         
   0   2   5        703.35        804.74        24.17 o                         
   1   2   5       1192.22       1090.21        29.82 o                         
   2   2   5         23.05        -10.34        10.34 o                         
   3   2   5        566.00        700.72        33.16 o                         
   4   2   5         66.12         89.94        27.86 o                         
   5   2   5       2481.40       2343.09        72.22 o                         
   6   2   5       1133.32       1071.83        57.42 o                         
   7   2   5        106.43         30.30        41.16 o                         
   8   2   5         30.94         -5.27        43.67 o                         
   9   2   5          0.66         -3.25        49.05 o                         
  10   2   5          2.57        -52.77        52.77 o                         
  11   2   5         40.28         18.02        60.69 o                         
  12   2   5        383.93        273.31        78.58 o                         
 -13   3   5        115.52        295.31       118.60 o                         
 -12   3   5        163.45        187.15       103.44 o                         
 -11   3   5         39.92        -11.61        56.37 o                         
 -10   3   5        833.73        943.45        91.10 o                         
  -9   3   5        157.66        112.50        38.41 o                         
  -8   3   5        167.87         88.99        60.20 o                         
  -7   3   5        338.54        362.78        27.94 o                         
  -6   3   5       6020.55       5873.88        96.13 o                         
  -5   3   5        106.29        123.01        30.63 o                         
  -4   3   5      11698.04      12351.55       149.63 o                         
  -3   3   5       8088.91       8496.54       109.61 o                         
  -2   3   5         45.42         29.79        16.82 o                         
  -1   3   5        636.75        729.90        29.59 o                         
   0   3   5       1875.16       1929.75        31.72 o                         
   1   3   5       4331.82       4304.93        65.35 o                         
   2   3   5          3.89         10.04        18.77 o                         
   3   3   5       1305.66       1286.07        46.39 o                         
   4   3   5        234.36        208.02        31.87 o                         
   5   3   5       1112.11       1115.42        54.98 o                         
   6   3   5       4235.09       4032.97        98.71 o                         
   7   3   5        569.30        533.98        52.87 o                         
   8   3   5       2067.96       1936.81        86.05 o                         
   9   3   5       1116.07       1055.95        88.55 o                         
  10   3   5        797.97        950.43       155.90 o                         
  11   3   5         60.35         19.64        63.77 o                         
  12   3   5       1548.35       1775.82       110.89 o                         
 -13   4   5         44.54         38.75       112.32 o                         
 -12   4   5        606.13        682.91        95.57 o                         
 -11   4   5        233.22         62.98        45.96 o                         
 -10   4   5         19.29        -11.64        52.42 o                         
  -9   4   5       2294.04       2135.55        92.80 o                         
  -8   4   5       1473.14       1328.84        71.94 o                         
  -7   4   5        629.45        607.19        46.41 o                         
  -6   4   5       1540.52       1541.88        79.40 o                         
  -5   4   5        128.12        167.64        36.08 o                         
  -4   4   5          4.88        -29.94        29.94 o                         
  -3   4   5        180.02        238.49        49.38 o                         
  -2   4   5       4691.00       4844.07        70.91 o                         
  -1   4   5       3914.79       4269.61        75.05 o                         
   0   4   5         33.67         35.82        16.21 o                         
   1   4   5        919.15        914.68        30.43 o                         
   2   4   5       5580.70       5796.71        85.26 o                         
   3   4   5      14104.20      14436.58       222.66 o                         
   4   4   5       5678.88       5580.78       103.87 o                         
   5   4   5       1310.98       1392.16        61.49 o                         
   6   4   5       6600.88       6332.78       125.26 o                         
   7   4   5       2163.04       2059.25        83.07 o                         
   8   4   5        257.60        303.03        77.05 o                         
   9   4   5          3.96        -61.59        61.59 o                         
  10   4   5          9.37        -67.12        67.12 o                         
  11   4   5         31.03         31.60        78.33 o                         
  12   4   5         39.83         70.82        76.31 o                         
  13   4   5        682.45        923.64       139.21 o                         
 -13   5   5         41.04         68.41        60.57 o                         
 -12   5   5         37.15        182.43        71.27 o                         
 -11   5   5        141.75        108.70        64.18 o                         
 -10   5   5        471.62        639.27        71.76 o                         
  -9   5   5       1640.28       1772.29       105.11 o                         
  -8   5   5        424.04        384.69        61.60 o                         
  -7   5   5       8661.32       8676.21       189.15 o                         
  -6   5   5         70.21         29.21        32.18 o                         
  -5   5   5       8084.89       7984.31       117.19 o                         
  -4   5   5      13348.62      13659.46       167.54 o                         
  -3   5   5      16616.77      17904.11       204.12 o                         
  -2   5   5       6899.36       7331.17        87.74 o                         
  -1   5   5      11669.88      12231.18       119.66 o                         
   0   5   5         28.47         38.44        14.98 o                         
   1   5   5       4123.60       4200.13        69.97 o                         
   2   5   5         18.09         -2.51        20.20 o                         
   3   5   5        324.20        294.72        36.34 o                         
   4   5   5       5611.60       5311.12       103.21 o                         
   5   5   5        287.19        235.78        39.26 o                         
   6   5   5        534.37        551.11        51.36 o                         
   7   5   5       3615.53       3565.88       100.30 o                         
   8   5   5        236.54        142.72        64.94 o                         
   9   5   5       2365.42       2318.55       120.25 o                         
  10   5   5        928.31        972.70       144.97 o                         
  11   5   5       1558.51       1824.85       125.27 o                         
  12   5   5        333.95        203.02        95.43 o                         
 -13   6   5       3138.84       3512.73       160.58 o                         
 -12   6   5       2209.90       2418.38       142.46 o                         
 -11   6   5       1302.83       1573.08        98.41 o                         
 -10   6   5        506.58        466.69        69.72 o                         
  -9   6   5       2310.72       2294.61       100.30 o                         
  -8   6   5       1525.62       1452.37       103.77 o                         
  -7   6   5        125.41         66.89        38.14 o                         
  -6   6   5       1703.17       1769.00       115.12 o                         
  -5   6   5       1313.53       1549.17        77.18 o                         
  -4   6   5       9297.35       9580.67       132.86 o                         
  -3   6   5       1073.03       1252.17       142.46 o                         
  -2   6   5       4140.22       4494.81        65.17 o                         
  -1   6   5       1932.48       1940.12        38.24 o                         
   0   6   5       9103.10       9479.07       102.01 o                         
   1   6   5       6154.73       5950.23        81.18 o                         
   2   6   5        985.29       1236.09        45.30 o                         
   3   6   5       6472.13       6333.80       101.34 o                         
   4   6   5        946.67        914.64        51.21 o                         
   5   6   5       1744.59       1698.03        69.80 o                         
   6   6   5       4261.59       4091.94       103.27 o                         
   7   6   5       5249.83       5329.72       155.68 o                         
   8   6   5       3540.50       3533.21       138.16 o                         
   9   6   5          5.12         -9.61        66.66 o                         
  10   6   5        704.57        481.07        91.24 o                         
  11   6   5         35.77        -15.76        81.97 o                         
  12   6   5        115.82         93.07        92.54 o                         
 -13   7   5        210.46        251.58        94.10 o                         
 -12   7   5         25.80        167.54        91.12 o                         
 -11   7   5       2685.64       2958.57       163.66 o                         
 -10   7   5         45.15        163.78        72.83 o                         
  -9   7   5        325.85        266.88        61.05 o                         
  -8   7   5        722.35        851.66        70.13 o                         
  -7   7   5       2056.05       2177.75        78.09 o                         
  -6   7   5       3255.71       3221.22        74.98 o                         
  -5   7   5       1671.68       1809.24        70.71 o                         
  -4   7   5      16186.03      16257.79       198.95 o                         
  -3   7   5        416.14        384.04        34.39 o                         
  -2   7   5      14179.66      14962.69       160.48 o                         
  -1   7   5       1666.28       1636.21        38.02 o                         
   0   7   5        388.76        329.66        23.44 o                         
   1   7   5      12538.17      13203.24       147.89 o                         
   2   7   5       4886.35       5251.65        89.85 o                         
   3   7   5       1196.70       1261.90        43.20 o                         
   4   7   5       1820.72       1852.68        72.19 o                         
   5   7   5         28.16         43.07        36.82 o                         
   6   7   5       1749.74       1791.13        97.05 o                         
   7   7   5        114.76         33.82        89.95 o                         
   8   7   5       4789.72       4883.65       159.69 o                         
   9   7   5        977.31        906.57       188.99 o                         
  10   7   5       4118.72       4281.67       169.93 o                         
  11   7   5        262.53        259.76        94.12 o                         
  12   7   5        160.25        174.68       123.72 o                         
 -12   8   5        542.28        509.75        96.99 o                         
 -11   8   5        838.70        918.57       104.58 o                         
 -10   8   5        911.06        948.15        99.73 o                         
  -9   8   5       5995.37       5738.02       148.21 o                         
  -8   8   5       6304.78       6172.65       148.15 o                         
  -7   8   5       7796.38       7263.35       154.28 o                         
  -6   8   5        721.45        865.48        48.77 o                         
  -5   8   5        847.95        972.25        56.88 o                         
  -4   8   5       1194.60       1381.79        55.67 o                         
  -3   8   5        109.38        205.20        61.42 o                         
  -2   8   5       6468.74       6713.92        92.34 o                         
  -1   8   5         40.05         19.35        19.44 o                         
   0   8   5       1841.11       1795.11        46.34 o                         
   1   8   5       3990.02       3843.89        70.29 o                         
   2   8   5       7804.33       7997.35       120.38 o                         
   3   8   5      14739.22      14509.88       187.52 o                         
   4   8   5      10290.81      10252.39       169.03 o                         
   5   8   5         93.62         52.45        41.78 o                         
   6   8   5       1738.76       1790.85        97.90 o                         
   7   8   5       1715.99       1690.56       104.25 o                         
   8   8   5       2333.53       2282.04       122.82 o                         
   9   8   5        669.72        636.89        94.45 o                         
  10   8   5        119.92         -7.33        82.03 o                         
  11   8   5        766.00        667.50       108.76 o                         
 -12   9   5        351.84        322.70       118.60 o                         
 -11   9   5         68.70        202.48       105.55 o                         
 -10   9   5         31.62        -11.85        63.23 o                         
  -9   9   5        903.14        918.59        79.70 o                         
  -8   9   5         97.35        105.39        56.18 o                         
  -7   9   5       7230.81       6818.23       154.59 o                         
  -6   9   5       6900.09       6804.34       114.51 o                         
  -5   9   5      14538.15      14120.71       176.09 o                         
  -4   9   5       7206.24       7107.27       120.02 o                         
  -3   9   5       6489.29       6678.95       127.45 o                         
  -2   9   5       8681.51       8827.99       114.52 o                         
  -1   9   5      10548.75      10953.84       116.39 o                         
   0   9   5         88.41         26.60        22.63 o                         
   1   9   5       4801.50       4702.63        81.78 o                         
   2   9   5       3909.83       4026.81       122.33 o                         
   3   9   5       1211.89       1293.30        61.69 o                         
   4   9   5       1126.69       1181.14        64.66 o                         
   5   9   5       3839.36       3760.83       106.16 o                         
   6   9   5        256.46        171.95        53.03 o                         
   7   9   5       2179.60       2300.77       118.64 o                         
   8   9   5        908.42        832.90        95.77 o                         
   9   9   5       3748.27       3698.17       159.91 o                         
  10   9   5       1203.31       1001.37       114.96 o                         
  11   9   5       1033.65        925.53       148.12 o                         
 -11  10   5       4603.89       4987.60       189.98 o                         
 -10  10   5       1692.33       1862.34       109.29 o                         
  -9  10   5       1871.79       1765.36        99.59 o                         
  -8  10   5       2319.04       2224.33       102.86 o                         
  -7  10   5       1345.88       1509.97        85.55 o                         
  -6  10   5       6346.43       6421.08       149.39 o                         
  -5  10   5       1299.61       1379.24        58.24 o                         
  -4  10   5       3555.16       3280.56        80.27 o                         
  -3  10   5         30.28         39.00        38.90 o                         
  -2  10   5      10628.01      11071.11       157.76 o                         
  -1  10   5       4845.91       4915.58        79.24 o                         
   0  10   5       4876.90       5041.08        76.95 o                         
   1  10   5       6077.44       6019.80        98.28 o                         
   2  10   5       1209.84       1344.13        63.80 o                         
   3  10   5      13047.46      13087.69       201.44 o                         
   4  10   5       1641.05       1703.27        76.07 o                         
   5  10   5       6075.46       6056.23       137.77 o                         
   6  10   5       8735.96       8378.89       169.80 o                         
   7  10   5       5928.05       5715.89       174.45 o                         
   8  10   5       1775.71       1759.46       118.75 o                         
   9  10   5        127.19         57.23        96.09 o                         
  10  10   5          6.36         62.14        85.44 o                         
  11  10   5          4.28        -18.06       166.19 o                         
 -10  11   5        466.35        386.86        81.88 o                         
  -9  11   5        630.51        605.61        79.21 o                         
  -8  11   5        707.56        797.72        77.85 o                         
  -7  11   5       1160.12       1178.50        83.63 o                         
  -6  11   5       3580.54       3614.36       117.79 o                         
  -5  11   5       7196.48       6976.79       120.23 o                         
  -4  11   5      25800.40      25758.31       311.47 o                         
  -3  11   5       3455.63       3539.19       100.79 o                         
  -2  11   5      11205.60      11386.46       165.44 o                         
  -1  11   5      10613.53      10869.55       131.67 o                         
   0  11   5       2797.13       2840.33        62.24 o                         
   1  11   5       1255.22       1317.03        52.97 o                         
   2  11   5        165.34        194.20        39.04 o                         
   3  11   5        184.38        127.38        44.99 o                         
   4  11   5        658.53        544.60        66.75 o                         
   5  11   5         32.85          2.11        47.58 o                         
   6  11   5       2001.71       2007.94        95.20 o                         
   7  11   5       2043.73       2008.31       119.13 o                         
   8  11   5       5968.51       6039.21       200.66 o                         
   9  11   5       1319.64       1349.96       122.28 o                         
  10  11   5       3641.59       4024.59       335.98 o                         
 -10  12   5       1711.01       1772.61       114.52 o                         
  -9  12   5       6012.54       5878.24       262.81 o                         
  -8  12   5       6205.58       6182.18       164.90 o                         
  -7  12   5       2665.04       2885.28       116.12 o                         
  -6  12   5       1193.77       1319.25        84.70 o                         
  -5  12   5        332.26        330.56       106.86 o                         
  -4  12   5        159.14        109.17        53.03 o                         
  -3  12   5         75.45        151.56        45.24 o                         
  -2  12   5       2945.23       3117.49       100.83 o                         
  -1  12   5       1547.56       1658.70        69.20 o                         
   0  12   5       3023.26       3126.79        67.14 o                         
   1  12   5       2000.98       1894.57        61.38 o                         
   2  12   5       7745.50       8034.10       152.76 o                         
   3  12   5       9583.17       9660.98       159.37 o                         
   4  12   5      10018.67      10237.07       186.17 o                         
   5  12   5       4834.07       4858.16       129.89 o                         
   6  12   5       6272.50       6072.02       150.91 o                         
   7  12   5       1483.34       1594.40       115.33 o                         
   8  12   5       1851.38       1939.27       146.28 o                         
   9  12   5         83.06         87.07        86.10 o                         
  10  12   5         33.42         28.90       180.64 o                         
  -9  13   5        106.38        118.03        74.11 o                         
  -8  13   5         73.21          8.11        65.15 o                         
  -7  13   5       4123.12       4231.94       138.88 o                         
  -6  13   5       5476.93       5331.99       172.58 o                         
  -5  13   5       8029.25       8073.59       207.14 o                         
  -4  13   5       8598.84       8399.82       174.83 o                         
  -3  13   5       8776.52       8447.71       151.89 o                         
  -2  13   5       2562.52       2779.08       101.24 o                         
  -1  13   5       5088.36       5147.61       130.64 o                         
   0  13   5       7121.70       7310.23       138.91 o                         
   1  13   5       8045.69       8257.45       129.61 o                         
   2  13   5       2435.01       2316.18        82.21 o                         
   3  13   5        392.78        350.92        50.71 o                         
   4  13   5        346.75        313.21        68.53 o                         
   5  13   5       1063.26       1151.28        79.47 o                         
   6  13   5        473.00        483.84        71.19 o                         
   7  13   5       3847.81       3940.80       137.80 o                         
   8  13   5       1276.43       1129.38       115.64 o                         
   9  13   5        899.24       1159.69       227.60 o                         
  -8  14   5       4922.57       5117.93       189.84 o                         
  -7  14   5       2279.71       2516.58       140.62 o                         
  -6  14   5       3063.46       2982.87       142.68 o                         
  -5  14   5        177.36        204.49        74.37 o                         
  -4  14   5       1345.56       1308.12       101.27 o                         
  -3  14   5        214.76        253.44        51.06 o                         
  -2  14   5        296.85        439.15        56.41 o                         
  -1  14   5       1708.28       1890.55        82.21 o                         
   0  14   5       1643.77       1860.67       126.28 o                         
   1  14   5       4900.96       4937.73       188.99 o                         
   2  14   5       5519.11       5663.78       140.70 o                         
   3  14   5      11314.45      11179.54       239.51 o                         
   4  14   5       3620.38       3728.58       168.55 o                         
   5  14   5       4105.74       4272.24       158.49 o                         
   6  14   5       3698.10       3693.37       191.39 o                         
   7  14   5       4819.76       5144.98       228.11 o                         
  -7  15   5       3662.73       3407.93       163.15 o                         
  -6  15   5       6037.91       6142.43       202.85 o                         
  -5  15   5       2415.60       2511.61       135.15 o                         
  -4  15   5       6298.31       6438.03       193.07 o                         
  -3  15   5       8420.18       8545.10       220.53 o                         
  -2  15   5      10240.08      10431.81       204.75 o                         
  -1  15   5       6859.88       7117.71       166.23 o                         
   0  15   5       5069.24       5376.05       201.76 o                         
   1  15   5       2392.71       2324.04       145.54 o                         
   2  15   5        810.75        791.57       109.85 o                         
   3  15   5       1384.61       1542.82       111.59 o                         
   4  15   5         31.24         56.83        71.59 o                         
   5  15   5        223.62        249.81        83.28 o                         
   6  15   5       1242.09        971.20       109.10 o                         
   7  15   5       1165.84        776.74       184.25 o                         
  -6  16   5       1194.29       1188.98       117.18 o                         
  -5  16   5       2678.15       2564.64       142.24 o                         
  -4  16   5         40.21         90.06        76.24 o                         
  -3  16   5        127.58         81.40        74.92 o                         
  -2  16   5        677.48        929.46        82.30 o                         
  -1  16   5       1534.93       1527.88       109.80 o                         
   0  16   5       3874.87       4149.62       227.60 o                         
   1  16   5       4132.00       4096.53       388.37 o                         
   2  16   5      10878.45      10772.16       307.82 o                         
   3  16   5       7892.51       7596.49       260.53 o                         
   4  16   5       5470.70       5885.71       187.95 o                         
   5  16   5       5163.20       5381.73       189.74 o                         
   6  16   5       4898.33       4957.62       312.50 o                         
  -5  17   5       7395.29       7310.88       303.69 o                         
  -4  17   5       7472.18       7663.55       231.83 o                         
  -3  17   5       3603.22       3599.91       175.03 o                         
  -2  17   5       2084.36       1964.11       159.52 o                         
  -1  17   5       3959.09       3908.58       191.59 o                         
   0  17   5       4522.46       4628.68       296.24 o                         
   1  17   5       4127.65       4134.95       199.26 o                         
   2  17   5       2972.78       2756.35       310.70 o                         
   3  17   5       1780.28       1937.49       159.52 o                         
   4  17   5         24.02        -46.97       133.67 o                         
   5  17   5       1781.19       2065.41       164.64 o                         
  -2  18   5        373.90        489.76       115.21 o                         
  -1  18   5       1881.05       2225.45       231.22 o                         
   0  18   5        999.44        977.21       155.35 o                         
   1  18   5       2702.59       3021.26       187.75 o                         
   2  18   5       5736.63       5668.39       339.60 o                         
 -13   0   6       3619.52       3872.86       289.02 o                         
 -12   0   6      14971.68      15090.42       538.30 o                         
 -11   0   6       4669.25       4575.98       189.04 o                         
 -10   0   6       5214.94       4974.74       337.79 o                         
  -9   0   6       5698.04       5583.21       138.41 o                         
  -8   0   6       1271.28       1256.56        68.60 o                         
  -7   0   6       3614.38       3587.21        98.19 o                         
  -6   0   6      21722.55      21726.06       315.53 o                         
  -5   0   6      27908.32      27951.78       682.81 o                         
  -4   0   6       9155.92       8754.05       172.08 o                         
  -3   0   6      27759.54      27370.93       362.81 o                         
  -2   0   6      41741.30      40483.52       516.97 o                         
  -1   0   6      49349.53      51411.12       556.93 o                         
   0   0   6     368766.34     361274.09      7839.65 o                         
   1   0   6      37215.44      35648.83       851.93 o                         
   2   0   6      34044.52      33180.84       620.43 o                         
   3   0   6       8539.26       8563.21       119.95 o                         
   4   0   6        886.04        820.65        50.37 o                         
   5   0   6        990.13        904.42        68.97 o                         
   6   0   6       1973.75       2119.56       104.64 o                         
   7   0   6       4354.60       4171.12       231.22 o                         
   8   0   6       3895.73       3903.39       156.35 o                         
   9   0   6       5162.13       5641.75       195.46 o                         
  10   0   6       7784.40       7728.13       195.39 o                         
  11   0   6      10957.04      10959.60       246.08 o                         
  12   0   6       8044.21       8786.19       426.30 o                         
 -14   1   6         83.28        -61.42       162.57 o                         
 -13   1   6       1085.93       1197.26       142.99 o                         
 -12   1   6       3687.24       3268.13       180.09 o                         
 -11   1   6       4679.37       4721.32       192.76 o                         
 -10   1   6       9667.09       9677.19       159.91 o                         
  -9   1   6      14398.35      14394.45       180.49 o                         
  -8   1   6      23832.68      23740.14       234.20 o                         
  -7   1   6      30344.02      30374.85       282.42 o                         
  -6   1   6      18692.74      18068.24       195.21 o                         
  -5   1   6      23995.08      23428.27       255.60 o                         
  -4   1   6      14634.69      14537.05       220.28 o                         
  -3   1   6       2889.98       2766.04        66.66 o                         
  -2   1   6      10300.16      10291.31       132.48 o                         
  -1   1   6       4231.11       4296.19        49.48 o                         
   0   1   6       7020.79       6918.78        86.86 o                         
   1   1   6       7633.81       7310.22       100.05 o                         
   2   1   6      49783.89      48603.59       515.76 o                         
   3   1   6      27128.47      26424.19       230.02 o                         
   4   1   6      32885.39      32267.02       301.71 o                         
   5   1   6      43731.25      42581.27       483.25 o                         
   6   1   6      24087.28      23600.86       292.20 o                         
   7   1   6      21429.33      20050.02       368.71 o                         
   8   1   6      17310.17      16450.80       221.57 o                         
   9   1   6       8885.99       8575.58       169.46 o                         
  10   1   6       3650.95       3690.33       122.02 o                         
  11   1   6        933.23        815.20       110.40 o                         
  12   1   6        566.72        312.45       123.88 o                         
 -14   2   6       3737.89       3930.66       303.47 o                         
 -13   2   6       9876.56      10192.64       318.04 o                         
 -12   2   6       5086.74       5164.54       227.60 o                         
 -11   2   6       4945.53       4978.24       133.65 o                         
 -10   2   6       1876.89       1868.00        78.41 o                         
  -9   2   6       4194.52       4106.56       132.47 o                         
  -8   2   6       1511.53       1420.20        52.41 o                         
  -7   2   6       1329.59       1396.42        53.32 o                         
  -6   2   6       8069.12       7784.49       103.72 o                         
  -5   2   6      20526.93      19669.94       202.01 o                         
  -4   2   6      10597.09      10010.82       140.84 o                         
  -3   2   6      47600.63      48075.97       478.22 o                         
  -2   2   6      28178.52      27427.32       316.61 o                         
  -1   2   6      35146.84      34786.90       390.46 o                         
   0   2   6      12151.24      11320.82       117.16 o                         
   1   2   6      43661.39      42574.43       495.84 o                         
   2   2   6      29291.22      28857.58       295.95 o                         
   3   2   6      58380.09      57322.98       481.72 o                         
   4   2   6       1174.26       1107.24        44.27 o                         
   5   2   6        220.18        135.46        36.10 o                         
   6   2   6       2167.86       2036.35        77.17 o                         
   7   2   6       3754.62       3572.66        99.51 o                         
   8   2   6       6232.64       6325.85       137.86 o                         
   9   2   6       5394.01       5470.62       134.29 o                         
  10   2   6       4266.61       4184.77       151.34 o                         
  11   2   6       4631.11       4655.35       146.58 o                         
  12   2   6       5602.45       5858.39       196.07 o                         
 -13   3   6        430.24        479.77       124.86 o                         
 -12   3   6       1083.90       1102.98       134.10 o                         
 -11   3   6       2281.10       2425.64       104.87 o                         
 -10   3   6      16778.60      16472.07       259.07 o                         
  -9   3   6      11234.62      11316.13       192.57 o                         
  -8   3   6      12095.87      12125.84       193.61 o                         
  -7   3   6      39380.67      38791.42       354.33 o                         
  -6   3   6      30910.89      31349.31       288.81 o                         
  -5   3   6      41370.06      41650.28       430.54 o                         
  -4   3   6       5499.36       5306.30        95.02 o                         
  -3   3   6       3171.80       2920.30        66.65 o                         
  -2   3   6       7606.32       7826.80        99.34 o                         
  -1   3   6       2036.54       2133.82        47.45 o                         
   0   3   6       3291.17       3238.68        49.31 o                         
   1   3   6        928.44        899.66        35.29 o                         
   2   3   6      23601.09      23728.43       307.52 o                         
   3   3   6      23306.51      22289.07       304.40 o                         
   4   3   6      26590.69      25826.34       286.68 o                         
   5   3   6      51268.52      50263.43       584.68 o                         
   6   3   6      27398.57      27087.49       401.00 o                         
   7   3   6      23069.17      22764.81       310.12 o                         
   8   3   6      13528.58      13420.40       217.91 o                         
   9   3   6       4954.75       4885.16       128.91 o                         
  10   3   6       3046.20       3081.67       138.55 o                         
  11   3   6       1645.52       1540.91       102.13 o                         
  12   3   6        356.82        283.65        83.21 o                         
 -13   4   6       2825.15       3053.37       191.54 o                         
 -12   4   6      14189.39      14647.58       374.40 o                         
 -11   4   6       3783.45       3829.83       143.71 o                         
 -10   4   6       2166.20       1934.52       136.13 o                         
  -9   4   6        560.19        553.49        86.42 o                         
  -8   4   6       2905.20       2681.35        92.47 o                         
  -7   4   6       1305.07       1295.00        57.18 o                         
  -6   4   6       5436.24       5138.26        98.30 o                         
  -5   4   6       4532.39       4483.06        83.12 o                         
  -4   4   6       4003.43       3594.02        71.50 o                         
  -3   4   6      23584.89      23696.15       287.05 o                         
  -2   4   6      75523.32      77573.23       748.91 o                         
  -1   4   6      35772.80      35658.63       342.93 o                         
   0   4   6      75442.59      77132.27       635.16 o                         
   1   4   6      17188.33      16453.92       165.65 o                         
   2   4   6      37129.38      36526.60       344.25 o                         
   3   4   6      16666.77      16471.04       222.66 o                         
   4   4   6       3330.24       3184.67        74.97 o                         
   5   4   6        170.02        186.18        36.60 o                         
   6   4   6         14.07        -34.76        62.18 o                         
   7   4   6        783.06        781.76        59.49 o                         
   8   4   6         77.67         48.98        48.13 o                         
   9   4   6       7716.54       7439.34       195.39 o                         
  10   4   6      10500.33      10524.13       247.08 o                         
  11   4   6       6225.23       6339.44       199.47 o                         
  12   4   6       5998.45       6535.00       183.71 o                         
 -13   5   6        330.06        306.21       121.32 o                         
 -12   5   6        929.99        894.54        95.31 o                         
 -11   5   6       4630.43       4518.90       166.87 o                         
 -10   5   6      14621.61      14978.86       249.73 o                         
  -9   5   6      19366.21      19548.95       292.26 o                         
  -8   5   6      13173.25      12669.79       304.94 o                         
  -7   5   6       9080.83       8937.56       217.81 o                         
  -6   5   6      16679.89      16322.40       208.69 o                         
  -5   5   6       8100.99       8071.60       120.18 o                         
  -4   5   6      10855.23      11103.57       145.38 o                         
  -3   5   6        131.66        113.42        29.17 o                         
  -2   5   6       1269.32       1039.17        37.76 o                         
  -1   5   6        174.49        202.97        18.70 o                         
   0   5   6       5056.49       5246.35        65.17 o                         
   1   5   6       6454.20       6247.75        80.34 o                         
   2   5   6       9989.94       9330.95       111.72 o                         
   3   5   6      14081.12      13037.70       196.59 o                         
   4   5   6      31281.49      30990.47       340.85 o                         
   5   5   6      24134.19      24043.71       312.41 o                         
   6   5   6      19803.18      19776.08       274.33 o                         
   7   5   6      16117.38      15954.12       240.51 o                         
   8   5   6      11627.19      11500.23       243.66 o                         
   9   5   6       6795.82       7093.20       193.78 o                         
  10   5   6       3527.64       3581.41       198.98 o                         
  11   5   6         24.16        -76.24        76.24 o                         
  12   5   6         11.52        -85.18        85.18 o                         
 -13   6   6       6394.32       6853.08       184.34 o                         
 -12   6   6       3362.13       3716.33       137.42 o                         
 -11   6   6       4700.71       4895.16       144.21 o                         
 -10   6   6       1565.51       1643.58        92.41 o                         
  -9   6   6       3173.64       2945.97       106.37 o                         
  -8   6   6        230.34        225.75        62.69 o                         
  -7   6   6       1582.49       1565.28        68.02 o                         
  -6   6   6       1481.09       1574.38        55.70 o                         
  -5   6   6      18288.65      18737.51       240.07 o                         
  -4   6   6      13884.49      13595.74       172.32 o                         
  -3   6   6      31059.12      31254.57       373.58 o                         
  -2   6   6      20854.54      21187.94       211.92 o                         
  -1   6   6      29724.72      29749.20       263.13 o                         
   0   6   6      20776.37      20422.21       190.08 o                         
   1   6   6      23748.91      22990.30       228.29 o                         
   2   6   6      14979.70      14602.62       160.76 o                         
   3   6   6      21871.73      21495.46       251.84 o                         
   4   6   6       2846.80       2881.82        84.38 o                         
   5   6   6        785.04        826.89        53.64 o                         
   6   6   6       3524.26       3441.47        97.74 o                         
   7   6   6       2540.52       2560.15       116.77 o                         
   8   6   6       4726.93       4755.42       155.62 o                         
   9   6   6       3965.79       3846.91       154.28 o                         
  10   6   6       6382.06       6416.08       199.89 o                         
  11   6   6       7300.47       7383.35       478.82 o                         
  12   6   6       5011.82       5401.69       204.33 o                         
 -13   7   6       1091.88       1326.32       121.36 o                         
 -12   7   6       3218.83       3204.90       150.29 o                         
 -11   7   6       2938.33       2968.71       123.19 o                         
 -10   7   6       4042.60       4119.35       154.92 o                         
  -9   7   6       7291.26       7349.44       162.64 o                         
  -8   7   6      15466.17      15520.73       248.52 o                         
  -7   7   6      36333.22      36415.88       413.61 o                         
  -6   7   6       9855.06       9946.19       137.05 o                         
  -5   7   6      17782.61      17652.48       217.34 o                         
  -4   7   6       4458.63       4481.41        99.63 o                         
  -3   7   6        853.09        924.13        49.68 o                         
  -2   7   6        415.85        479.51        31.63 o                         
  -1   7   6         38.14         30.36        18.85 o                         
   0   7   6        223.74        218.27        22.12 o                         
   1   7   6        403.77        379.02        27.56 o                         
   2   7   6       5607.17       5541.19        85.81 o                         
   3   7   6      14189.95      13870.08       180.92 o                         
   4   7   6      30770.81      30666.83       383.13 o                         
   5   7   6      35397.91      35307.50       437.40 o                         
   6   7   6      18707.54      18631.69       323.04 o                         
   7   7   6      19160.09      18685.81       336.11 o                         
   8   7   6       6553.40       6640.26       208.61 o                         
   9   7   6       3947.70       3963.00       158.17 o                         
  10   7   6        945.52        941.11       107.54 o                         
  11   7   6        699.88        707.13       162.87 o                         
 -12   8   6       3802.53       3835.40       170.07 o                         
 -11   8   6       2088.26       2000.55       111.26 o                         
 -10   8   6       3157.80       2835.46       118.45 o                         
  -9   8   6        932.16        831.89        75.83 o                         
  -8   8   6         18.44          4.45        51.56 o                         
  -7   8   6       1208.67       1215.51        77.48 o                         
  -6   8   6      10273.70      10209.93       143.60 o                         
  -5   8   6      10774.86      11235.83       160.24 o                         
  -4   8   6      17601.06      17839.68       245.57 o                         
  -3   8   6       7179.59       7133.62       129.95 o                         
  -2   8   6      25523.69      25397.71       255.72 o                         
  -1   8   6      21559.47      21327.36       204.23 o                         
   0   8   6      28153.21      28501.82       262.18 o                         
   1   8   6      17522.64      17813.84       191.90 o                         
   2   8   6      22734.45      23112.08       241.50 o                         
   3   8   6       7759.72       7878.75       125.11 o                         
   4   8   6       6830.44       6736.00       130.69 o                         
   5   8   6       1337.12       1417.97        67.26 o                         
   6   8   6        268.83        250.12        61.59 o                         
   7   8   6        743.60        726.17        82.72 o                         
   8   8   6        910.93        916.36        95.19 o                         
   9   8   6       3940.09       3968.28       162.94 o                         
  10   8   6       2847.34       2915.57       155.35 o                         
  11   8   6       3877.61       3820.36       178.43 o                         
 -12   9   6       1327.03       1315.87       189.67 o                         
 -11   9   6       4728.62       5170.28       186.78 o                         
 -10   9   6       6674.68       6770.31       171.85 o                         
  -9   9   6       8000.15       7979.23       177.99 o                         
  -8   9   6      12011.88      11728.04       216.00 o                         
  -7   9   6       6970.37       7064.48       157.00 o                         
  -6   9   6      21085.82      21004.09       241.31 o                         
  -5   9   6       6746.88       6607.02       114.88 o                         
  -4   9   6      12753.03      12261.74       191.01 o                         
  -3   9   6       8510.57       8763.44       152.42 o                         
  -2   9   6       4564.60       4688.42        71.66 o                         
  -1   9   6        459.47        529.37        38.88 o                         
   0   9   6       2206.69       2282.65        51.76 o                         
   1   9   6      13114.79      13171.84       156.52 o                         
   2   9   6       8804.32       8881.38       122.17 o                         
   3   9   6       8657.83       8338.39       132.69 o                         
   4   9   6       8158.67       8095.72       160.21 o                         
   5   9   6       8914.28       8548.13       161.77 o                         
   6   9   6      16230.86      16079.25       301.49 o                         
   7   9   6       8995.86       9426.63       223.71 o                         
   8   9   6      12572.75      12069.11       269.44 o                         
   9   9   6       6111.55       6288.02       199.84 o                         
  10   9   6       3115.84       3019.92       159.66 o                         
  11   9   6         87.37          3.61       177.02 o                         
 -11  10   6       4657.25       4787.66       187.23 o                         
 -10  10   6       1143.34       1075.25        93.31 o                         
  -9  10   6        148.82         48.33        61.32 o                         
  -8  10   6          9.90         53.01        57.11 o                         
  -7  10   6        257.50        197.36        58.20 o                         
  -6  10   6       2321.93       2284.88        84.66 o                         
  -5  10   6       7750.41       7979.19       150.43 o                         
  -4  10   6       3146.79       2992.47        94.17 o                         
  -3  10   6       8659.65       8682.00       157.18 o                         
  -2  10   6       9710.11       9670.21       145.16 o                         
  -1  10   6      28210.31      28448.93       268.95 o                         
   0  10   6      19064.13      19837.09       223.85 o                         
   1  10   6      23360.71      23388.18       249.13 o                         
   2  10   6       5848.68       5913.85       100.19 o                         
   3  10   6       4209.51       4081.63        93.15 o                         
   4  10   6       2651.43       2711.91        92.56 o                         
   5  10   6       1335.36       1346.04        74.54 o                         
   6  10   6         17.06        -59.00        59.00 o                         
   7  10   6        284.56        312.18        75.71 o                         
   8  10   6       2921.59       2693.53       138.20 o                         
   9  10   6       3335.47       3349.20       188.99 o                         
  10  10   6       4971.65       5031.63       201.60 o                         
 -10  11   6       1763.77       1904.28       113.53 o                         
  -9  11   6       6612.34       6416.00       169.56 o                         
  -8  11   6       4067.86       4096.44       132.94 o                         
  -7  11   6       9549.87       9492.09       193.99 o                         
  -6  11   6      10802.95      10515.59       233.89 o                         
  -5  11   6      14818.16      14749.14       208.70 o                         
  -4  11   6       2326.91       2246.77        81.25 o                         
  -3  11   6       1073.01       1230.39        58.71 o                         
  -2  11   6        459.64        523.31        47.28 o                         
  -1  11   6        103.32        108.03        29.99 o                         
   0  11   6       1468.87       1482.32        48.03 o                         
   1  11   6       1613.30       1547.95        58.73 o                         
   2  11   6       2465.66       2731.79       148.99 o                         
   3  11   6       5500.82       5653.87       112.76 o                         
   4  11   6       7092.49       7149.63       146.86 o                         
   5  11   6       7522.71       7401.33       155.94 o                         
   6  11   6       7394.16       7816.52       168.86 o                         
   7  11   6       8441.09       8434.11       220.28 o                         
   8  11   6       1434.10       1432.48       117.27 o                         
   9  11   6       2662.02       2900.70       156.07 o                         
  10  11   6        484.19        386.56       191.48 o                         
 -10  12   6        600.32        636.84        92.32 o                         
  -9  12   6        206.32        309.72        75.21 o                         
  -8  12   6       1532.67       1728.75       100.45 o                         
  -7  12   6        385.25        321.81        78.30 o                         
  -6  12   6       1115.11       1250.10        98.06 o                         
  -5  12   6       1173.56       1163.98       126.45 o                         
  -4  12   6      16002.99      15766.47       222.48 o                         
  -3  12   6      10713.94      10378.42       186.01 o                         
  -2  12   6      13943.09      13839.88       224.47 o                         
  -1  12   6       4189.45       4030.91       114.93 o                         
   0  12   6       4053.10       4295.76        84.07 o                         
   1  12   6       7185.98       7282.86       109.17 o                         
   2  12   6      12294.83      12505.67       180.36 o                         
   3  12   6       3408.46       3405.12       112.19 o                         
   4  12   6       3487.48       3469.58        98.71 o                         
   5  12   6          5.30         -8.14        51.77 o                         
   6  12   6        793.66        859.29        76.81 o                         
   7  12   6       1005.60       1083.55       104.12 o                         
   8  12   6       2652.73       2697.76       146.52 o                         
   9  12   6       1737.76       1636.76       160.70 o                         
  -9  13   6       2556.72       2705.23       151.35 o                         
  -8  13   6       5995.94       5924.35       195.80 o                         
  -7  13   6       2438.09       2480.26       135.45 o                         
  -6  13   6       7876.88       7727.04       209.01 o                         
  -5  13   6       3091.05       3053.43       134.30 o                         
  -4  13   6       7355.99       7345.51       204.20 o                         
  -3  13   6       1092.07       1207.81        91.29 o                         
  -2  13   6         37.98         20.01        48.15 o                         
  -1  13   6          0.38        -45.93        45.93 o                         
   0  13   6         24.21         75.19        50.48 o                         
   1  13   6       2339.09       2347.59        84.01 o                         
   2  13   6       1188.66       1260.67        90.22 o                         
   3  13   6       6530.46       6423.47       171.49 o                         
   4  13   6       6349.00       6337.69       177.88 o                         
   5  13   6       1877.09       1795.84       112.36 o                         
   6  13   6       9619.80       9619.21       292.09 o                         
   7  13   6       3839.95       3846.68       243.86 o                         
   8  13   6       2365.32       2553.71       181.32 o                         
  -8  14   6        150.41         76.83        83.08 o                         
  -7  14   6        778.86        676.26        98.34 o                         
  -6  14   6        146.91        210.45        78.89 o                         
  -5  14   6        212.54        214.02        77.59 o                         
  -4  14   6       2727.50       2515.65       129.23 o                         
  -3  14   6       7082.24       7119.21       144.59 o                         
  -2  14   6       6618.89       6698.58       140.59 o                         
  -1  14   6      11448.76      11440.37       211.26 o                         
   0  14   6       2772.89       2974.01       366.33 o                         
   1  14   6       7914.29       7887.18       283.60 o                         
   2  14   6       1909.94       1910.18        91.42 o                         
   3  14   6        109.07         54.69        74.20 o                         
   4  14   6        334.40        241.22        73.62 o                         
   5  14   6         59.96         49.35        76.93 o                         
   6  14   6         39.06        -43.16        73.43 o                         
   7  14   6        247.24        121.46        85.06 o                         
  -7  15   6       3823.89       3742.07       169.05 o                         
  -6  15   6       3259.89       3353.77       155.03 o                         
  -5  15   6       2966.51       2918.60       145.79 o                         
  -4  15   6       2203.31       2347.72       129.70 o                         
  -3  15   6       5204.90       5394.28       130.23 o                         
  -2  15   6        395.63        454.14        65.39 o                         
  -1  15   6        600.47        701.45        80.83 o                         
   0  15   6         48.10        -14.45       108.38 o                         
   1  15   6        890.69        987.98       139.09 o                         
   2  15   6        318.37        470.02       117.41 o                         
   3  15   6       2877.18       2853.96       133.39 o                         
   4  15   6       3083.38       2978.03       139.65 o                         
   5  15   6       3208.12       3079.24       147.98 o                         
   6  15   6       2712.83       2594.81       144.25 o                         
  -6  16   6        395.30        375.75        95.00 o                         
  -5  16   6       1538.02       1448.75       120.40 o                         
  -4  16   6       5908.00       5699.38       191.24 o                         
  -3  16   6       1170.14       1053.86       104.12 o                         
  -2  16   6       4813.42       4756.04       144.66 o                         
  -1  16   6       5327.97       5452.05       178.38 o                         
   0  16   6       1731.30       2084.18       173.41 o                         
   1  16   6       3536.56       3620.71       185.19 o                         
   2  16   6       3325.62       3493.45       186.43 o                         
   3  16   6        617.89        468.53       112.40 o                         
   4  16   6       2564.28       2536.21       138.52 o                         
   5  16   6        167.77        111.72       100.69 o                         
   6  16   6         76.50         50.58       140.90 o                         
  -5  17   6        380.34        177.02       148.12 o                         
  -4  17   6       1809.02       1955.11       132.59 o                         
  -3  17   6        456.74        366.15        88.38 o                         
  -2  17   6         55.59        179.68       100.69 o                         
  -1  17   6        122.08          5.42       151.74 o                         
   0  17   6         71.21         63.22        94.52 o                         
   1  17   6       1305.94       1108.94       269.15 o                         
   2  17   6        145.41         71.00        99.24 o                         
   3  17   6       1133.92        936.77       134.10 o                         
  -1  18   6       4570.54       4645.98       307.08 o                         
   0  18   6       2482.00       2918.92       185.09 o                         
   1  18   6       2795.63       2991.35       267.34 o                         
 -14   1   7         34.48         46.97       162.57 o                         
 -13   1   7         72.43       -100.88       100.88 o                         
 -12   1   7         12.00         98.76        98.33 o                         
 -11   1   7       1015.74       1067.06       117.51 o                         
 -10   1   7        410.39        352.03        55.84 o                         
  -9   1   7        309.17        176.32        56.29 o                         
  -8   1   7         95.83          5.88        33.93 o                         
  -7   1   7       1301.58       1358.81        61.13 o                         
  -6   1   7       2635.85       2564.82        71.67 o                         
  -5   1   7          0.98         -9.53        23.09 o                         
  -4   1   7       5315.95       6011.92       125.10 o                         
  -3   1   7       4945.41       5233.63        75.63 o                         
  -2   1   7       1045.57       1093.13        27.51 o                         
  -1   1   7          1.41          3.37        12.02 o                         
   0   1   7      13412.50      13312.44       166.46 o                         
   1   1   7       4746.39       4881.82        80.00 o                         
   2   1   7       6254.09       6278.74        81.74 o                         
   3   1   7        133.78        120.61        18.71 o                         
   4   1   7        966.30       1015.06        32.54 o                         
   5   1   7        618.38        727.82        58.69 o                         
   6   1   7        435.31        357.26        33.28 o                         
   7   1   7        557.58        546.40        55.76 o                         
   8   1   7         74.89        103.26        50.39 o                         
   9   1   7        768.23        781.39       101.16 o                         
  10   1   7        185.23        117.69        53.48 o                         
  11   1   7         52.10         68.38        48.73 o                         
  12   1   7        918.63       1084.15       180.64 o                         
 -14   2   7         28.85        274.57       166.19 o                         
 -13   2   7        549.20        772.70       131.39 o                         
 -12   2   7        449.56        357.66       109.85 o                         
 -11   2   7          0.65         51.87        65.78 o                         
 -10   2   7        269.77        279.68        52.03 o                         
  -9   2   7       2847.56       2709.03        99.04 o                         
  -8   2   7        509.34        464.38        46.52 o                         
  -7   2   7        307.58        276.90        35.28 o                         
  -6   2   7       1236.31       1310.22        44.38 o                         
  -5   2   7       5657.99       6346.22       108.99 o                         
  -4   2   7         24.59         41.99        23.54 o                         
  -3   2   7       3372.22       3896.50        72.74 o                         
  -2   2   7         65.29         56.96        14.16 o                         
  -1   2   7        797.92        859.07        37.39 o                         
   0   2   7          5.66        -17.41        17.41 o                         
   1   2   7       1410.24       1594.16        43.44 o                         
   2   2   7       2855.54       3386.53       202.73 o                         
   3   2   7       2225.78       2541.41        43.91 o                         
   4   2   7        176.84        144.37        19.92 o                         
   5   2   7        467.13        525.21        46.04 o                         
   6   2   7       1073.33       1191.03        63.30 o                         
   7   2   7          9.88          4.94        43.99 o                         
   8   2   7         16.01        -58.84        58.84 o                         
   9   2   7        712.76        672.20        71.44 o                         
  10   2   7         15.74        -51.11        67.35 o                         
  11   2   7         50.00        -29.94        66.26 o                         
  12   2   7        237.53        267.85        77.85 o                         
 -14   3   7        380.83        726.16       198.70 o                         
 -13   3   7        778.22        834.42       135.39 o                         
 -12   3   7        756.00        781.73       160.77 o                         
 -11   3   7        280.59        177.93        62.48 o                         
 -10   3   7        152.90        224.39        57.47 o                         
  -9   3   7       1620.41       1560.53        68.89 o                         
  -8   3   7       3691.03       3582.30       107.94 o                         
  -7   3   7       1542.67       1455.38        86.25 o                         
  -6   3   7       3728.44       3692.30        68.27 o                         
  -5   3   7         46.08         43.65        28.15 o                         
  -4   3   7        599.54        734.35        34.31 o                         
  -3   3   7       8542.57       9156.32       116.34 o                         
  -2   3   7        836.71        984.45        36.58 o                         
  -1   3   7       2033.66       1884.00        47.25 o                         
   0   3   7      11233.61      12031.68       128.13 o                         
   1   3   7        844.74       1033.46        32.98 o                         
   2   3   7         13.20          5.32        22.05 o                         
   3   3   7         28.38         -1.17        14.55 o                         
   4   3   7       2988.96       2896.53        62.69 o                         
   5   3   7        427.65        391.38        44.75 o                         
   6   3   7       2750.90       2514.36        94.38 o                         
   7   3   7          0.52        -43.15        43.15 o                         
   8   3   7        532.76        557.73        61.20 o                         
   9   3   7       2694.29       2751.40       105.74 o                         
  10   3   7        205.61        159.87        77.52 o                         
  11   3   7        258.47        433.77        91.59 o                         
  12   3   7        241.59         71.45        78.24 o                         
 -13   4   7        169.46        368.77       118.77 o                         
 -12   4   7         65.26        113.73        87.60 o                         
 -11   4   7       1255.12       1548.02       135.83 o                         
 -10   4   7         98.73         18.18        52.67 o                         
  -9   4   7        100.26        150.77        47.17 o                         
  -8   4   7       2941.18       2822.90        76.52 o                         
  -7   4   7        922.42        830.84        48.74 o                         
  -6   4   7       6544.32       6485.82       123.57 o                         
  -5   4   7       3818.11       3866.32        88.29 o                         
  -4   4   7         84.13         53.64        29.76 o                         
  -3   4   7       2157.21       2134.81        49.63 o                         
  -2   4   7         70.30         72.15        21.18 o                         
  -1   4   7        526.65        639.57        32.50 o                         
   0   4   7       2721.83       2989.77        51.35 o                         
   1   4   7        358.02        281.80        28.90 o                         
   2   4   7       3013.73       3171.42       143.73 o                         
   3   4   7         11.78         -7.64        24.60 o                         
   4   4   7        147.16        138.65        31.31 o                         
   5   4   7       1080.54       1087.57       117.33 o                         
   6   4   7       3804.89       3514.53        98.44 o                         
   7   4   7       2771.06       2669.44        93.71 o                         
   8   4   7        182.25         82.73        66.75 o                         
   9   4   7         17.12        -63.80        63.80 o                         
  10   4   7         39.38        -29.92        73.87 o                         
  11   4   7         21.39         20.03        77.42 o                         
  12   4   7         24.39        -58.78        76.50 o                         
 -13   5   7        320.91        607.62       130.21 o                         
 -12   5   7        131.99         30.43        61.85 o                         
 -11   5   7       1862.19       1780.79        96.91 o                         
 -10   5   7       1674.91       1694.11        94.90 o                         
  -9   5   7       2675.99       2445.77        99.36 o                         
  -8   5   7        422.32        364.82        44.03 o                         
  -7   5   7         76.60         59.49        36.95 o                         
  -6   5   7      10694.07      10908.90       175.04 o                         
  -5   5   7         78.01         55.68        37.54 o                         
  -4   5   7       2260.36       2296.98        69.39 o                         
  -3   5   7        183.55        224.31        22.92 o                         
  -2   5   7        244.33        278.41        25.97 o                         
  -1   5   7        432.62        373.98        20.54 o                         
   0   5   7       3201.73       3138.33        72.97 o                         
   1   5   7       5839.10       5867.47        78.16 o                         
   2   5   7       5376.87       5421.18       247.68 o                         
   3   5   7       1675.00       1579.07        56.85 o                         
   4   5   7       2070.81       2029.36        64.89 o                         
   5   5   7        319.25        314.11        50.58 o                         
   6   5   7        352.84        257.14        48.15 o                         
   7   5   7       3272.48       3332.82       102.19 o                         
   8   5   7         51.07         74.07        64.59 o                         
   9   5   7        272.21        178.15        74.66 o                         
  10   5   7        437.03        394.90        87.27 o                         
  11   5   7          6.86        -76.17        78.43 o                         
  12   5   7       1792.51       1959.48       142.58 o                         
 -13   6   7          2.41         43.06        99.56 o                         
 -12   6   7          1.95        -16.30        65.97 o                         
 -11   6   7         26.99         53.72        62.66 o                         
 -10   6   7        148.01        135.78        59.81 o                         
  -9   6   7       2489.77       2332.83        88.30 o                         
  -8   6   7       6148.69       5911.06       154.33 o                         
  -7   6   7       4425.86       4248.83        98.49 o                         
  -6   6   7       5031.14       4977.15        98.29 o                         
  -5   6   7       1592.03       1590.70        67.72 o                         
  -4   6   7         36.88         21.02        31.83 o                         
  -3   6   7       1954.61       1936.57        50.59 o                         
  -2   6   7        711.87        783.51        35.75 o                         
  -1   6   7       9960.19      10385.28       110.57 o                         
   0   6   7       6320.88       6661.26        80.33 o                         
   1   6   7         65.35         43.40        19.94 o                         
   2   6   7        579.97        619.36        38.25 o                         
   3   6   7       1453.42       1502.92        55.82 o                         
   4   6   7       4304.10       4149.06       102.33 o                         
   5   6   7        227.58        137.49        41.43 o                         
   6   6   7       5035.63       4851.03       116.45 o                         
   7   6   7       1240.56       1309.84        92.46 o                         
   8   6   7        294.79        203.33        71.97 o                         
   9   6   7       2399.91       2487.55       132.35 o                         
  10   6   7       1924.63       2265.96       134.59 o                         
  11   6   7       1044.45       1033.83       116.66 o                         
 -13   7   7       2662.13       2945.49       256.50 o                         
 -12   7   7        996.01        986.15        93.60 o                         
 -11   7   7        973.08       1030.74        89.37 o                         
 -10   7   7       5819.19       5892.19       180.30 o                         
  -9   7   7        614.42        593.66        67.43 o                         
  -8   7   7       4758.82       4758.00       128.12 o                         
  -7   7   7        242.21        349.83        76.17 o                         
  -6   7   7          7.06         13.08        39.60 o                         
  -5   7   7        343.10        386.18        54.23 o                         
  -4   7   7       1091.97       1256.62        59.53 o                         
  -3   7   7       2422.98       2256.92        59.14 o                         
  -2   7   7        797.45        885.52        30.61 o                         
  -1   7   7      17033.06      17292.98       168.80 o                         
   0   7   7       1501.88       1580.72        49.36 o                         
   1   7   7       6909.98       7022.55        96.67 o                         
   2   7   7      11869.88      11983.45       142.58 o                         
   3   7   7       2965.29       3041.46        68.13 o                         
   4   7   7      10180.75       9904.39       170.02 o                         
   5   7   7       1544.23       1480.44        70.81 o                         
   6   7   7         30.97         -0.63        43.00 o                         
   7   7   7         76.09        -14.80        58.33 o                         
   8   7   7          0.09        -41.43        63.88 o                         
   9   7   7       1936.55       1983.71       124.41 o                         
  10   7   7         97.43         89.84        84.36 o                         
  11   7   7       1844.24       1928.82       192.36 o                         
 -12   8   7          5.39         43.89        86.15 o                         
 -11   8   7       1122.66       1237.35       142.63 o                         
 -10   8   7        402.79        315.17        70.43 o                         
  -9   8   7       2459.82       2448.18       105.24 o                         
  -8   8   7       2695.29       2566.68       102.56 o                         
  -7   8   7        909.84       1035.17        55.43 o                         
  -6   8   7      15345.05      15000.06       187.58 o                         
  -5   8   7      14568.90      14568.69       216.19 o                         
  -4   8   7       7839.06       7922.65       144.35 o                         
  -3   8   7       5330.47       5282.16       112.81 o                         
  -2   8   7       1987.54       2096.81        49.60 o                         
  -1   8   7        932.19        994.83        36.45 o                         
   0   8   7       1019.69       1057.38        35.91 o                         
   1   8   7       1744.99       1725.49        52.26 o                         
   2   8   7       1824.42       1786.71        65.56 o                         
   3   8   7        140.28        114.30        31.31 o                         
   4   8   7        483.52        470.65        54.26 o                         
   5   8   7       2180.74       2154.24        94.38 o                         
   6   8   7       6302.86       6240.50       167.40 o                         
   7   8   7       6645.02       6594.39       184.02 o                         
   8   8   7        958.58        867.31        94.45 o                         
   9   8   7       2253.11       2356.62       143.65 o                         
  10   8   7       1278.48       1233.69       120.52 o                         
  11   8   7         47.66        -19.23        91.46 o                         
 -12   9   7        790.21        988.36       169.80 o                         
 -11   9   7       2060.90       2123.77       135.80 o                         
 -10   9   7        940.51        990.73        89.04 o                         
  -9   9   7        807.70        905.60        80.99 o                         
  -8   9   7        128.27        202.22        58.70 o                         
  -7   9   7       1416.61       1546.49        97.06 o                         
  -6   9   7          7.33         49.12        40.62 o                         
  -5   9   7       1170.07       1328.05        69.26 o                         
  -4   9   7       1304.74       1373.32        67.29 o                         
  -3   9   7        944.76        988.34        59.46 o                         
  -2   9   7       6619.54       6582.04        88.26 o                         
  -1   9   7       3830.99       3750.01        67.30 o                         
   0   9   7        652.36        849.88        36.10 o                         
   1   9   7       4165.49       4436.94        80.20 o                         
   2   9   7      15732.97      15848.38       183.42 o                         
   3   9   7       6199.98       6476.22       105.59 o                         
   4   9   7       4254.54       4287.77        96.87 o                         
   5   9   7       3382.52       3321.30       123.03 o                         
   6   9   7        331.68        262.21        67.42 o                         
   7   9   7        806.94        871.41        90.37 o                         
   8   9   7       1682.14       1790.72       116.77 o                         
   9   9   7        215.12        322.82        89.50 o                         
  10   9   7        570.39        398.39       100.80 o                         
  11   9   7         28.67         32.51       177.02 o                         
 -11  10   7         19.28        -51.50        81.81 o                         
 -10  10   7       1314.63       1586.80       104.81 o                         
  -9  10   7       3397.37       3055.46       119.28 o                         
  -8  10   7       5580.74       5703.82       149.13 o                         
  -7  10   7       1402.28       1607.85       155.02 o                         
  -6  10   7       5536.17       5504.80       117.76 o                         
  -5  10   7      10593.15      10270.94       180.00 o                         
  -4  10   7       1596.38       1583.84        74.55 o                         
  -3  10   7       3640.87       3673.75       117.33 o                         
  -2  10   7        135.91        107.72        37.25 o                         
  -1  10   7      11772.17      11956.10       138.32 o                         
   0  10   7       5087.74       5483.34       152.76 o                         
   1  10   7        346.09        404.25        39.58 o                         
   2  10   7        122.07        154.41        36.60 o                         
   3  10   7        366.29        412.27        41.76 o                         
   4  10   7       5120.11       4917.12       107.44 o                         
   5  10   7       3695.09       3734.44       110.57 o                         
   6  10   7       8314.91       7882.51       198.82 o                         
   7  10   7        717.84        778.96       118.89 o                         
   8  10   7        246.59        180.90        80.42 o                         
   9  10   7        771.45        688.88       103.21 o                         
  10  10   7       1196.55        986.10       148.17 o                         
 -10  11   7       5648.38       5707.58       167.55 o                         
  -9  11   7        556.71        713.47        83.07 o                         
  -8  11   7       3314.31       3340.97       142.68 o                         
  -7  11   7        425.21        446.92        78.38 o                         
  -6  11   7         73.09        122.96        64.21 o                         
  -5  11   7        100.87        164.66        45.26 o                         
  -4  11   7        576.97        531.60        58.98 o                         
  -3  11   7       2370.05       2441.24        91.79 o                         
  -2  11   7         70.69         34.56        44.48 o                         
  -1  11   7       6363.46       6039.88       134.89 o                         
   0  11   7       3852.89       4087.93        79.82 o                         
   1  11   7      15942.48      16052.35       190.07 o                         
   2  11   7       9994.69       9748.01       138.51 o                         
   3  11   7        885.32        876.62        55.47 o                         
   4  11   7       2593.99       2620.36        85.67 o                         
   5  11   7        383.91        357.00        53.61 o                         
   6  11   7        982.82        983.55        93.06 o                         
   7  11   7         29.25        -58.24        68.58 o                         
   8  11   7          3.95        -58.24        74.86 o                         
   9  11   7        128.65         69.90        87.83 o                         
  10  11   7         63.88        256.50       180.64 o                         
 -10  12   7       1479.22       1520.99       128.33 o                         
  -9  12   7       3525.72       3525.94       158.86 o                         
  -8  12   7       4818.82       4505.34       168.53 o                         
  -7  12   7       2326.64       2351.08       128.77 o                         
  -6  12   7       5510.05       5452.32       171.17 o                         
  -5  12   7       7589.46       7616.70       144.93 o                         
  -4  12   7       7936.29       8148.28       148.94 o                         
  -3  12   7       2454.07       2663.41        98.01 o                         
  -2  12   7       3544.59       3926.77       144.44 o                         
  -1  12   7       2950.97       2959.67       177.82 o                         
   0  12   7       6973.23       6935.02       118.41 o                         
   1  12   7        120.16         59.63        41.21 o                         
   2  12   7         11.67         -7.92        46.55 o                         
   3  12   7        754.29        774.03        79.21 o                         
   4  12   7        716.31        671.85        79.88 o                         
   5  12   7       4771.24       4772.87       166.80 o                         
   6  12   7       7516.79       7270.52       199.98 o                         
   7  12   7       4749.94       4756.59       171.60 o                         
   8  12   7       1572.90       1717.67       125.15 o                         
   9  12   7       1402.93       1184.98       205.93 o                         
  -9  13   7       1750.13       1626.27       128.20 o                         
  -8  13   7       1986.64       2271.85       134.33 o                         
  -7  13   7       2109.93       2177.96       129.26 o                         
  -6  13   7         25.95          5.59        68.12 o                         
  -5  13   7         55.05        114.68        66.54 o                         
  -4  13   7       2525.04       2645.42        94.10 o                         
  -3  13   7       4549.02       4517.22       126.40 o                         
  -2  13   7       9428.95       9131.81       179.77 o                         
  -1  13   7       8824.09       8584.41       175.16 o                         
   0  13   7       9434.97       9362.87       188.12 o                         
   1  13   7       4744.49       4748.54       111.89 o                         
   2  13   7       5057.06       4735.61       145.79 o                         
   3  13   7       5736.98       5614.63       161.71 o                         
   4  13   7       5670.30       5344.54       173.41 o                         
   5  13   7       4270.18       4222.28       154.10 o                         
   6  13   7       1115.63       1080.69       101.92 o                         
   7  13   7        835.14        768.73        99.37 o                         
   8  13   7        827.03        940.36       111.89 o                         
  -8  14   7       4950.86       5057.02       189.53 o                         
  -7  14   7       5447.32       5593.97       191.92 o                         
  -6  14   7      10623.19      10536.32       256.08 o                         
  -5  14   7       7488.15       7458.31       230.29 o                         
  -4  14   7        605.40        497.35        69.44 o                         
  -3  14   7       6027.28       6207.88       136.84 o                         
  -2  14   7       3073.89       3302.37       176.87 o                         
  -1  14   7       4274.14       4313.65       129.76 o                         
   0  14   7        413.79        444.22        81.71 o                         
   1  14   7         42.18        -12.68        75.07 o                         
   2  14   7        568.41        655.56        69.03 o                         
   3  14   7       1251.54       1228.26        96.54 o                         
   4  14   7       2849.13       2880.32       133.70 o                         
   5  14   7       3127.10       2930.49       140.97 o                         
   6  14   7       8410.61       8297.56       280.37 o                         
   7  14   7       3782.01       3932.65       185.16 o                         
  -7  15   7         26.89        119.66        86.10 o                         
  -6  15   7        600.98        582.99        96.41 o                         
  -5  15   7        396.59        270.68        84.70 o                         
  -4  15   7        147.99         63.41        72.06 o                         
  -3  15   7        769.03        898.77        70.89 o                         
  -2  15   7       1676.98       1905.60        88.09 o                         
  -1  15   7       7230.44       6984.24       168.60 o                         
   0  15   7       6370.68       6605.13       229.74 o                         
   1  15   7       8133.12       8131.69       256.73 o                         
   2  15   7       9624.32       9624.29       549.14 o                         
   3  15   7       7788.07       7558.44       201.25 o                         
   4  15   7       3105.79       2905.13       140.59 o                         
   5  15   7        193.91        129.30        82.44 o                         
   6  15   7       1294.82       1363.33       143.91 o                         
  -6  16   7       7284.85       7043.69       220.96 o                         
  -5  16   7       7141.62       7050.98       221.14 o                         
  -4  16   7       5513.49       5701.09       192.26 o                         
  -3  16   7       1305.45       1298.97       117.89 o                         
  -2  16   7       4890.81       5030.98       132.44 o                         
  -1  16   7       1540.74       1727.84       119.54 o                         
   0  16   7        740.60        707.60       204.12 o                         
   1  16   7        341.13        277.67        99.24 o                         
   2  16   7        180.06        165.62        98.33 o                         
   3  16   7        549.99        538.99       114.87 o                         
   4  16   7        627.64        526.85        93.06 o                         
   5  16   7       4518.93       4211.48       211.62 o                         
  -5  17   7         19.39        -57.80       126.45 o                         
  -4  17   7        453.21        429.16        92.54 o                         
  -3  17   7       2963.09       3023.73       154.87 o                         
  -2  17   7       5908.05       5952.96       246.03 o                         
  -1  17   7       5555.28       5670.68       227.32 o                         
   0  17   7       3145.83       3091.71       198.70 o                         
   1  17   7       3806.38       3672.53       199.06 o                         
   2  17   7       5539.82       5548.47       236.29 o                         
   3  17   7       6275.45       6112.76       354.05 o                         
  -1  18   7       1675.54       1683.54       216.76 o                         
   0  18   7        427.78        552.75       173.41 o                         
 -14   0   8       1445.50       1719.66       238.44 o                         
 -13   0   8       5615.32       5527.49       328.76 o                         
 -12   0   8       4172.87       4071.56       270.96 o                         
 -11   0   8      16218.67      16370.37       529.27 o                         
 -10   0   8       6852.20       6460.40       210.74 o                         
  -9   0   8      22760.75      22664.20       410.79 o                         
  -8   0   8      17428.84      17286.11       380.43 o                         
  -7   0   8       9647.84       9437.33       181.68 o                         
  -6   0   8      10896.97      10503.59       232.30 o                         
  -5   0   8      11239.58      12607.69       201.79 o                         
  -4   0   8        959.63       1054.77        52.33 o                         
  -3   0   8        525.27        537.38        33.68 o                         
  -2   0   8       3728.68       3499.04        71.49 o                         
  -1   0   8        606.40        626.99        28.04 o                         
   0   0   8      31403.96      32185.91       751.45 o                         
   1   0   8     149762.66     151747.92      1841.22 o                         
   2   0   8      31147.39      30025.14       393.78 o                         
   3   0   8      82715.85      78375.02       971.68 o                         
   4   0   8      20030.79      19242.87       271.12 o                         
   5   0   8      33712.85      32464.13       525.06 o                         
   6   0   8      14551.58      14264.28       229.91 o                         
   7   0   8       3677.83       3636.23       225.80 o                         
   8   0   8       2943.89       2817.94       137.88 o                         
   9   0   8       2021.79       2315.74       143.91 o                         
  10   0   8         91.59          8.27        87.44 o                         
  11   0   8        104.31         98.23       196.89 o                         
  12   0   8        171.75       -130.06       148.12 o                         
 -14   1   8       2880.49       3305.17       203.08 o                         
 -13   1   8       1566.99       1730.76       158.32 o                         
 -12   1   8        276.44         89.00        82.67 o                         
 -11   1   8         85.37         25.97        62.33 o                         
 -10   1   8        628.17        600.43        66.33 o                         
  -9   1   8       3351.40       3227.90       102.84 o                         
  -8   1   8       3166.02       3067.43        81.58 o                         
  -7   1   8      15282.87      14548.54       189.17 o                         
  -6   1   8      17075.59      15842.51       549.95 o                         
  -5   1   8      22245.96      21620.92       318.27 o                         
  -4   1   8      45900.19      45734.41       520.82 o                         
  -3   1   8      31638.51      31297.36       271.06 o                         
  -2   1   8      49121.75      49289.65       410.60 o                         
  -1   1   8      68096.02      68940.80       607.84 o                         
   0   1   8      34764.32      34946.09       392.01 o                         
   1   1   8      27152.48      25914.36       428.11 o                         
   2   1   8        181.90         81.23        23.15 o                         
   3   1   8        774.96        910.03        31.51 o                         
   4   1   8         53.68         33.10        19.28 o                         
   5   1   8       6059.87       5739.41        91.60 o                         
   6   1   8       8450.68       8183.18       140.41 o                         
   7   1   8      12095.87      11851.82       168.58 o                         
   8   1   8      14933.24      14727.37       234.81 o                         
   9   1   8       9599.70       9930.21       189.77 o                         
  10   1   8       9566.40       9635.38       175.79 o                         
  11   1   8      10566.46      10801.84       257.57 o                         
  12   1   8       4954.57       5332.19       243.87 o                         
 -14   2   8       4370.10       4855.52       332.37 o                         
 -13   2   8       2646.08       2958.81       218.57 o                         
 -12   2   8      13433.78      13575.14       473.27 o                         
 -11   2   8       8720.92       8636.73       257.86 o                         
 -10   2   8      13312.60      13864.54       260.96 o                         
  -9   2   8       8683.17       9033.98       148.30 o                         
  -8   2   8       5426.04       5462.44       146.53 o                         
  -7   2   8       6793.41       6537.32        99.90 o                         
  -6   2   8      10719.21      10606.63       162.08 o                         
  -5   2   8       9526.40       9889.86       147.17 o                         
  -4   2   8        130.42          5.63        20.86 o                         
  -3   2   8        100.52         88.40        20.19 o                         
  -2   2   8      18720.77      18738.13       266.98 o                         
  -1   2   8      13600.54      13548.63       141.56 o                         
   0   2   8      45163.88      44605.72       496.70 o                         
   1   2   8      24401.63      23138.17       273.47 o                         
   2   2   8      65297.05      64870.83       641.82 o                         
   3   2   8      31068.11      29950.46       263.54 o                         
   4   2   8      40739.60      40453.77       347.93 o                         
   5   2   8      19792.48      19207.57       228.77 o                         
   6   2   8      36815.63      35721.40       389.94 o                         
   7   2   8      10520.76      10277.94       155.32 o                         
   8   2   8       2906.29       2778.86       100.58 o                         
   9   2   8         51.19         25.01        64.22 o                         
  10   2   8        642.75        682.14        90.44 o                         
  11   2   8         69.46        -65.73        65.73 o                         
  12   2   8        671.92        746.05        93.21 o                         
 -14   3   8       3754.72       4129.36       310.70 o                         
 -13   3   8       3761.08       4029.44       278.18 o                         
 -12   3   8        392.85        322.60       108.01 o                         
 -11   3   8        158.43        118.78        60.60 o                         
 -10   3   8       1860.50       1841.57        86.61 o                         
  -9   3   8       4878.55       4661.52       107.79 o                         
  -8   3   8       6416.47       6445.56       118.03 o                         
  -7   3   8      22457.01      22265.50       294.90 o                         
  -6   3   8      19181.48      19204.53       225.11 o                         
  -5   3   8      17433.89      17534.99       268.55 o                         
  -4   3   8      58053.35      58810.12       588.89 o                         
  -3   3   8      40154.46      40335.96       411.34 o                         
  -2   3   8      62771.71      62460.83       611.26 o                         
  -1   3   8      42613.16      42422.60       425.52 o                         
   0   3   8       8556.93       8441.85       247.00 o                         
   1   3   8       8274.63       8106.02        97.02 o                         
   2   3   8       3066.63       3278.59        71.62 o                         
   3   3   8          0.99         12.82        14.39 o                         
   4   3   8        503.33        534.71        52.06 o                         
   5   3   8       9419.24       8861.17       153.45 o                         
   6   3   8       6630.97       6361.12       114.30 o                         
   7   3   8       5824.40       5716.64       126.94 o                         
   8   3   8      13148.50      13557.61       195.74 o                         
   9   3   8       8456.92       8803.86       230.48 o                         
  10   3   8      10634.22      10480.77       249.07 o                         
  11   3   8       5961.28       6094.85       197.70 o                         
  12   3   8       3273.54       3465.03       144.68 o                         
 -13   4   8       4747.14       4815.86       223.25 o                         
 -12   4   8       1555.60       1640.45        98.59 o                         
 -11   4   8       7817.54       8070.47       174.54 o                         
 -10   4   8       8477.38       8307.51       196.39 o                         
  -9   4   8      32817.40      31086.75       368.61 o                         
  -8   4   8      11192.22      11061.42       172.34 o                         
  -7   4   8       3703.21       3492.29        85.19 o                         
  -6   4   8      14597.12      14706.25       210.35 o                         
  -5   4   8       1215.76       1337.21        50.04 o                         
  -4   4   8       1036.02       1090.29        36.26 o                         
  -3   4   8       5384.25       5897.74        89.59 o                         
  -2   4   8       9063.86       9081.09       118.82 o                         
  -1   4   8      18242.33      18418.94       205.92 o                         
   0   4   8       3885.00       3672.85       167.84 o                         
   1   4   8      29708.52      28444.00       275.33 o                         
   2   4   8      30212.17      30082.74       292.09 o                         
   3   4   8     101705.60     102631.21      1012.05 o                         
   4   4   8      28252.35      28141.77       316.03 o                         
   5   4   8      23002.59      21955.12       259.72 o                         
   6   4   8      12341.47      12059.36       171.77 o                         
   7   4   8       5733.77       5435.62       128.26 o                         
   8   4   8       2966.40       2947.37       112.63 o                         
   9   4   8       1194.74       1249.74       102.08 o                         
  10   4   8        131.87        111.72        78.07 o                         
  11   4   8         23.61        -75.28        75.28 o                         
  12   4   8        425.44        277.93       124.38 o                         
 -13   5   8       1889.34       2046.69       170.93 o                         
 -12   5   8       1453.45       1364.46       111.52 o                         
 -11   5   8        704.35        641.17        75.77 o                         
 -10   5   8         19.76        -51.95        51.95 o                         
  -9   5   8       1979.04       1938.21        74.32 o                         
  -8   5   8       4318.67       4008.50        89.74 o                         
  -7   5   8      13428.06      12999.02       166.47 o                         
  -6   5   8      14174.89      14049.78       432.54 o                         
  -5   5   8      18937.64      18327.66       248.02 o                         
  -4   5   8      27873.43      27811.59       341.98 o                         
  -3   5   8      40388.19      41155.22       420.24 o                         
  -2   5   8      16445.30      16311.18       189.26 o                         
  -1   5   8      22721.33      22264.29       224.32 o                         
   0   5   8      35642.05      37475.57       365.11 o                         
   1   5   8      29791.57      30492.22       324.81 o                         
   2   5   8       6573.25       6435.46        88.35 o                         
   3   5   8        816.61        959.53        45.41 o                         
   4   5   8       2390.00       2455.01        70.44 o                         
   5   5   8       8355.88       8016.58       195.10 o                         
   6   5   8       6350.61       6210.68       132.55 o                         
   7   5   8       7092.59       7104.65       148.22 o                         
   8   5   8       4818.21       5032.54       186.49 o                         
   9   5   8       6041.97       5899.53       194.98 o                         
  10   5   8       6359.92       6595.44       203.28 o                         
  11   5   8       7872.10       8417.90       252.00 o                         
  12   5   8       4984.92       5281.83       335.98 o                         
 -13   6   8       2732.17       2648.14       256.50 o                         
 -12   6   8       7814.05       8426.47       231.53 o                         
 -11   6   8       6395.99       6795.75       165.42 o                         
 -10   6   8      13464.92      13359.63       345.20 o                         
  -9   6   8      12653.19      12237.41       281.90 o                         
  -8   6   8      17038.06      16241.83       297.28 o                         
  -7   6   8       5623.45       5414.44       112.42 o                         
  -6   6   8       5001.64       4969.37       112.53 o                         
  -5   6   8       6198.92       6009.40       119.85 o                         
  -4   6   8        340.95        387.76        42.66 o                         
  -3   6   8         18.15          2.89        21.60 o                         
  -2   6   8      29298.56      30698.56       292.57 o                         
  -1   6   8       9116.55       9040.56       100.81 o                         
   0   6   8      24152.19      23797.64       218.50 o                         
   1   6   8      10499.16      10016.59       118.16 o                         
   2   6   8      29462.66      28813.67       317.70 o                         
   3   6   8      14997.52      14343.46       185.72 o                         
   4   6   8      20356.61      20010.52       245.75 o                         
   5   6   8      14007.43      13771.40       201.99 o                         
   6   6   8      13776.07      13470.83       214.46 o                         
   7   6   8       6451.17       6225.41       140.19 o                         
   8   6   8       4308.32       4032.99       148.30 o                         
   9   6   8        474.79        380.30        86.70 o                         
  10   6   8          1.39        -80.06        80.06 o                         
  11   6   8         99.98        -20.83        89.50 o                         
 -13   7   8       2816.26       2984.12       289.02 o                         
 -12   7   8        147.13         51.81        83.28 o                         
 -11   7   8          9.61        -72.77        72.77 o                         
 -10   7   8        473.82        539.01        63.91 o                         
  -9   7   8       2903.05       2894.06        95.61 o                         
  -8   7   8       4857.24       4698.12       129.13 o                         
  -7   7   8      10133.02       9456.83       175.91 o                         
  -6   7   8      11297.47      11059.89       182.09 o                         
  -5   7   8       4130.66       3966.25       100.29 o                         
  -4   7   8      30876.20      30550.31       379.72 o                         
  -3   7   8      32363.50      32317.76       345.13 o                         
  -2   7   8      47828.40      48002.33       411.14 o                         
  -1   7   8      24984.26      25822.98       249.42 o                         
   0   7   8      11742.92      12450.58       345.61 o                         
   1   7   8       7705.00       7874.35       102.49 o                         
   2   7   8         57.40         27.87        24.94 o                         
   3   7   8        694.64        732.02        46.61 o                         
   4   7   8        145.60        155.14        38.43 o                         
   5   7   8        748.53        719.02        57.45 o                         
   6   7   8       1436.04       1423.74        73.38 o                         
   7   7   8       7274.05       6937.54       185.35 o                         
   8   7   8      12945.84      12532.72       271.53 o                         
   9   7   8       6279.83       6665.61       201.54 o                         
  10   7   8       7175.11       6947.52       223.05 o                         
  11   7   8       4387.32       4519.56       260.56 o                         
 -12   8   8       3008.33       3274.14       245.67 o                         
 -11   8   8       9405.59       9435.62       243.36 o                         
 -10   8   8       4176.60       4267.45       135.43 o                         
  -9   8   8       7379.64       7199.15       165.55 o                         
  -8   8   8       8464.46       8169.09       171.77 o                         
  -7   8   8       9209.92       9212.38       178.48 o                         
  -6   8   8       2363.50       2398.89        89.14 o                         
  -5   8   8         27.11         70.00        42.01 o                         
  -4   8   8         62.44         -1.57        40.74 o                         
  -3   8   8       3542.40       3554.46       117.33 o                         
  -2   8   8        178.46        142.82        26.30 o                         
  -1   8   8       9426.52       9393.11       110.64 o                         
   0   8   8       7812.35       8140.89        99.97 o                         
   1   8   8      32776.27      32777.75       321.56 o                         
   2   8   8      21867.56      21724.04       230.69 o                         
   3   8   8      22122.67      21804.13       271.35 o                         
   4   8   8       9916.14       9753.51       154.09 o                         
   5   8   8      16351.87      15956.57       213.88 o                         
   6   8   8      11342.51      11058.58       234.77 o                         
   7   8   8       6847.22       6826.19       187.56 o                         
   8   8   8       1670.91       1642.50       113.78 o                         
   9   8   8         36.07        -75.53        75.53 o                         
  10   8   8         15.86        -63.18        63.18 o                         
  11   8   8         16.40       -162.57       162.57 o                         
 -12   9   8        523.07        625.00       184.25 o                         
 -11   9   8         51.97         17.11       105.81 o                         
 -10   9   8        327.36        383.98        86.36 o                         
  -9   9   8        481.59        402.83        79.66 o                         
  -8   9   8       4902.27       4732.30       156.51 o                         
  -7   9   8       8507.34       8371.21       148.47 o                         
  -6   9   8      14463.88      14196.03       260.73 o                         
  -5   9   8      30048.78      28904.41       374.95 o                         
  -4   9   8       6691.52       6509.79       133.46 o                         
  -3   9   8      10102.89       9728.75       168.07 o                         
  -2   9   8       6509.01       6560.42        89.28 o                         
  -1   9   8      12840.31      12856.34       142.20 o                         
   0   9   8       9034.23       9387.37       129.92 o                         
   1   9   8       2987.94       2975.57        65.84 o                         
   2   9   8       1555.65       1602.83        56.38 o                         
   3   9   8         68.82         39.29        32.42 o                         
   4   9   8       3475.96       3518.19        94.18 o                         
   5   9   8       4460.95       4349.89       119.16 o                         
   6   9   8       8181.12       8054.90       186.76 o                         
   7   9   8       7415.60       7508.95       200.84 o                         
   8   9   8       2784.61       2582.08       137.54 o                         
   9   9   8       4695.38       4617.23       150.84 o                         
  10   9   8       4324.66       4221.80       188.25 o                         
  11   9   8       6137.18       4707.40       375.73 o                         
 -11  10   8       3264.97       3299.05       161.60 o                         
 -10  10   8       8627.01       8734.31       234.21 o                         
  -9  10   8       5079.24       5057.78       172.42 o                         
  -8  10   8       7922.62       7818.25       219.76 o                         
  -7  10   8       4910.50       4635.87       165.88 o                         
  -6  10   8       2012.67       1977.60        79.84 o                         
  -5  10   8        733.30        825.92        69.35 o                         
  -4  10   8       1458.98       1480.63        73.15 o                         
  -3  10   8        108.83         95.36        44.89 o                         
  -2  10   8        475.93        533.77        54.88 o                         
  -1  10   8         78.49         20.10        30.44 o                         
   0  10   8      11733.50      11884.61       156.23 o                         
   1  10   8      12154.23      11994.35       150.52 o                         
   2  10   8      20717.20      20451.15       228.21 o                         
   3  10   8      14539.77      14537.01       182.00 o                         
   4  10   8      18563.68      18736.62       242.47 o                         
   5  10   8       7185.12       7009.03       155.24 o                         
   6  10   8       3706.97       3603.90       120.95 o                         
   7  10   8       1186.79       1183.06        87.37 o                         
   8  10   8        113.29        177.06        69.04 o                         
   9  10   8         36.09         63.05        71.49 o                         
  10  10   8         83.59         46.41       105.87 o                         
 -10  11   8        204.77        267.40        91.13 o                         
  -9  11   8       1016.95        968.14       103.21 o                         
  -8  11   8       2768.51       2818.06       147.34 o                         
  -7  11   8        604.39        656.58        85.90 o                         
  -6  11   8       6913.70       6977.87       137.94 o                         
  -5  11   8       9117.38       8678.69       168.54 o                         
  -4  11   8      12349.72      12043.90       204.14 o                         
  -3  11   8       8884.91       8801.23       167.63 o                         
  -2  11   8      17992.02      17998.04       290.97 o                         
  -1  11   8       9600.95       9608.05       205.97 o                         
   0  11   8       9191.01       9575.83       166.72 o                         
   1  11   8       2644.64       2638.54        92.42 o                         
   2  11   8        896.85        955.45        67.37 o                         
   3  11   8        458.49        448.98        58.83 o                         
   4  11   8         23.27        -46.97        53.51 o                         
   5  11   8        189.10        136.41        56.70 o                         
   6  11   8       1754.60       1888.07        97.96 o                         
   7  11   8       2321.17       2342.80       113.07 o                         
   8  11   8       3414.47       3383.49       154.10 o                         
   9  11   8       5125.53       5656.40       196.40 o                         
 -10  12   8       6299.46       5950.18       375.73 o                         
  -9  12   8       2255.59       2292.39       138.20 o                         
  -8  12   8       3044.11       2855.47       143.27 o                         
  -7  12   8       3743.33       3696.86       151.35 o                         
  -6  12   8       1330.90       1357.37       102.53 o                         
  -5  12   8       4566.15       4506.72       114.20 o                         
  -4  12   8       2862.62       2738.23       102.02 o                         
  -3  12   8        688.54        770.93        66.51 o                         
  -2  12   8        403.96        429.82        59.57 o                         
  -1  12   8       8313.92       8133.71       166.69 o                         
   0  12   8       2884.38       3237.34        84.13 o                         
   1  12   8       4119.18       4105.65       102.46 o                         
   2  12   8       4992.64       4990.80       136.62 o                         
   3  12   8       8055.08       7804.24       187.56 o                         
   4  12   8       8501.21       8010.37       196.67 o                         
   5  12   8       7934.46       7774.08       200.80 o                         
   6  12   8       1992.32       2112.58       123.03 o                         
   7  12   8       3739.06       3830.05       158.44 o                         
   8  12   8        727.07        844.97       106.26 o                         
  -9  13   8        381.85        309.51        95.54 o                         
  -8  13   8       1291.08       1125.71       111.23 o                         
  -7  13   8       2016.00       2135.60       130.67 o                         
  -6  13   8       3369.88       3233.37       143.27 o                         
  -5  13   8       4399.75       4533.67       160.16 o                         
  -4  13   8       1546.63       1555.11        78.32 o                         
  -3  13   8      11798.15      11596.88       286.80 o                         
  -2  13   8       4700.54       4616.99       129.90 o                         
  -1  13   8       4867.19       4772.85       131.94 o                         
   0  13   8       4357.11       4341.86       145.15 o                         
   1  13   8       3292.13       3145.46        96.29 o                         
   2  13   8       1373.63       1246.44        85.52 o                         
   3  13   8         89.08         -6.93        59.07 o                         
   4  13   8       1416.73       1386.62       101.41 o                         
   5  13   8       1957.58       2034.61       119.54 o                         
   6  13   8       3283.91       3245.85       148.01 o                         
   7  13   8       2889.21       3084.98       151.17 o                         
  -8  14   8       5450.13       5256.29       193.71 o                         
  -7  14   8       3285.54       3453.27       159.22 o                         
  -6  14   8        391.30        349.00        84.89 o                         
  -5  14   8        701.07        548.91        88.61 o                         
  -4  14   8         73.59         -1.50        47.92 o                         
  -3  14   8         53.37         81.96        55.53 o                         
  -2  14   8        199.89        324.95        74.57 o                         
  -1  14   8        536.41        525.27        81.87 o                         
   0  14   8       1611.37       1508.37       104.63 o                         
   1  14   8       1664.76       1588.37       107.02 o                         
   2  14   8       7516.41       7347.07       164.82 o                         
   3  14   8       4620.21       4725.41       156.87 o                         
   4  14   8       7541.61       7641.92       204.26 o                         
   5  14   8       3370.84       3264.74       145.79 o                         
   6  14   8        740.25        751.62       101.41 o                         
   7  14   8        735.49        531.07       123.72 o                         
  -7  15   8        524.45        681.52       103.07 o                         
  -6  15   8       2755.83       2950.37       183.64 o                         
  -5  15   8       3954.81       3829.30       163.41 o                         
  -4  15   8       1809.06       1953.90       184.92 o                         
  -3  15   8       3387.09       3289.30       109.14 o                         
  -2  15   8       5023.85       4884.55       143.33 o                         
  -1  15   8       2714.19       2669.97       115.34 o                         
   0  15   8       6763.24       6434.68       188.97 o                         
   1  15   8        149.92        174.42       111.99 o                         
   2  15   8        819.54        896.24       182.44 o                         
   3  15   8         30.67        -64.59        64.59 o                         
   4  15   8       1043.75       1015.75       103.50 o                         
   5  15   8        452.62        390.50        92.23 o                         
   6  15   8       1723.71       1512.72       152.70 o                         
  -6  16   8        406.67        314.31       162.57 o                         
  -5  16   8        758.01        902.56       108.19 o                         
  -4  16   8          1.91         -9.75        74.90 o                         
  -3  16   8        197.59        318.18       194.21 o                         
  -2  16   8         34.73         65.88        55.80 o                         
  -1  16   8       4736.83       4836.17       170.28 o                         
   0  16   8       2301.17       2305.48       158.38 o                         
   1  16   8       1646.01       1786.13       150.72 o                         
   2  16   8       1441.63       1469.95       144.32 o                         
   3  16   8        556.90        389.21       126.45 o                         
   4  16   8       2272.67       2301.44       164.40 o                         
   5  16   8       3338.93       3481.52       198.82 o                         
  -4  17   8        500.68        426.30       121.90 o                         
  -3  17   8       1946.14       1979.50       147.25 o                         
  -2  17   8        896.59        928.19       115.88 o                         
  -1  17   8       2140.10       2427.03       165.99 o                         
   0  17   8        387.91        345.39       109.76 o                         
   1  17   8         57.13         39.69       111.99 o                         
   2  17   8         85.89        183.60       105.99 o                         
  -1  18   8         18.89         90.32       137.28 o                         
 -14   1   9        530.23        726.16       202.31 o                         
 -13   1   9         40.06         44.08       108.55 o                         
 -12   1   9         47.35          7.95        78.65 o                         
 -11   1   9        646.46        659.36        77.21 o                         
 -10   1   9        304.48        163.33        50.93 o                         
  -9   1   9         62.72         36.28        41.91 o                         
  -8   1   9       1240.96       1125.37        54.71 o                         
  -7   1   9        149.37        148.72        38.04 o                         
  -6   1   9       2315.10       2229.75        84.18 o                         
  -5   1   9         33.79          4.14        24.23 o                         
  -4   1   9        239.76        251.16        26.60 o                         
  -3   1   9      12846.83      13573.80       132.44 o                         
  -2   1   9         53.11         16.53        15.34 o                         
  -1   1   9       3369.86       3787.60        62.02 o                         
   0   1   9        170.65        146.62        25.53 o                         
   1   1   9         64.66         83.52        21.88 o                         
   3   1   9         86.15        103.13        21.00 o                         
   4   1   9        738.76        677.88        29.49 o                         
   5   1   9       1050.73       1135.16        42.62 o                         
   6   1   9         43.79         64.48        42.76 o                         
   7   1   9       1193.04       1253.13       139.75 o                         
   8   1   9          1.49        -48.61        48.61 o                         
   9   1   9        442.67        349.57        64.75 o                         
  10   1   9        597.10        554.86        89.69 o                         
  11   1   9         23.85         15.50        79.21 o                         
  12   1   9        345.24        326.26       123.88 o                         
 -14   2   9        149.57        278.18       177.02 o                         
 -13   2   9         23.96        -62.32       102.09 o                         
 -12   2   9        988.71       1178.72       109.07 o                         
 -11   2   9         64.96        120.30        71.59 o                         
 -10   2   9        111.08        124.51        54.21 o                         
  -9   2   9          0.43        -50.58        50.58 o                         
  -8   2   9         93.67         72.20        43.07 o                         
  -7   2   9        556.25        602.81        41.94 o                         
  -6   2   9        149.69        134.19        35.79 o                         
  -5   2   9        388.75        327.07        43.83 o                         
  -4   2   9        860.18        888.79        41.90 o                         
  -3   2   9        764.71        803.09        33.95 o                         
  -2   2   9       1147.63       1229.87        44.07 o                         
  -1   2   9        899.44       1093.56        42.25 o                         
   0   2   9         17.41         17.60        23.90 o                         
   1   2   9        280.58        328.98        29.76 o                         
   2   2   9       2052.68       2379.99       111.59 o                         
   3   2   9        363.24        333.36        24.12 o                         
   4   2   9          0.71         17.52        19.68 o                         
   5   2   9        331.73        294.31        34.03 o                         
   6   2   9        262.73        216.78        40.79 o                         
   7   2   9        432.06        429.50        48.00 o                         
   8   2   9        102.50        -46.20        51.66 o                         
   9   2   9         13.02        -53.63        53.63 o                         
  10   2   9          3.58        -38.76        60.45 o                         
  11   2   9         50.27        -55.02        68.87 o                         
  12   2   9        634.35        599.32       131.39 o                         
 -14   3   9        408.52        841.77       198.70 o                         
 -13   3   9          4.74        202.62        94.10 o                         
 -12   3   9          9.80          4.91        95.57 o                         
 -11   3   9       1474.89       1538.94       104.25 o                         
 -10   3   9       1493.39       1658.84        86.24 o                         
  -9   3   9       1486.23       1623.87        79.69 o                         
  -8   3   9         61.46         64.20        33.25 o                         
  -7   3   9       1794.18       1691.90        71.90 o                         
  -6   3   9        355.53        449.32        42.47 o                         
  -5   3   9       8403.92       8783.50       155.39 o                         
  -4   3   9        394.89        525.45        44.64 o                         
  -3   3   9        125.98         84.30        20.38 o                         
  -2   3   9        933.73        937.19        60.96 o                         
  -1   3   9       3096.63       3259.09        65.09 o                         
   0   3   9       2168.90       2053.45        60.60 o                         
   1   3   9       5785.98       6238.58       185.99 o                         
   2   3   9       4062.95       4492.02       189.53 o                         
   3   3   9         27.90         11.16        30.15 o                         
   4   3   9        324.17        330.93        33.93 o                         
   5   3   9        901.58        957.62        45.66 o                         
   6   3   9         54.94         17.72        36.55 o                         
   7   3   9       2301.49       2249.06        78.97 o                         
   8   3   9         40.40        -49.76        49.76 o                         
   9   3   9        625.90        580.52        92.30 o                         
  10   3   9        139.79         33.78        77.12 o                         
  11   3   9        341.78        384.15        92.36 o                         
  12   3   9        169.23         88.29        92.19 o                         
 -13   4   9       1232.60       1127.30       142.99 o                         
 -12   4   9        395.25        213.99       101.53 o                         
 -11   4   9        423.33        349.32        79.10 o                         
 -10   4   9          2.87         -9.85        38.94 o                         
  -9   4   9         59.66        115.42        61.01 o                         
  -8   4   9       1485.37       1577.92        66.40 o                         
  -7   4   9        581.15        599.34        52.31 o                         
  -6   4   9         26.00        -32.99        32.99 o                         
  -5   4   9        870.85        941.91        44.95 o                         
  -4   4   9       1930.46       2187.54        56.43 o                         
  -3   4   9       3200.53       3280.12        56.05 o                         
  -2   4   9      17847.56      19302.74       216.68 o                         
  -1   4   9       2453.06       2935.91       243.00 o                         
   0   4   9       5516.84       5642.44       102.26 o                         
   1   4   9       4458.41       4780.22        71.49 o                         
   2   4   9         52.88         19.61        21.21 o                         
   3   4   9          6.18        -26.20        26.20 o                         
   4   4   9       2321.98       2279.85        70.47 o                         
   5   4   9        231.00        169.41        35.18 o                         
   6   4   9         18.53        -10.99        37.94 o                         
   7   4   9        141.34         78.76        42.54 o                         
   8   4   9         21.08        -43.04        43.04 o                         
   9   4   9        324.48        285.27        97.11 o                         
  10   4   9        523.40        585.15        97.23 o                         
  11   4   9        293.70        173.62        91.35 o                         
  12   4   9        419.59        395.26       118.77 o                         
 -13   5   9          7.63        -43.35       155.35 o                         
 -12   5   9        499.81        289.53       152.30 o                         
 -11   5   9         82.99         27.54        69.14 o                         
 -10   5   9       2561.87       2528.14       120.72 o                         
  -9   5   9        192.10        161.17        48.95 o                         
  -8   5   9       3589.57       3399.62        91.87 o                         
  -7   5   9       4443.91       4231.40       104.01 o                         
  -6   5   9       3575.87       3566.05        93.13 o                         
  -5   5   9        147.25         65.47        30.80 o                         
  -4   5   9       3013.64       3167.68        71.10 o                         
  -3   5   9        869.26        887.76       119.22 o                         
  -2   5   9       3556.97       3524.15        85.67 o                         
  -1   5   9        335.72        365.16        31.77 o                         
   0   5   9         20.21         15.25        17.71 o                         
   1   5   9        117.93        105.27        27.75 o                         
   2   5   9       4449.13       4701.21       136.10 o                         
   3   5   9       2752.75       2599.14        69.77 o                         
   4   5   9       3188.11       3220.46        73.30 o                         
   5   5   9       2650.21       2647.31        79.94 o                         
   6   5   9       2443.89       2294.82        77.98 o                         
   7   5   9        531.19        456.20        51.44 o                         
   8   5   9        684.81        712.07        70.64 o                         
   9   5   9          8.61        -68.41        68.41 o                         
  10   5   9       1232.08       1290.94       122.05 o                         
  11   5   9         25.82         29.93        86.36 o                         
 -13   6   9        241.68        252.89       151.74 o                         
 -12   6   9        460.10        641.79       119.98 o                         
 -11   6   9        259.17        184.58       177.02 o                         
 -10   6   9        754.38        933.65        76.48 o                         
  -9   6   9       1806.32       1993.32        91.49 o                         
  -8   6   9        284.75        318.35        49.16 o                         
  -7   6   9        563.35        602.44        55.75 o                         
  -6   6   9        738.90        819.15        66.47 o                         
  -5   6   9       3409.60       3294.33        93.21 o                         
  -4   6   9        898.54        873.45        44.16 o                         
  -3   6   9       3903.49       3956.91        76.72 o                         
  -2   6   9       1098.60       1036.83        43.31 o                         
  -1   6   9        157.33        148.29        27.04 o                         
   0   6   9       6222.20       6220.39        77.01 o                         
   1   6   9        875.85        884.51        40.40 o                         
   2   6   9       2242.17       2012.93        53.46 o                         
   3   6   9        473.49        445.08        40.27 o                         
   4   6   9        222.62        186.87        39.21 o                         
   5   6   9        196.82        136.25        36.37 o                         
   6   6   9       1185.91       1143.20        61.55 o                         
   7   6   9       3654.72       3584.91       113.38 o                         
   8   6   9        850.04        753.94        74.25 o                         
   9   6   9       1517.84       1338.16        91.43 o                         
  10   6   9        314.71        364.34        94.35 o                         
  11   6   9         63.67         25.12        95.41 o                         
 -13   7   9        570.79        292.63       169.80 o                         
 -12   7   9        120.48         47.23       104.64 o                         
 -11   7   9       1188.38       1249.08       136.22 o                         
 -10   7   9       2408.50       2586.35       129.85 o                         
  -9   7   9       2760.24       2679.53       125.06 o                         
  -8   7   9        991.33       1002.79        73.90 o                         
  -7   7   9       2429.79       2577.52       123.94 o                         
  -6   7   9       2112.67       2099.64        84.53 o                         
  -5   7   9       1697.78       1791.60        76.45 o                         
  -4   7   9         33.40        -13.91        36.06 o                         
  -3   7   9        659.66        673.43        71.39 o                         
  -2   7   9       3678.71       3766.89        88.64 o                         
  -1   7   9         26.21          7.97        22.08 o                         
   0   7   9       4374.32       4577.58        66.68 o                         
   1   7   9        149.92        145.14        29.79 o                         
   2   7   9       5853.07       5910.89       162.69 o                         
   3   7   9       4958.55       4961.45        99.67 o                         
   4   7   9       2857.81       2725.45        80.91 o                         
   5   7   9       3805.21       3826.62        93.47 o                         
   6   7   9        246.89        174.34        44.74 o                         
   7   7   9        478.57        526.57        65.63 o                         
   8   7   9        195.06         43.93        39.57 o                         
   9   7   9        996.82       1117.45        90.99 o                         
  10   7   9        442.39        298.86        97.23 o                         
  11   7   9         74.66        171.94       135.48 o                         
 -12   8   9       1775.01       1853.68       168.60 o                         
 -11   8   9       1162.41       1314.33       143.06 o                         
 -10   8   9         68.30         89.01        72.98 o                         
  -9   8   9        579.26        690.54        85.36 o                         
  -8   8   9       1488.60       1611.36        91.75 o                         
  -7   8   9       2335.70       2446.09       103.30 o                         
  -6   8   9       2402.97       2318.43        88.69 o                         
  -5   8   9        652.57        741.39        58.78 o                         
  -4   8   9       1494.62       1613.54        71.66 o                         
  -3   8   9       3238.02       3293.64        94.19 o                         
  -2   8   9      10966.69      11189.38       154.70 o                         
  -1   8   9       9163.45       9291.80       110.75 o                         
   0   8   9       6953.16       7065.77       135.86 o                         
   1   8   9       4541.86       4533.84        78.20 o                         
   2   8   9        346.17        386.21        34.31 o                         
   3   8   9       3264.81       3251.94        84.90 o                         
   4   8   9       2749.60       2740.13        84.09 o                         
   5   8   9        153.86        114.96        42.38 o                         
   6   8   9        632.51        679.87        70.40 o                         
   7   8   9        395.11        444.34        81.87 o                         
   8   8   9        405.22        281.60        67.55 o                         
   9   8   9       3233.10       3097.63       268.73 o                         
  10   8   9       3237.17       3157.31       202.61 o                         
  11   8   9       1391.64       1217.49       249.28 o                         
 -11   9   9       1704.46       1750.41       128.48 o                         
 -10   9   9       5746.84       5777.05       185.32 o                         
  -9   9   9       1949.74       2030.54       118.16 o                         
  -8   9   9       4119.92       3987.51       150.49 o                         
  -7   9   9       1367.80       1649.07       111.83 o                         
  -6   9   9       1680.01       1874.00        83.92 o                         
  -5   9   9       2693.30       2726.83        94.66 o                         
  -4   9   9       4194.34       4009.53       108.71 o                         
  -3   9   9        637.27        817.09        59.10 o                         
  -2   9   9       7022.48       7384.67       119.29 o                         
  -1   9   9         48.62          0.17        28.42 o                         
   0   9   9        713.12        737.65        58.23 o                         
   1   9   9       3032.76       2928.59        77.12 o                         
   2   9   9       6030.48       5894.12       111.21 o                         
   3   9   9       6228.99       6421.66       108.79 o                         
   4   9   9       9585.21       9284.73       154.72 o                         
   5   9   9       5370.49       5246.90       130.41 o                         
   6   9   9       2642.43       2568.11       115.24 o                         
   7   9   9       1356.36       1413.57        89.66 o                         
   8   9   9       2663.55       2441.87       113.77 o                         
   9   9   9        428.02        306.87        78.45 o                         
  10   9   9        923.75        661.16       109.85 o                         
 -11  10   9         60.10         67.43        88.08 o                         
 -10  10   9        253.16        186.62        84.89 o                         
  -9  10   9        326.92        271.33        80.17 o                         
  -8  10   9          5.57        -39.84        92.84 o                         
  -7  10   9        295.09        281.42        72.61 o                         
  -6  10   9       1866.85       1876.93        87.14 o                         
  -5  10   9       3669.91       3745.32       110.29 o                         
  -4  10   9        612.99        660.35        63.10 o                         
  -3  10   9       9886.93       9821.82       176.77 o                         
  -2  10   9      16772.99      16548.28       249.47 o                         
  -1  10   9        286.36        320.95        43.87 o                         
   0  10   9       2426.20       2600.14        90.75 o                         
   1  10   9        778.20        773.65        67.42 o                         
   2  10   9      14602.33      14114.94       222.88 o                         
   3  10   9       5881.10       5632.91       133.78 o                         
   4  10   9        181.85        169.04        54.63 o                         
   5  10   9        581.36        524.70        63.96 o                         
   6  10   9        464.62        347.89        64.53 o                         
   7  10   9       1013.72        936.66        82.95 o                         
   8  10   9        661.44        690.75        88.33 o                         
   9  10   9       2099.24       2418.03       163.23 o                         
  10  10   9        973.78        906.80       180.64 o                         
 -10  11   9       3199.77       3265.96       165.21 o                         
  -9  11   9       5033.15       4865.22       175.40 o                         
  -8  11   9       1995.65       1940.60       120.84 o                         
  -7  11   9      11011.53      10583.55       244.99 o                         
  -6  11   9       3214.93       3198.17       108.65 o                         
  -5  11   9       5229.16       5022.23       129.40 o                         
  -4  11   9       1658.75       1605.32        81.99 o                         
  -3  11   9         81.62        171.10        65.70 o                         
  -2  11   9        340.92        226.09        59.07 o                         
  -1  11   9         75.69          0.87        44.89 o                         
   0  11   9        334.71        291.08        41.79 o                         
   1  11   9        178.06        188.56        48.87 o                         
   2  11   9       5697.35       5599.58       131.89 o                         
   3  11   9       3297.28       3289.35       108.16 o                         
   4  11   9       6827.02       6445.15       183.94 o                         
   5  11   9      12602.87      12251.67       256.85 o                         
   6  11   9       3584.84       3811.90       158.49 o                         
   7  11   9       3892.20       3859.30       154.92 o                         
   8  11   9       1101.64        993.32       108.95 o                         
   9  11   9       1592.89       1817.21       216.76 o                         
  -9  12   9        257.80        185.91        85.72 o                         
  -8  12   9        418.84        465.20       106.24 o                         
  -7  12   9        348.43        301.91        79.71 o                         
  -6  12   9        504.63        463.67        82.26 o                         
  -5  12   9       1329.31       1520.73        84.26 o                         
  -4  12   9       1114.99       1171.34        76.86 o                         
  -3  12   9       7513.40       7226.44       186.68 o                         
  -2  12   9      10368.89      10227.94       199.80 o                         
  -1  12   9      14459.79      14133.04       236.82 o                         
   0  12   9       8573.64       8485.76       199.40 o                         
   1  12   9      12611.60      12316.29       187.84 o                         
   2  12   9       2333.63       2172.95        94.48 o                         
   3  12   9       1295.24       1235.89        80.14 o                         
   4  12   9         64.97        146.85        66.03 o                         
   5  12   9        409.21        378.93        79.83 o                         
   6  12   9        118.83        102.63        75.03 o                         
   7  12   9        348.44        257.76        86.79 o                         
   8  12   9       1086.99       1080.51       113.32 o                         
  -9  13   9       2192.31       2266.49       187.44 o                         
  -8  13   9       3469.45       3437.63       183.53 o                         
  -7  13   9       3290.74       3438.73       153.97 o                         
  -6  13   9       2472.42       2465.44       131.55 o                         
  -5  13   9        904.28       1084.14        71.67 o                         
  -4  13   9       1200.64       1150.89        79.77 o                         
  -3  13   9       1007.62       1131.77        80.22 o                         
  -2  13   9        682.15        725.59        74.21 o                         
  -1  13   9        156.78        150.10        56.25 o                         
   0  13   9       1304.51       1541.33       101.50 o                         
   1  13   9       4063.41       3997.54       120.94 o                         
   2  13   9       3617.06       3522.38       116.53 o                         
   3  13   9       3086.06       3151.91       130.67 o                         
   4  13   9       3398.82       3364.92       165.54 o                         
   5  13   9       2341.44       2434.21       128.93 o                         
   6  13   9       3310.11       3575.23       155.56 o                         
   7  13   9       3357.62       3403.45       159.15 o                         
  -8  14   9         21.22        -32.68       103.92 o                         
  -7  14   9        766.64        759.94       102.26 o                         
  -6  14   9        540.97        605.98        92.23 o                         
  -5  14   9       2476.17       2437.23       132.63 o                         
  -4  14   9       3244.14       3317.02       109.16 o                         
  -3  14   9       3067.34       3134.23       116.33 o                         
  -2  14   9       7139.80       7012.19       166.20 o                         
  -1  14   9       3401.06       3260.30       119.33 o                         
   0  14   9       8940.99       8752.63       215.19 o                         
   1  14   9       1385.38       1432.06       105.67 o                         
   2  14   9       3111.38       3139.62       133.91 o                         
   3  14   9        515.17        460.87        78.33 o                         
   4  14   9         20.54         -5.75        67.98 o                         
   5  14   9        123.18         10.84        73.23 o                         
   6  14   9         19.24        -37.24        77.74 o                         
  -7  15   9       5911.23       5531.19       254.17 o                         
  -6  15   9       5573.27       5414.94       193.44 o                         
  -5  15   9       3373.15       3187.79       153.79 o                         
  -4  15   9       1089.11        978.40       104.30 o                         
  -3  15   9        201.99        173.48        58.12 o                         
  -2  15   9        647.15        607.25        75.43 o                         
  -1  15   9        342.15        282.07       106.38 o                         
   0  15   9        570.45        445.71        86.15 o                         
   1  15   9       2916.43       2994.20       173.41 o                         
   2  15   9       5006.02       4825.76       209.43 o                         
   3  15   9       4900.07       5758.71       321.53 o                         
   4  15   9       7405.72       7190.57       206.08 o                         
   5  15   9       7552.73       7697.49       220.28 o                         
   6  15   9       3283.18       3046.27       194.10 o                         
  -5  16   9       3363.11       3332.57       162.12 o                         
  -4  16   9       5383.78       5507.07       194.10 o                         
  -3  16   9       8210.42       7838.66       167.89 o                         
  -2  16   9       5509.77       5413.95       147.55 o                         
  -1  16   9      10009.99       9934.00       244.44 o                         
   0  16   9       2724.31       2700.62       209.54 o                         
   1  16   9       4251.16       4590.98       211.85 o                         
   2  16   9       2378.70       2570.38       379.34 o                         
   3  16   9       2139.91       2167.86       168.55 o                         
   5  16   9        190.67         59.75       102.09 o                         
  -4  17   9       3494.03       3731.96       296.24 o                         
  -3  17   9       1533.75       1390.07       151.69 o                         
  -2  17   9        159.96        121.71        72.15 o                         
  -1  17   9        265.96        196.67       104.64 o                         
   0  17   9        932.02        895.09       162.57 o                         
   1  17   9       3061.55       3268.94       195.41 o                         
 -14   0  10         34.06       -144.51       144.51 o                         
 -13   0  10         46.74        -57.80       144.51 o                         
 -12   0  10       3823.80       3764.57       202.31 o                         
 -11   0  10       3278.73       3313.67       169.52 o                         
 -10   0  10       8848.88       8596.52       247.64 o                         
  -9   0  10       7334.61       7458.65       171.74 o                         
  -8   0  10      18372.84      18354.55       304.23 o                         
  -7   0  10      11506.75      11788.72       265.35 o                         
  -6   0  10      50013.11      50083.81       839.11 o                         
  -5   0  10      51476.80      51723.78       794.52 o                         
  -4   0  10      14560.46      13609.94       207.56 o                         
  -3   0  10      39467.93      39228.35       572.80 o                         
  -2   0  10        649.15        713.34        34.19 o                         
  -1   0  10      21786.63      22412.82       305.64 o                         
   0   0  10       8806.73      10285.47       292.63 o                         
   1   0  10       1480.53       1512.50        74.64 o                         
   2   0  10       7123.45       7281.45       132.27 o                         
   3   0  10        953.25        951.71        71.90 o                         
   4   0  10      12252.59      11477.50       185.35 o                         
   5   0  10       1375.26       1297.84        62.26 o                         
   6   0  10      26803.28      25896.13       668.36 o                         
   7   0  10      18091.12      17662.69       509.40 o                         
   8   0  10      14429.05      14385.93       455.21 o                         
   9   0  10       7330.48       7629.78       242.04 o                         
  10   0  10       4209.53       4050.66       190.78 o                         
  11   0  10       4344.41       4251.95       206.50 o                         
 -14   1  10       3289.63       3759.89       212.03 o                         
 -13   1  10       6123.67       6048.13       241.40 o                         
 -12   1  10       7838.13       8093.50       215.33 o                         
 -11   1  10       7729.80       8055.87       203.89 o                         
 -10   1  10       9238.20       9121.98       179.70 o                         
  -9   1  10       5771.77       5598.77       117.22 o                         
  -8   1  10       5544.04       5259.21        96.79 o                         
  -7   1  10       1414.14       1499.20        67.65 o                         
  -6   1  10        669.17        648.35        43.10 o                         
  -5   1  10       2216.54       2320.10        61.66 o                         
  -4   1  10      24844.35      25106.89       247.09 o                         
  -3   1  10      17394.67      16694.48       157.91 o                         
  -2   1  10      16255.40      15770.74       148.04 o                         
  -1   1  10      46889.79      46609.95       466.54 o                         
   0   1  10      28442.56      28902.22       337.97 o                         
   1   1  10      50308.36      49466.04       552.72 o                         
   2   1  10      52629.13      51200.26       462.89 o                         
   3   1  10      18176.92      17844.96       182.91 o                         
   4   1  10      18160.62      17551.12       182.19 o                         
   5   1  10      12764.48      12719.81       158.14 o                         
   6   1  10       3031.92       3009.35        98.78 o                         
   7   1  10         15.42        -12.04        65.10 o                         
   8   1  10       1462.57       1292.42        92.93 o                         
   9   1  10       1433.92       1528.76       103.77 o                         
  10   1  10       2194.78       2225.68       109.60 o                         
  11   1  10       2575.49       2741.50       149.35 o                         
 -14   2  10       1253.95       1676.31       231.22 o                         
 -13   2  10        120.82          8.85       102.09 o                         
 -12   2  10         99.04         52.40        80.28 o                         
 -11   2  10       5722.75       5707.23       150.74 o                         
 -10   2  10       4893.47       5131.39       132.08 o                         
  -9   2  10      14016.52      14192.04       227.88 o                         
  -8   2  10      14818.42      14476.74       223.74 o                         
  -7   2  10      24187.21      23945.72       313.25 o                         
  -6   2  10      32340.68      33145.89       474.63 o                         
  -5   2  10      20788.19      19977.74       817.85 o                         
  -4   2  10      27603.29      28567.89       305.73 o                         
  -3   2  10      25747.88      24977.26       246.65 o                         
  -2   2  10      33348.82      33670.27       351.66 o                         
  -1   2  10      14507.42      16574.24       215.72 o                         
   0   2  10      10055.65      10322.77       162.36 o                         
   1   2  10      12840.61      12978.33       175.01 o                         
   2   2  10       3499.38       3305.41        72.81 o                         
   3   2  10      16166.32      15532.38       165.10 o                         
   4   2  10       8657.31       8330.84        99.01 o                         
   5   2  10      22549.08      21682.55       254.09 o                         
   6   2  10       8908.40       8564.10       138.07 o                         
   7   2  10      13124.99      13258.40       219.29 o                         
   8   2  10       8189.52       8182.05       169.52 o                         
   9   2  10      10786.00      10946.43       207.90 o                         
  10   2  10       8447.23       8807.44       191.65 o                         
  11   2  10       4161.92       4314.35       174.81 o                         
  12   2  10       1304.56       1112.72       202.31 o                         
 -13   3  10       6671.64       7023.58       215.19 o                         
 -12   3  10       6221.98       6142.93       228.37 o                         
 -11   3  10       8767.31       8777.57       211.95 o                         
 -10   3  10      10200.38      10074.58       191.32 o                         
  -9   3  10       2859.52       2909.40        99.83 o                         
  -8   3  10       3393.54       3337.67        97.43 o                         
  -7   3  10        171.50         56.59        40.13 o                         
  -6   3  10       1248.29       1316.39        59.32 o                         
  -5   3  10        284.61        296.22        35.14 o                         
  -4   3  10       5943.07       5674.42       101.70 o                         
  -3   3  10      15706.44      15901.18       249.25 o                         
  -2   3  10      16298.20      15948.61       209.81 o                         
  -1   3  10      52630.41      52835.91       532.84 o                         
   0   3  10      35019.72      36592.88       423.11 o                         
   1   3  10      26913.13      25312.68       272.15 o                         
   2   3  10      49519.57      47783.93       448.37 o                         
   3   3  10      26340.05      25726.15       265.53 o                         
   4   3  10      12773.31      12108.88       149.48 o                         
   5   3  10       3421.70       3376.13        81.32 o                         
   6   3  10       1884.74       1804.15        71.75 o                         
   7   3  10       5096.53       5034.65       109.93 o                         
   8   3  10         45.64          8.32        52.78 o                         
   9   3  10        843.36        874.39        81.31 o                         
  10   3  10       1152.26       1237.23       111.85 o                         
  11   3  10       3345.88       3573.92       164.86 o                         
  12   3  10       2731.27       3338.17       285.41 o                         
 -13   4  10          3.50         10.84       158.96 o                         
 -12   4  10       1148.94       1214.71       136.22 o                         
 -11   4  10       3165.44       3083.92       135.15 o                         
 -10   4  10       8469.99       8141.78       222.57 o                         
  -9   4  10       7270.30       6550.86       264.72 o                         
  -8   4  10      17535.35      17083.07       227.89 o                         
  -7   4  10      10911.19      10527.81       172.88 o                         
  -6   4  10      29894.32      29998.93       375.28 o                         
  -5   4  10      40522.20      40912.80       431.43 o                         
  -4   4  10      33947.19      34477.01       366.25 o                         
  -3   4  10      54628.60      55620.15       557.80 o                         
  -2   4  10       8733.50       9029.68       124.07 o                         
  -1   4  10       7647.93       7965.76       113.74 o                         
   0   4  10        302.48        437.87        59.61 o                         
   1   4  10        721.84        883.32        34.53 o                         
   2   4  10       2213.58       2207.28        52.47 o                         
   3   4  10        114.82         90.52        29.86 o                         
   4   4  10      21246.26      20783.87       251.63 o                         
   5   4  10      17229.98      16386.07       194.08 o                         
   6   4  10      29067.66      28088.89       328.30 o                         
   7   4  10       6199.65       6376.81       169.04 o                         
   8   4  10       7879.27       7797.71       167.81 o                         
   9   4  10      12660.62      12851.43       279.05 o                         
  10   4  10       5839.80       5815.77       192.92 o                         
  11   4  10       1884.90       1780.79       133.98 o                         
 -13   5  10       8214.24       8453.81       419.08 o                         
 -12   5  10       6340.89       6228.37       346.82 o                         
 -11   5  10       4118.97       3806.75       350.44 o                         
 -10   5  10       3808.21       3914.54       140.96 o                         
  -9   5  10       2951.12       2921.94        93.05 o                         
  -8   5  10       1943.46       1919.67        74.47 o                         
  -7   5  10       4209.23       4040.47       103.40 o                         
  -6   5  10         18.35         -3.40        31.84 o                         
  -5   5  10        232.98        242.32        33.65 o                         
  -4   5  10      12235.46      12112.13       157.40 o                         
  -3   5  10      23315.31      23881.23       304.29 o                         
  -2   5  10      45296.29      46124.13       471.99 o                         
  -1   5  10      49405.33      50983.66       517.70 o                         
   0   5  10      35204.41      35961.67       479.82 o                         
   1   5  10      23243.99      23209.69       236.36 o                         
   2   5  10      19777.23      18820.68       201.10 o                         
   3   5  10      28987.44      27818.45       315.47 o                         
   4   5  10      21663.23      20984.30       231.24 o                         
   5   5  10       4502.73       4346.27        99.38 o                         
   6   5  10        891.84        901.22        58.66 o                         
   7   5  10        102.31         95.09        46.62 o                         
   8   5  10        863.67        840.35        64.22 o                         
   9   5  10       1080.14        941.91       102.71 o                         
  10   5  10       2218.14       2123.19       180.79 o                         
  11   5  10       1835.02       2074.34       142.23 o                         
 -12   6  10         69.29        -48.68        96.67 o                         
 -11   6  10       2905.16       2864.44       176.21 o                         
 -10   6  10       3489.77       3209.57       134.68 o                         
  -9   6  10      10684.97       9798.59       559.80 o                         
  -8   6  10      13383.27      12795.58       453.36 o                         
  -7   6  10      14451.91      13986.04       326.63 o                         
  -6   6  10      16945.94      16634.26       212.27 o                         
  -5   6  10      21176.72      20987.44       285.86 o                         
  -4   6  10      12723.05      12557.25       192.64 o                         
  -3   6  10      13861.06      13914.34       174.57 o                         
  -2   6  10      18255.64      18907.51       222.39 o                         
  -1   6  10        729.30        773.96        50.92 o                         
   0   6  10       2228.70       2154.46        64.67 o                         
   1   6  10       1809.14       1933.81        86.81 o                         
   2   6  10        150.28        158.28        29.15 o                         
   3   6  10      14729.34      14115.52       200.09 o                         
   4   6  10       7071.96       6720.10       120.82 o                         
   5   6  10      18802.57      18218.60       214.71 o                         
   6   6  10      10133.59       9797.66       179.76 o                         
   7   6  10       8899.55       8740.83       169.96 o                         
   8   6  10       7031.99       6960.73       257.60 o                         
   9   6  10       9821.08       9775.09       419.19 o                         
  10   6  10       7446.27       7704.47       259.22 o                         
  11   6  10       2222.86       2428.66       190.00 o                         
 -13   7  10       2051.72       2239.90       249.28 o                         
 -12   7  10       4043.61       4404.48       218.41 o                         
 -11   7  10       5728.52       6500.23       249.06 o                         
 -10   7  10       8441.42       8364.36       214.25 o                         
  -9   7  10       2546.68       2541.97       121.73 o                         
  -8   7  10       3363.56       3202.04       110.60 o                         
  -7   7  10        110.84         67.88        61.49 o                         
  -6   7  10       1447.01       1619.29        76.01 o                         
  -5   7  10       3133.26       3099.65        95.36 o                         
  -4   7  10       1126.36       1164.06        63.42 o                         
  -3   7  10       5583.00       5494.01        96.36 o                         
  -2   7  10       7069.52       7176.12       114.72 o                         
  -1   7  10      31073.37      31187.22       313.80 o                         
   0   7  10      34136.16      34471.01       339.95 o                         
   1   7  10      47811.13      47708.65       498.72 o                         
   2   7  10      36465.59      36463.49       398.01 o                         
   3   7  10       9989.75       9691.41       147.38 o                         
   4   7  10       4246.88       4378.41        99.51 o                         
   5   7  10        898.54        912.58        53.41 o                         
   6   7  10        291.07        209.78        48.82 o                         
   7   7  10        508.26        486.93        64.85 o                         
   8   7  10         20.39          4.73        55.80 o                         
   9   7  10         94.77        -62.10        62.10 o                         
  10   7  10        822.12        945.69       113.09 o                         
  11   7  10       2721.94       2503.63       292.63 o                         
 -12   8  10        705.12        627.90       129.61 o                         
 -11   8  10       1437.44       1784.88       124.23 o                         
 -10   8  10       3984.52       4033.49       155.84 o                         
  -9   8  10       2531.45       2431.09       122.59 o                         
  -8   8  10       7972.00       8083.70       173.08 o                         
  -7   8  10      11948.69      11719.74       202.20 o                         
  -6   8  10      20222.31      19734.73       284.33 o                         
  -5   8  10      17339.52      17042.48       251.21 o                         
  -4   8  10      11091.52      10832.88       182.24 o                         
  -3   8  10      12356.21      12301.29       196.58 o                         
  -2   8  10      11952.64      12027.22       165.55 o                         
  -1   8  10      16868.16      16898.42       194.01 o                         
   0   8  10         74.80         77.40        33.02 o                         
   1   8  10        123.43        140.74        40.84 o                         
   2   8  10       8426.67       8452.36       173.99 o                         
   3   8  10       4137.94       4080.93       109.97 o                         
   4   8  10       7353.69       7368.22       169.98 o                         
   5   8  10       2497.06       2397.97        81.71 o                         
   6   8  10       8812.37       8664.80       175.36 o                         
   7   8  10       6980.17       6876.10       162.82 o                         
   8   8  10       7555.16       7064.74       220.05 o                         
   9   8  10       3961.82       3946.06       279.08 o                         
  10   8  10       2439.20       2497.57       308.83 o                         
 -11   9  10       5090.82       5272.56       226.99 o                         
 -10   9  10       1767.38       1917.66       124.12 o                         
  -9   9  10       2910.40       2693.45       131.63 o                         
  -8   9  10       1088.73       1152.24        95.96 o                         
  -7   9  10       3131.07       3112.58       131.41 o                         
  -6   9  10        729.44        654.80        63.53 o                         
  -5   9  10        154.29        212.61        51.00 o                         
  -4   9  10       4226.40       4411.72       155.91 o                         
  -3   9  10       7436.07       7460.08       149.27 o                         
  -2   9  10      14809.26      14392.82       191.51 o                         
  -1   9  10       4800.93       4602.12        88.28 o                         
   0   9  10      14415.38      14263.04       192.88 o                         
   1   9  10      10310.49      10101.90       171.90 o                         
   2   9  10       5876.75       5506.79       124.90 o                         
   3   9  10       8763.30       8870.37       168.55 o                         
   4   9  10       8430.42       8292.19       281.06 o                         
   5   9  10       6590.36       6420.33       146.55 o                         
   6   9  10       1755.06       1816.65       128.28 o                         
   7   9  10          9.68        -54.70        54.70 o                         
   8   9  10        551.84        515.45        78.09 o                         
   9   9  10       1409.34       1362.60       115.88 o                         
 -11  10  10       1743.06       1850.37       133.06 o                         
 -10  10  10       2770.78       2931.49       190.26 o                         
  -9  10  10       3784.62       3725.45       152.31 o                         
  -8  10  10       1743.84       1680.59       112.08 o                         
  -7  10  10       4605.03       4614.60       117.26 o                         
  -6  10  10       5918.53       6055.81       189.29 o                         
  -5  10  10      15505.06      15072.01       240.24 o                         
  -4  10  10      15656.09      15900.38       247.00 o                         
  -3  10  10       4036.46       4087.11       157.80 o                         
  -2  10  10       9089.68       9019.91       203.89 o                         
  -1  10  10       2671.61       2632.63        72.44 o                         
   0  10  10       1351.46       1457.16        59.00 o                         
   1  10  10       4400.96       4335.98       111.35 o                         
   2  10  10       2233.25       2203.85        89.04 o                         
   3  10  10       3607.93       3570.63       109.33 o                         
   4  10  10       2216.33       2191.19        94.96 o                         
   5  10  10       6610.56       6391.60       201.97 o                         
   6  10  10       4945.18       4937.02       162.35 o                         
   7  10  10       7250.10       6941.48       295.15 o                         
   8  10  10       4120.76       4552.58       169.69 o                         
   9  10  10       4027.91       4235.93       233.74 o                         
  10  10  10       3569.36       3753.64       274.57 o                         
 -10  11  10       5290.86       5360.67       191.94 o                         
  -9  11  10       2815.22       2869.00       147.16 o                         
  -8  11  10        577.24        754.21        93.86 o                         
  -7  11  10        252.48        235.05        74.57 o                         
  -6  11  10        419.48        263.30        59.21 o                         
  -5  11  10       3795.02       3849.89       116.74 o                         
  -4  11  10       1313.20       1247.03        77.70 o                         
  -3  11  10       4569.93       4416.97       121.14 o                         
  -2  11  10       6679.06       6587.87       146.87 o                         
  -1  11  10      12714.71      12279.39       212.54 o                         
   0  11  10      13772.06      13542.92       193.47 o                         
   1  11  10      19193.42      18734.79       275.18 o                         
   2  11  10      10425.51      10299.59       187.59 o                         
   3  11  10       7584.28       7230.72       158.25 o                         
   4  11  10       3877.58       3500.89       132.06 o                         
   5  11  10        898.27        846.08        89.64 o                         
   6  11  10        915.15        844.90       121.66 o                         
   7  11  10        175.21        269.46        81.53 o                         
   8  11  10          1.17        -70.55        77.12 o                         
   9  11  10        585.11        447.98       166.19 o                         
  -9  12  10       3434.63       3539.48       161.65 o                         
  -8  12  10       6562.69       6738.80       204.78 o                         
  -7  12  10       7176.61       7264.79       206.30 o                         
  -6  12  10       2465.30       2585.64        97.07 o                         
  -5  12  10       3472.91       3386.49       114.39 o                         
  -4  12  10       6658.14       6396.81       150.70 o                         
  -3  12  10       6536.53       6181.47       147.82 o                         
  -2  12  10       2745.10       2736.16       105.28 o                         
  -1  12  10       1767.74       1786.84        89.82 o                         
   0  12  10        493.43        466.26        80.10 o                         
   1  12  10        733.71        772.80        60.52 o                         
   2  12  10       2246.32       2339.04        97.64 o                         
   3  12  10       4846.47       4823.11       133.34 o                         
   4  12  10       4406.17       4224.75       148.06 o                         
   5  12  10       4957.43       4722.67       161.88 o                         
   6  12  10       4697.88       4736.13       169.49 o                         
   7  12  10       2751.82       2727.01       155.12 o                         
   8  12  10       4464.48       4276.65       211.85 o                         
  -8  13  10         20.72        -77.49        77.49 o                         
  -7  13  10        602.03        762.94       100.83 o                         
  -6  13  10          0.20        -65.91        68.77 o                         
  -5  13  10        250.63        261.98        71.44 o                         
  -4  13  10        456.23        421.24        66.50 o                         
  -3  13  10       3811.92       3832.88       123.59 o                         
  -2  13  10      11210.57      11047.91       210.23 o                         
  -1  13  10       2641.90       2494.26       106.57 o                         
   0  13  10       4342.88       4117.51       147.08 o                         
   1  13  10       3876.92       3792.52       144.48 o                         
   2  13  10       7161.86       6762.28       157.21 o                         
   3  13  10       6923.04       6685.64       186.85 o                         
   4  13  10       1661.19       1736.19       110.51 o                         
   5  13  10       1125.71       1001.16       100.12 o                         
   6  13  10        659.27        635.35        97.23 o                         
   7  13  10          0.89         14.08        82.96 o                         
  -8  14  10       3278.08       3193.66       296.24 o                         
  -7  14  10       5816.00       5573.06       194.94 o                         
  -6  14  10       2362.79       2514.20       140.07 o                         
  -5  14  10       3822.07       3458.85       153.52 o                         
  -4  14  10       6671.87       6480.89       162.63 o                         
  -3  14  10       1424.53       1460.54        91.41 o                         
  -2  14  10       2198.68       2253.22       117.85 o                         
  -1  14  10        342.01        233.79        65.21 o                         
   0  14  10         21.27        -49.73        64.59 o                         
   1  14  10        178.04        204.30        74.26 o                         
   2  14  10          9.00         19.10        69.44 o                         
   3  14  10       1346.55       1450.64       111.09 o                         
   4  14  10       1412.36       1206.77       104.63 o                         
   5  14  10       3382.41       3227.68       151.56 o                         
   6  14  10       3749.93       3862.68       168.15 o                         
  -6  15  10        228.29        254.59        90.44 o                         
  -5  15  10        525.93        411.67       103.93 o                         
  -4  15  10         44.18         23.66        54.72 o                         
  -3  15  10       1824.09       1800.28       102.56 o                         
  -2  15  10       3137.02       3042.81       123.68 o                         
  -1  15  10       1232.02       1136.96       133.09 o                         
   0  15  10       5880.18       5841.78       186.13 o                         
   1  15  10       7479.52       7391.68       219.69 o                         
   2  15  10       1211.36       1228.31       136.65 o                         
   3  15  10       2918.32       2962.45       256.50 o                         
   4  15  10       1149.44       1057.12       107.67 o                         
   5  15  10        504.55        529.25       117.51 o                         
  -5  16  10       1460.74       1468.35       158.14 o                         
  -4  16  10       1484.11       1562.81       125.05 o                         
  -3  16  10        240.90        208.07        63.54 o                         
  -2  16  10       1542.39       1620.75       104.62 o                         
  -1  16  10       1816.35       1997.23       127.88 o                         
   0  16  10         13.26          6.31        74.37 o                         
   1  16  10        107.64         36.78        98.13 o                         
   2  16  10       1573.53       1653.54       290.83 o                         
   3  16  10       1384.05       1370.35       198.70 o                         
  -4  17  10         55.08         14.45       133.67 o                         
  -3  17  10        550.38        408.24       151.74 o                         
  -2  17  10       1208.91       1183.78       135.32 o                         
  -1  17  10        718.13        762.09       184.25 o                         
   0  17  10       3688.95       4096.85       289.02 o                         
 -14   1  11         94.38        154.77       118.60 o                         
 -13   1  11         40.47         25.47       104.64 o                         
 -12   1  11         25.59        -57.59        77.74 o                         
 -11   1  11        297.52        401.45        70.50 o                         
 -10   1  11        372.94        452.61        74.05 o                         
  -9   1  11       1759.82       1994.35        79.24 o                         
  -8   1  11       2422.30       2228.06        76.18 o                         
  -7   1  11         54.14         25.80        35.85 o                         
  -6   1  11       1322.18       1391.00        55.19 o                         
  -5   1  11       3058.71       3199.85        71.53 o                         
  -4   1  11        121.60         90.60        21.93 o                         
  -3   1  11       7324.46       8386.89       130.51 o                         
  -2   1  11         41.83         30.53        15.94 o                         
  -1   1  11       4187.44       4320.08        71.13 o                         
   0   1  11        775.05       1128.47        58.04 o                         
   1   1  11        777.93        873.46        61.30 o                         
   2   1  11        242.86        220.21        45.18 o                         
   3   1  11          6.36        -22.82        22.82 o                         
   4   1  11       2669.14       2495.25        57.32 o                         
   5   1  11         99.79         69.14        37.16 o                         
   6   1  11        113.77         47.45        45.51 o                         
   7   1  11        276.15        203.91        77.88 o                         
   8   1  11        506.89        523.18        94.36 o                         
   9   1  11        741.79        789.83        91.59 o                         
  10   1  11         16.00        -63.18        63.18 o                         
  11   1  11         36.95        -75.91        81.29 o                         
 -13   2  11        453.26        324.52       223.80 o                         
 -12   2  11        549.78        291.53        89.36 o                         
 -11   2  11        520.86        624.57        76.45 o                         
 -10   2  11         87.88        -22.21        48.21 o                         
  -9   2  11         14.79         67.85        49.35 o                         
  -8   2  11        222.07        236.51        56.67 o                         
  -7   2  11         11.97         -1.44        30.24 o                         
  -6   2  11        840.03        825.24        49.06 o                         
  -5   2  11       1496.58       1701.02        56.91 o                         
  -4   2  11        515.32        548.76        32.13 o                         
  -3   2  11       2546.33       3240.13       242.57 o                         
  -2   2  11       4977.71       5623.76        90.34 o                         
  -1   2  11       3072.32       3435.26        69.68 o                         
   0   2  11       3369.40       3862.45        81.60 o                         
   1   2  11       1343.60       1290.59        53.44 o                         
   2   2  11        680.86        747.38        38.48 o                         
   3   2  11          5.73        -22.93        22.93 o                         
   4   2  11       1048.18       1097.47        62.47 o                         
   5   2  11       2462.82       2392.34        80.53 o                         
   6   2  11        112.63         81.98        39.73 o                         
   7   2  11          1.71        -48.61        48.61 o                         
   8   2  11         77.89        -22.71        56.09 o                         
   9   2  11         17.02        -73.89        73.89 o                         
  10   2  11         54.04        -76.05        76.05 o                         
  11   2  11          0.24        -81.81        81.81 o                         
 -13   3  11        301.38        488.29       129.98 o                         
 -12   3  11        260.13        311.11        89.90 o                         
 -11   3  11        215.97        285.56        64.88 o                         
 -10   3  11        673.01        647.38        68.33 o                         
  -9   3  11        307.61        267.96        55.60 o                         
  -8   3  11          5.84        -12.57        42.90 o                         
  -7   3  11         48.38         58.81        39.90 o                         
  -6   3  11       5176.00       5078.22       106.24 o                         
  -5   3  11         43.95        -20.49        20.49 o                         
  -4   3  11       1924.84       1727.24        60.06 o                         
  -3   3  11       1452.53       1580.29        61.97 o                         
  -2   3  11       2158.77       2476.58        63.55 o                         
  -1   3  11         56.06         63.40        26.78 o                         
   0   3  11         99.75        119.12        30.80 o                         
   1   3  11       1442.98       1390.45        46.94 o                         
   2   3  11          5.46        -16.25        24.74 o                         
   3   3  11        174.62         89.40        31.45 o                         
   4   3  11       2592.29       2484.96        66.95 o                         
   5   3  11       2859.95       2769.45        90.21 o                         
   6   3  11       1802.49       1827.37        70.64 o                         
   7   3  11        723.81        722.21        57.35 o                         
   8   3  11        820.60        812.27       115.76 o                         
   9   3  11         43.50        -42.06        60.01 o                         
  10   3  11        373.67        342.08        90.14 o                         
  11   3  11         82.96          6.70       104.64 o                         
 -13   4  11        164.14         35.78       290.83 o                         
 -12   4  11        212.78        177.02       144.51 o                         
 -11   4  11        139.48        220.38        91.01 o                         
 -10   4  11         25.63         17.89        47.76 o                         
  -9   4  11        154.54         70.30        45.33 o                         
  -8   4  11        427.28        483.12        54.60 o                         
  -7   4  11         12.12        -45.39        47.45 o                         
  -6   4  11        778.09        851.00        88.13 o                         
  -5   4  11        111.48        130.85        31.26 o                         
  -4   4  11         99.74        113.26        27.20 o                         
  -3   4  11        669.51        693.98       110.19 o                         
  -2   4  11        382.38        418.32        58.59 o                         
  -1   4  11          9.79        -23.45        23.45 o                         
   0   4  11       2340.44       2304.29        69.32 o                         
   1   4  11       6984.93       7571.52       217.77 o                         
   2   4  11       6614.51       6774.28        96.54 o                         
   3   4  11       4262.24       4140.75        88.32 o                         
   4   4  11       1100.65       1087.44        54.96 o                         
   5   4  11        516.43        443.36        54.54 o                         
   6   4  11        705.10        669.62        54.71 o                         
   7   4  11        196.80         35.26        46.05 o                         
   8   4  11        170.49         45.11        57.93 o                         
   9   4  11        153.10        -29.83        75.43 o                         
  10   4  11        153.10         71.61        84.61 o                         
  11   4  11          6.11        -86.70        86.70 o                         
 -13   5  11        191.82        231.22       177.02 o                         
 -12   5  11         39.84         13.81        82.87 o                         
 -11   5  11        858.55        800.02       122.83 o                         
 -10   5  11        226.29        159.87        80.68 o                         
  -9   5  11       1841.34       1755.11        88.70 o                         
  -8   5  11        117.80        -25.02        56.14 o                         
  -7   5  11       4363.32       4262.19       108.98 o                         
  -6   5  11         67.40        103.18        35.20 o                         
  -5   5  11       1090.99       1034.58        49.74 o                         
  -4   5  11       2763.80       2695.03        74.79 o                         
  -3   5  11       7977.92       8418.72       123.60 o                         
  -2   5  11       4186.90       4847.61       131.80 o                         
  -1   5  11       3228.39       3042.40        72.78 o                         
   0   5  11        360.39        368.29        40.72 o                         
   1   5  11        845.42        952.51        66.24 o                         
   2   5  11        131.41        143.94        27.05 o                         
   3   5  11       2882.68       2915.08        77.81 o                         
   4   5  11          1.93        -28.63        31.16 o                         
   5   5  11         63.01         -0.45        24.74 o                         
   6   5  11         65.57        -26.38        41.15 o                         
   7   5  11       1292.93       1292.54        69.23 o                         
   8   5  11       1297.43       1315.16        74.51 o                         
   9   5  11       2204.30       2235.75       195.13 o                         
  10   5  11        365.89        205.34        92.97 o                         
  11   5  11        765.97       1008.10       121.24 o                         
 -12   6  11        601.03        584.52       155.35 o                         
 -11   6  11       3107.75       3244.36       182.64 o                         
 -10   6  11        464.36        425.44        79.94 o                         
  -9   6  11        942.99        938.74        75.95 o                         
  -8   6  11         47.18         34.34        58.10 o                         
  -7   6  11        571.18        610.19        70.47 o                         
  -6   6  11       3994.56       3942.16       106.79 o                         
  -5   6  11        602.66        609.21        55.05 o                         
  -4   6  11       1129.52       1158.89        81.35 o                         
  -3   6  11         36.19         13.78        42.24 o                         
  -2   6  11       2923.90       2958.00        73.37 o                         
  -1   6  11       2456.26       2304.76        68.22 o                         
   0   6  11      11714.13      11846.79       180.22 o                         
   1   6  11       9382.24       9448.80       166.10 o                         
   2   6  11        163.05         70.34        44.99 o                         
   3   6  11       2800.45       2644.21        76.86 o                         
   4   6  11         64.66         14.53        36.36 o                         
   5   6  11       2731.09       2565.16        75.53 o                         
   6   6  11       2826.77       2650.51       116.97 o                         
   7   6  11       1729.66       1739.82        86.86 o                         
   8   6  11         88.25         85.24        61.39 o                         
   9   6  11          2.25        -78.33        78.33 o                         
  10   6  11         52.78         33.61        89.15 o                         
  11   6  11        138.42        -97.54       177.02 o                         
 -13   7  11        245.60        328.76       173.41 o                         
 -12   7  11        528.31        372.57       119.33 o                         
 -11   7  11       1025.68       1094.30       133.95 o                         
 -10   7  11         32.46         28.84        80.03 o                         
  -9   7  11        108.26         76.22        57.03 o                         
  -8   7  11        806.73        649.07        68.32 o                         
  -7   7  11        506.88        488.50        60.79 o                         
  -6   7  11        809.71        749.02        63.42 o                         
  -5   7  11        679.32        778.96        60.66 o                         
  -4   7  11      15087.11      14999.74       226.03 o                         
  -3   7  11       3382.87       3363.35        78.75 o                         
  -2   7  11       7120.13       6912.75       115.20 o                         
  -1   7  11       2436.89       2344.07        74.12 o                         
   0   7  11        500.60        537.18        47.10 o                         
   1   7  11       2117.14       2096.23        87.08 o                         
   2   7  11         12.92        -32.43        39.73 o                         
   3   7  11        976.74        922.59        53.91 o                         
   4   7  11        111.68        110.83        39.44 o                         
   5   7  11        189.94        101.44        40.40 o                         
   6   7  11       1171.97       1250.96        67.94 o                         
   7   7  11         99.96         -3.85        52.35 o                         
   8   7  11       3660.45       3463.29       266.46 o                         
   9   7  11       1877.63       1734.76       264.67 o                         
  10   7  11       2913.08       2970.47       162.67 o                         
 -12   8  11        524.00        624.03       131.10 o                         
 -11   8  11       1333.50       1449.02       118.63 o                         
 -10   8  11       3742.29       3806.43       154.73 o                         
  -9   8  11       3787.31       3751.51       146.04 o                         
  -8   8  11       3062.21       2961.84       167.39 o                         
  -7   8  11        811.48        936.77        71.57 o                         
  -6   8  11        652.76        730.26        63.50 o                         
  -5   8  11        379.09        379.90        53.40 o                         
  -4   8  11        590.80        605.79        57.95 o                         
  -3   8  11       1041.25       1103.34        66.65 o                         
  -2   8  11       1820.29       1815.37       100.96 o                         
  -1   8  11        146.97        128.01        33.07 o                         
   0   8  11       3738.08       3810.13        98.13 o                         
   1   8  11      12155.60      11918.15       253.95 o                         
   2   8  11       6297.65       6202.97       144.96 o                         
   3   8  11       4379.90       4311.60       113.85 o                         
   4   8  11      10298.33       9929.24       271.68 o                         
   5   8  11        484.16        437.24        48.73 o                         
   6   8  11       2916.98       2918.47       109.29 o                         
   7   8  11        333.27        168.63        62.48 o                         
   8   8  11        758.59        626.11        79.47 o                         
   9   8  11        796.06        772.14       100.48 o                         
 -11   9  11        326.99        340.85        94.42 o                         
 -10   9  11         50.68         43.28        78.43 o                         
  -9   9  11       1369.33       1462.63       109.69 o                         
  -8   9  11         26.73         11.03        56.06 o                         
  -7   9  11       4534.13       4646.70       138.71 o                         
  -6   9  11       2773.40       2638.24       102.11 o                         
  -5   9  11       7572.43       7308.06       154.27 o                         
  -4   9  11       7053.65       6943.79       146.46 o                         
  -3   9  11       6494.87       6463.85       163.22 o                         
  -2   9  11       8116.49       8252.70       159.55 o                         
  -1   9  11       3423.40       3288.58        78.71 o                         
   0   9  11        282.34        218.63        44.91 o                         
   1   9  11        472.23        493.81        53.43 o                         
   2   9  11         29.95         45.77        51.10 o                         
   3   9  11        287.70        257.68        52.99 o                         
   4   9  11        122.12        -30.20        49.15 o                         
   5   9  11       2436.61       2235.71        96.17 o                         
   6   9  11       1356.50       1532.81       141.97 o                         
   7   9  11       1951.21       1941.42       141.03 o                         
   8   9  11        751.05        688.31        98.37 o                         
   9   9  11       2349.56       2475.80       140.22 o                         
 -11  10  11       4086.31       4257.77       346.82 o                         
 -10  10  11        714.14        715.03       131.92 o                         
  -9  10  11       1348.38       1324.77       109.75 o                         
  -8  10  11         98.69         -2.26        66.56 o                         
  -7  10  11         31.88        -20.90        54.51 o                         
  -6  10  11       3638.09       3592.71       114.78 o                         
  -5  10  11       1703.74       1746.15        85.88 o                         
  -4  10  11        129.98        130.66        51.78 o                         
  -3  10  11       1680.38       1740.37        84.75 o                         
  -2  10  11       7344.10       7205.69       151.89 o                         
  -1  10  11       2899.48       2837.28        76.60 o                         
   0  10  11       8359.79       8055.24       137.30 o                         
   1  10  11      10250.09       9770.98       175.78 o                         
   2  10  11        235.37        313.79        65.18 o                         
   3  10  11       4203.10       4126.21       118.03 o                         
   4  10  11       1098.63       1192.09        79.53 o                         
   5  10  11       7482.27       7031.63       186.23 o                         
   6  10  11       3021.79       2893.41       132.72 o                         
   7  10  11       1401.61       1549.73       115.90 o                         
   8  10  11        273.80        248.85        88.08 o                         
   9  10  11        243.58         72.25       137.28 o                         
 -10  11  11        897.35        837.44       107.89 o                         
  -9  11  11       1128.34       1002.83       108.76 o                         
  -8  11  11       1466.23       1603.13       115.69 o                         
  -7  11  11        972.79       1128.59       168.27 o                         
  -6  11  11       4147.60       4103.42       125.67 o                         
  -5  11  11       2640.47       2758.10       107.02 o                         
  -4  11  11      11019.65      10698.16       198.15 o                         
  -3  11  11       3134.40       3102.59       108.96 o                         
  -2  11  11       4885.21       4940.09       129.65 o                         
  -1  11  11       3480.68       3456.10       111.71 o                         
   0  11  11         67.10         48.25        40.87 o                         
   1  11  11        363.75        332.81        55.14 o                         
   2  11  11         98.48         46.76        50.26 o                         
   3  11  11       1273.55       1325.29        81.32 o                         
   4  11  11         47.51         43.79        54.98 o                         
   5  11  11        169.29        150.93        69.96 o                         
   6  11  11       2300.04       2390.92       128.55 o                         
   7  11  11       3647.02       3454.92       153.35 o                         
   8  11  11       5394.98       5879.88       197.87 o                         
  -9  12  11       2281.44       2260.51       139.72 o                         
  -8  12  11       2569.15       2582.93       142.45 o                         
  -7  12  11        507.60        471.47        86.59 o                         
  -6  12  11       2055.44       2151.88       101.18 o                         
  -5  12  11         25.44          5.80        60.60 o                         
  -4  12  11        619.38        516.23        68.46 o                         
  -3  12  11        291.46        199.16        59.67 o                         
  -2  12  11       1515.78       1601.32        86.95 o                         
  -1  12  11       2783.10       2776.95       107.09 o                         
   0  12  11      11048.86      10696.17       233.02 o                         
   1  12  11       9761.33       9517.61       164.34 o                         
   2  12  11      12169.76      11806.51       212.10 o                         
   3  12  11       4213.08       4186.12       161.65 o                         
   4  12  11       4833.77       4681.80       157.07 o                         
   5  12  11       1330.86       1258.68       138.29 o                         
   6  12  11       2383.14       2318.80       133.83 o                         
   7  12  11         72.77         59.21        81.29 o                         
  -8  13  11        670.18        572.39       100.29 o                         
  -7  13  11       7218.10       6984.60       210.82 o                         
  -6  13  11       4154.89       3948.91       160.31 o                         
  -5  13  11       4982.52       5013.32       143.60 o                         
  -4  13  11       6510.62       6383.28       213.27 o                         
  -3  13  11       6042.90       5996.80       153.17 o                         
  -2  13  11       2380.13       2469.34       107.66 o                         
  -1  13  11       2563.87       2388.37       106.39 o                         
   0  13  11       5009.53       4617.98       156.87 o                         
   1  13  11       4560.07       4725.66       160.27 o                         
   2  13  11        419.07        421.73        65.25 o                         
   3  13  11         93.61        112.21        59.80 o                         
   4  13  11        573.07        660.21        88.88 o                         
   5  13  11       1223.73       1312.85       109.10 o                         
   6  13  11        492.14        440.96        92.36 o                         
   7  13  11       3787.72       3804.22       292.63 o                         
  -7  14  11       2310.62       2334.62       141.74 o                         
  -6  14  11       2841.18       2873.88       149.12 o                         
  -5  14  11        512.28        399.74        73.19 o                         
  -4  14  11         24.30        -48.02        58.47 o                         
  -3  14  11        103.24         84.21        62.10 o                         
  -2  14  11        879.03        976.30        87.08 o                         
  -1  14  11       3020.58       3004.54       120.36 o                         
   0  14  11       3563.47       3279.44       142.95 o                         
   1  14  11      11095.43      10998.63       254.14 o                         
   2  14  11       4833.87       4921.14       173.02 o                         
   3  14  11       6711.19       6497.72       187.63 o                         
   4  14  11       1527.72       1459.91       112.52 o                         
   5  14  11       4064.34       4066.42       264.33 o                         
   6  14  11       2815.80       3057.03       193.70 o                         
  -6  15  11       3999.20       4091.32       174.70 o                         
  -5  15  11       2358.76       2376.18       139.11 o                         
  -4  15  11       9035.53       8940.28       200.08 o                         
  -3  15  11      11289.04      10902.83       223.61 o                         
  -2  15  11       6943.70       6743.08       174.28 o                         
  -1  15  11       3733.17       3523.12       149.97 o                         
   0  15  11       1061.41       1098.62       105.67 o                         
   1  15  11         58.91         87.66        78.43 o                         
   2  15  11         16.38        -86.74        86.74 o                         
   3  15  11          4.84        -79.48       126.45 o                         
   4  15  11        308.42        304.17        88.08 o                         
   5  15  11       1004.90        986.64       136.65 o                         
  -5  16  11        290.71        314.31       155.35 o                         
  -4  16  11         87.52         69.39        82.72 o                         
  -3  16  11        335.97        184.73        73.37 o                         
  -2  16  11        861.21        909.14        89.75 o                         
  -1  16  11       1048.41       1164.03       111.69 o                         
   0  16  11       5364.99       5271.15       186.13 o                         
   1  16  11       3329.02       3333.41       218.57 o                         
   2  16  11       8741.66       8900.22       485.91 o                         
  -3  17  11       4818.32       4956.70       235.02 o                         
  -2  17  11       5178.22       5311.82       230.67 o                         
  -1  17  11       2990.03       3048.51       190.20 o                         
 -14   0  12       4811.06       4866.36       328.76 o                         
 -13   0  12       2805.05       2940.77       260.12 o                         
 -12   0  12      12692.27      12975.47       391.98 o                         
 -11   0  12       1625.01       1815.58       138.79 o                         
 -10   0  12       1020.44        981.77       214.96 o                         
  -9   0  12        258.00         86.77        77.63 o                         
  -8   0  12       1237.04       1224.71       101.32 o                         
  -7   0  12       3699.17       3611.29       140.94 o                         
  -6   0  12       5622.61       5738.10       128.82 o                         
  -5   0  12      21454.99      21694.00       385.86 o                         
  -4   0  12      14338.58      13737.30       348.74 o                         
  -3   0  12      39278.26      39136.96       516.41 o                         
  -2   0  12      58894.25      58412.15       646.49 o                         
  -1   0  12      34248.84      35508.00       539.49 o                         
   0   0  12      91667.30      88273.71      1979.78 o                         
   1   0  12      18623.22      18330.24       271.72 o                         
   2   0  12       9955.07       9541.26       167.24 o                         
   3   0  12         86.18         45.07        35.82 o                         
   4   0  12        125.52        167.13        40.48 o                         
   5   0  12        654.75        738.60        61.69 o                         
   6   0  12       7378.35       6838.92       281.79 o                         
   7   0  12       2774.20       2586.72       198.70 o                         
   8   0  12       4420.66       4479.80       249.28 o                         
   9   0  12       9460.53       9691.19       281.79 o                         
  10   0  12       8078.51       8736.33       285.41 o                         
  11   0  12       6449.66       6914.04       259.63 o                         
 -14   1  12        531.44        379.34       180.64 o                         
 -13   1  12       2284.23       2603.01       146.63 o                         
 -12   1  12       6031.75       5771.76       159.60 o                         
 -11   1  12       7200.42       7316.48       169.98 o                         
 -10   1  12      15165.24      15162.29       250.00 o                         
  -9   1  12      16839.12      16642.32       229.94 o                         
  -8   1  12      15294.48      14899.26       231.36 o                         
  -7   1  12      22527.53      22832.88       273.16 o                         
  -6   1  12      18544.79      18402.02       224.18 o                         
  -5   1  12      19990.42      19940.81       233.42 o                         
  -4   1  12      11742.98      11306.89       129.60 o                         
  -3   1  12       1783.41       1799.25        41.81 o                         
  -2   1  12       4459.23       4858.43        64.36 o                         
  -1   1  12       3606.48       3583.77        73.81 o                         
   0   1  12      14532.83      14054.63       171.53 o                         
   1   1  12      13205.71      12593.59       176.48 o                         
   2   1  12      25547.97      24540.09       245.06 o                         
   3   1  12      13894.81      13579.06       153.42 o                         
   4   1  12      13705.72      13464.79       153.11 o                         
   5   1  12      16064.96      16149.91       224.52 o                         
   6   1  12       9741.37       9811.71       246.43 o                         
   7   1  12      10452.32       9696.24       424.50 o                         
   8   1  12       9263.58       9066.45       211.32 o                         
   9   1  12       3883.76       3878.07       149.08 o                         
  10   1  12        825.98        861.61       106.90 o                         
  11   1  12        108.81        -78.42        85.77 o                         
 -13   2  12       5024.55       5412.91       238.84 o                         
 -12   2  12       1723.30       1973.34       210.51 o                         
 -11   2  12       2874.35       2975.83       136.84 o                         
 -10   2  12        392.28        291.46        56.29 o                         
  -9   2  12       3210.48       3178.74        95.79 o                         
  -8   2  12         95.48         25.44        26.78 o                         
  -7   2  12       2922.13       2695.08        78.19 o                         
  -6   2  12      13515.70      13430.51       177.48 o                         
  -5   2  12      22728.33      22710.99       261.59 o                         
  -4   2  12      22831.44      22413.07       232.04 o                         
  -3   2  12      43476.31      43305.94       408.40 o                         
  -2   2  12      32153.85      31052.21       332.57 o                         
  -1   2  12      18219.64      17643.66       344.03 o                         
   0   2  12       8889.90       8417.83       133.44 o                         
   1   2  12      21761.03      20491.54       320.69 o                         
   2   2  12      11750.31      11262.04       145.04 o                         
   3   2  12      15894.51      15456.20       170.14 o                         
   4   2  12       1190.18       1138.52        57.88 o                         
   5   2  12        103.75         22.19        40.26 o                         
   6   2  12       3822.86       3793.49       104.24 o                         
   7   2  12       2107.90       2003.56       107.60 o                         
   8   2  12       7906.29       7787.42       226.04 o                         
   9   2  12       4569.43       4560.22       160.72 o                         
  10   2  12       3902.13       4334.93       164.80 o                         
  11   2  12       3619.55       4079.86       174.99 o                         
 -13   3  12       3675.97       4059.85       401.01 o                         
 -12   3  12       4051.95       4418.03       276.37 o                         
 -11   3  12       4251.68       4314.41       136.50 o                         
 -10   3  12      14476.07      14187.21       240.50 o                         
  -9   3  12      10557.71      10888.48       195.90 o                         
  -8   3  12      14111.03      14651.68       223.68 o                         
  -7   3  12      33475.50      33103.17       541.79 o                         
  -6   3  12      18187.68      18060.36       322.67 o                         
  -5   3  12      16936.59      16183.08       691.50 o                         
  -4   3  12       4734.14       4555.09        76.82 o                         
  -3   3  12        768.54        836.49        44.22 o                         
  -2   3  12         49.67         33.63        25.88 o                         
  -1   3  12       1110.57       1045.57        45.14 o                         
   0   3  12       5210.19       5064.33        99.50 o                         
   1   3  12       8261.62       8286.76       123.82 o                         
   2   3  12      22272.27      20634.86       522.15 o                         
   3   3  12      18054.29      17348.57       303.45 o                         
   4   3  12      16763.67      16097.35       301.61 o                         
   5   3  12      35074.23      33792.78       495.05 o                         
   6   3  12      15150.41      15135.76       208.33 o                         
   7   3  12       6791.72       6497.04       150.13 o                         
   8   3  12       5884.31       6119.76       152.47 o                         
   9   3  12       3047.75       3024.78       137.84 o                         
  10   3  12       1942.37       2210.23       187.86 o                         
  11   3  12         68.93         89.27       114.87 o                         
 -13   4  12       1980.08       2189.95       179.98 o                         
 -12   4  12       6098.06       6398.16       346.82 o                         
 -11   4  12        716.39        807.16       130.06 o                         
 -10   4  12       1835.72       1688.75       249.28 o                         
  -9   4  12         16.79        -44.76        44.76 o                         
  -8   4  12       4217.05       4081.79       130.43 o                         
  -7   4  12       6730.22       6809.80       133.73 o                         
  -6   4  12       4981.71       5050.53       107.73 o                         
  -5   4  12       9868.47      10463.88       259.89 o                         
  -4   4  12      10540.63      10378.27       162.72 o                         
  -3   4  12      31693.17      31313.69       380.50 o                         
  -2   4  12      56480.29      56097.63       574.30 o                         
  -1   4  12      28919.29      29229.10       457.58 o                         
   0   4  12      31525.94      31264.35       377.57 o                         
   1   4  12       8469.73       8477.06       118.61 o                         
   2   4  12      16281.59      15730.54       190.95 o                         
   3   4  12       3503.09       3313.49        80.56 o                         
   4   4  12        316.10        277.99        37.74 o                         
   5   4  12       3234.06       2955.58        78.40 o                         
   6   4  12        223.87         74.56        44.59 o                         
   7   4  12       3338.99       3153.65        96.78 o                         
   8   4  12       1167.75       1042.44        83.32 o                         
   9   4  12       7278.68       7225.76       211.06 o                         
  10   4  12       5242.76       5663.24       293.42 o                         
  11   4  12       3996.46       4383.88       230.67 o                         
 -13   5  12       2166.32       2398.86       252.89 o                         
 -12   5  12       5004.59       4708.21       211.62 o                         
 -11   5  12       6012.32       4017.37       252.89 o                         
 -10   5  12      10363.70      10403.78       346.25 o                         
  -9   5  12      11755.08      11701.21       212.46 o                         
  -8   5  12       8734.09       8623.53       196.73 o                         
  -7   5  12       7318.78       7659.87       182.43 o                         
  -6   5  12       9266.99       9067.64       163.05 o                         
  -5   5  12       9669.82       9537.37       165.04 o                         
  -4   5  12      19270.32      18920.14       261.18 o                         
  -3   5  12       1466.35       1399.70        55.03 o                         
  -2   5  12         36.31        -27.58        29.73 o                         
  -1   5  12       6002.41       6098.63        94.86 o                         
   0   5  12       9465.79       9280.48       149.44 o                         
   1   5  12      14441.47      14177.54       174.61 o                         
   2   5  12      12981.75      12532.10       150.44 o                         
   3   5  12       5061.83       5033.44       100.26 o                         
   4   5  12      11349.99      11132.90       150.50 o                         
   5   5  12      10540.86      10098.45       227.88 o                         
   6   5  12      11506.88      10929.95       265.47 o                         
   7   5  12       8856.60       8431.25       220.29 o                         
   8   5  12       5066.13       5137.98       144.16 o                         
   9   5  12       4797.27       4717.07       236.15 o                         
  10   5  12       1251.32       1191.41       120.73 o                         
  11   5  12        148.93        108.38       187.86 o                         
 -12   6  12       1826.05       1576.39       152.26 o                         
 -11   6  12       2174.49       2201.55       169.80 o                         
 -10   6  12        309.04        195.16        74.86 o                         
  -9   6  12       1713.89       1715.79       112.04 o                         
  -8   6  12        661.95        600.32        75.23 o                         
  -7   6  12       2640.87       2442.80       109.17 o                         
  -6   6  12       2106.48       2263.38        90.21 o                         
  -5   6  12       8000.19       8067.93       153.01 o                         
  -4   6  12      11937.53      11693.76       188.63 o                         
  -3   6  12      23609.28      23394.91       269.97 o                         
  -2   6  12      23541.48      23530.56       271.50 o                         
  -1   6  12      17250.20      17592.76       368.01 o                         
   0   6  12       9538.98       9353.75       153.74 o                         
   1   6  12      19267.50      18986.72       231.20 o                         
   2   6  12      11030.61      10888.13       155.29 o                         
   3   6  12       8202.91       7988.28       132.53 o                         
   4   6  12         74.15         66.04        35.61 o                         
   5   6  12        290.29        227.46        42.82 o                         
   6   6  12       2143.84       2104.54        93.84 o                         
   7   6  12       2556.58       2480.46       145.02 o                         
   8   6  12       8935.55       8729.53       474.19 o                         
   9   6  12       4121.92       4002.47       336.25 o                         
  10   6  12       3876.01       3902.23       319.21 o                         
 -12   7  12       3925.34       3959.36       210.74 o                         
 -11   7  12       3180.69       3053.41       146.64 o                         
 -10   7  12       3809.10       3961.76       152.56 o                         
  -9   7  12       7886.74       7235.27       455.01 o                         
  -8   7  12      11656.75      11096.57       542.84 o                         
  -7   7  12      23154.22      22122.45       529.80 o                         
  -6   7  12       9271.62       9039.19       170.36 o                         
  -5   7  12      14013.29      13841.04       219.05 o                         
  -4   7  12       3912.07       3940.86       107.06 o                         
  -3   7  12        947.17       1102.83        94.56 o                         
  -2   7  12         22.05         34.75        35.18 o                         
  -1   7  12        675.13        748.40        48.76 o                         
   0   7  12       4693.67       4714.22       123.89 o                         
   1   7  12       3592.53       3627.50        85.27 o                         
   2   7  12      10196.89      10160.79       175.77 o                         
   3   7  12      19653.12      19110.92       276.62 o                         
   4   7  12      15981.36      15258.08       239.16 o                         
   5   7  12      11806.47      11521.64       163.11 o                         
   6   7  12       7784.18       7717.72       144.54 o                         
   7   7  12      10298.87       9527.61       626.54 o                         
   8   7  12       4292.85       4268.85       254.47 o                         
   9   7  12        877.65        867.03       267.34 o                         
  10   7  12        535.36        444.37       177.02 o                         
 -12   8  12       1613.37       1678.85       164.38 o                         
 -11   8  12        503.44        617.87        98.19 o                         
 -10   8  12        595.48        541.33        89.61 o                         
  -9   8  12         13.98        -64.03        64.03 o                         
  -8   8  12        259.10         87.10        66.16 o                         
  -7   8  12       4315.55       4074.86       119.77 o                         
  -6   8  12       8572.93       8152.83       183.36 o                         
  -5   8  12       9633.46       9659.72       178.19 o                         
  -4   8  12      14999.50      14689.19       230.06 o                         
  -3   8  12      21149.75      21000.27       296.01 o                         
  -2   8  12      22474.85      22162.91       266.97 o                         
  -1   8  12      10564.51      10369.38       211.43 o                         
   0   8  12      18161.82      17540.16       250.34 o                         
   1   8  12      13137.56      12580.69       201.00 o                         
   2   8  12      13003.96      12522.12       204.68 o                         
   3   8  12        186.57        140.55        49.55 o                         
   4   8  12        721.02        697.14        65.76 o                         
   5   8  12        118.99         33.01        45.91 o                         
   6   8  12        138.48          0.82        63.58 o                         
   7   8  12       2019.76       2005.88       116.31 o                         
   8   8  12       2915.78       2976.26       183.88 o                         
   9   8  12       6204.89       6206.07       330.57 o                         
 -11   9  12       5441.92       5416.49       192.82 o                         
 -10   9  12       8547.51       8717.48       231.19 o                         
  -9   9  12       8293.74       8075.04       215.31 o                         
  -8   9  12       8380.33       8412.40       185.96 o                         
  -7   9  12       2610.42       2559.82       105.56 o                         
  -6   9  12      11462.53      11362.18       204.90 o                         
  -5   9  12       5057.18       5001.39       128.28 o                         
  -4   9  12       5710.60       5677.43       162.69 o                         
  -3   9  12       1365.76       1469.64        79.00 o                         
  -2   9  12        630.05        579.92        59.97 o                         
  -1   9  12        316.93        282.58        47.04 o                         
   0   9  12       4420.39       4510.50       111.07 o                         
   1   9  12      14558.96      14299.52       223.95 o                         
   2   9  12      11051.64      10669.31       189.28 o                         
   3   9  12       8685.38       8696.45       171.10 o                         
   4   9  12       8790.03       8598.73       188.24 o                         
   5   9  12       8416.92       8150.52       152.20 o                         
   6   9  12      11987.37      11791.17       330.20 o                         
   7   9  12       8159.41       8286.64       215.51 o                         
   8   9  12       5698.66       5914.80       190.33 o                         
   9   9  12       2295.21       1033.24       151.74 o                         
 -10  10  12        462.08        363.07       164.77 o                         
  -9  10  12          1.54        -73.13        73.13 o                         
  -8  10  12          9.51         -7.72        70.40 o                         
  -7  10  12        182.03        233.39        62.27 o                         
  -6  10  12       4023.79       3924.75       122.51 o                         
  -5  10  12       7598.33       7300.24       159.42 o                         
  -4  10  12      10544.19      10265.08       191.21 o                         
  -3  10  12      12352.42      12025.25       210.19 o                         
  -2  10  12      10997.65      10492.89       192.00 o                         
  -1  10  12      18142.28      17950.51       243.02 o                         
   0  10  12      11388.41      10780.51       166.89 o                         
   1  10  12      12762.61      12242.82       205.02 o                         
   2  10  12        323.45        318.91        55.14 o                         
   3  10  12       1054.35        969.06        73.34 o                         
   4  10  12        346.09        280.02        61.06 o                         
   5  10  12         74.80         89.28        67.43 o                         
   6  10  12        587.35        588.81        87.83 o                         
   7  10  12        491.01        454.91        90.97 o                         
   8  10  12       2431.88       2380.47       138.41 o                         
   9  10  12       2912.76       3273.14       260.12 o                         
 -10  11  12       1650.87       1744.17       209.29 o                         
  -9  11  12       6336.78       6516.81       205.39 o                         
  -8  11  12       4543.87       4527.58       183.74 o                         
  -7  11  12       7552.04       7566.19       172.42 o                         
  -6  11  12       5085.15       5121.83       141.03 o                         
  -5  11  12       5756.54       5347.79       141.37 o                         
  -4  11  12         51.70         86.82        55.06 o                         
  -3  11  12         39.95        -17.94        52.29 o                         
  -2  11  12        461.94        473.83        62.94 o                         
  -1  11  12        231.48        276.99        57.43 o                         
   0  11  12       1259.65       1332.46       109.17 o                         
   1  11  12       2512.01       2502.60       136.84 o                         
   2  11  12       3177.93       2983.32       107.00 o                         
   3  11  12       4474.71       4557.64       130.08 o                         
   4  11  12       7628.20       7403.63       169.88 o                         
   5  11  12       8669.92       8771.26       218.07 o                         
   6  11  12       5992.79       6077.54       186.32 o                         
   7  11  12       2604.70       2644.40       142.27 o                         
   8  11  12        710.36        476.55       121.16 o                         
  -9  12  12          0.64        -68.86        78.89 o                         
  -8  12  12        688.09        750.24       110.41 o                         
  -7  12  12        467.05        368.28        84.50 o                         
  -6  12  12       2359.06       2370.02       108.65 o                         
  -5  12  12       4626.47       4220.37       131.81 o                         
  -4  12  12       9407.29       9033.42       188.38 o                         
  -3  12  12       7133.40       6653.46       158.39 o                         
  -2  12  12       9122.98       8671.68       181.73 o                         
  -1  12  12       6365.63       6223.32       153.89 o                         
   0  12  12       3488.10       3221.96       131.95 o                         
   1  12  12        664.87        747.93        62.89 o                         
   2  12  12       7040.42       6770.33       157.21 o                         
   3  12  12       2237.63       2152.89       101.93 o                         
   4  12  12       1640.75       1685.41        97.46 o                         
   5  12  12        448.04        423.88        84.49 o                         
   6  12  12       1424.41       1382.88       115.22 o                         
   7  12  12        600.48        485.50        97.23 o                         
  -8  13  12       3554.33       3529.11       163.70 o                         
  -7  13  12       1648.86       1545.04       120.34 o                         
  -6  13  12       7140.62       7206.47       208.15 o                         
  -5  13  12       1405.92       1486.79        94.82 o                         
  -4  13  12       2880.28       2646.06       116.09 o                         
  -3  13  12        798.67        808.09        79.06 o                         
  -2  13  12         49.36          4.34        56.03 o                         
  -1  13  12       2013.00       2226.02       105.20 o                         
   0  13  12       4702.53       4646.08       167.77 o                         
   1  13  12       4900.08       4920.54       183.08 o                         
   2  13  12       1392.78       1506.51       105.33 o                         
   3  13  12       4181.77       4013.11       132.13 o                         
   4  13  12       3786.88       3673.84       149.36 o                         
   5  13  12       1886.52       1592.35       118.11 o                         
   6  13  12       5017.01       4740.53       179.28 o                         
  -7  14  12       1743.27       1819.44       132.53 o                         
  -6  14  12       1790.91       1920.79       131.36 o                         
  -5  14  12        675.22        708.23        82.83 o                         
  -4  14  12       2987.32       2739.08       120.49 o                         
  -3  14  12       4512.70       4489.86       142.44 o                         
  -2  14  12       5838.33       5580.48       156.40 o                         
  -1  14  12       8954.01       8636.38       219.87 o                         
   0  14  12       1240.37       1288.98       160.76 o                         
   1  14  12       3258.59       3367.15       149.04 o                         
   2  14  12        325.52        559.55        93.73 o                         
   3  14  12        287.88        286.93        81.18 o                         
   4  14  12        167.17         87.28        77.01 o                         
   5  14  12          2.03          4.98        86.33 o                         
   6  14  12        173.38        220.38       155.35 o                         
  -6  15  12       2357.46       2297.70       249.28 o                         
  -5  15  12       2489.66       2476.81       144.57 o                         
  -4  15  12        214.42        220.52        71.80 o                         
  -3  15  12        890.44        910.94        89.78 o                         
  -2  15  12        739.49        523.65        80.98 o                         
  -1  15  12        397.35        356.17        86.79 o                         
   0  15  12       1368.49       1347.70       114.45 o                         
   1  15  12       3192.19       3292.80       154.24 o                         
   2  15  12       1186.71       1217.36       114.45 o                         
   3  15  12       2605.83       2973.29       260.12 o                         
   4  15  12       4185.62       4234.80       206.50 o                         
   5  15  12       2062.92       2084.55       168.55 o                         
  -4  16  12       5517.78       5252.77       188.99 o                         
  -3  16  12       1530.75       1819.00       112.31 o                         
  -2  16  12       1322.69       1465.43       104.19 o                         
  -1  16  12       1526.21       1591.06       123.71 o                         
   0  16  12       2414.16       2535.12       142.95 o                         
   1  16  12       4037.27       3825.42       168.22 o                         
  -3  17  12          3.76        -95.77        95.77 o                         
  -2  17  12         75.89         93.58       105.81 o                         
 -13   1  13         71.67        269.43       114.87 o                         
 -12   1  13          0.74        -65.76        65.76 o                         
 -11   1  13        993.86       1098.16        85.49 o                         
 -10   1  13        154.26        163.81        60.24 o                         
  -9   1  13         61.59         52.58        53.23 o                         
  -8   1  13       1270.40       1219.57        71.95 o                         
  -7   1  13         82.93         12.31        36.97 o                         
  -6   1  13       2637.85       2571.80        72.83 o                         
  -5   1  13        135.69         44.79        30.43 o                         
  -4   1  13       1036.38       1017.08        37.01 o                         
  -3   1  13       2970.02       3130.97        97.48 o                         
  -2   1  13         19.79          9.06        19.83 o                         
  -1   1  13        126.31        138.93        29.21 o                         
   0   1  13      16417.08      16858.54       200.88 o                         
   1   1  13       3849.65       3950.26       119.79 o                         
   2   1  13         99.75        -25.22        49.55 o                         
   3   1  13        424.38        414.44        40.12 o                         
   4   1  13       1660.01       1702.09        54.84 o                         
   5   1  13        338.97        337.89        46.52 o                         
   6   1  13       1322.00       1181.58       104.74 o                         
   7   1  13         48.02         -4.65        75.33 o                         
   8   1  13        202.55        172.33        83.71 o                         
   9   1  13        359.53        264.40        82.02 o                         
  10   1  13         31.59        -67.98        67.98 o                         
  11   1  13         81.77        -49.37        85.52 o                         
 -13   2  13         42.04         -6.18       109.49 o                         
 -12   2  13        101.01        260.66        88.55 o                         
 -11   2  13          5.07         77.05        77.85 o                         
 -10   2  13        490.30        466.83        60.70 o                         
  -9   2  13       1883.89       1863.08        88.75 o                         
  -8   2  13         50.89        -12.76        40.60 o                         
  -7   2  13       1076.44       1133.94        71.49 o                         
  -6   2  13        197.76        139.02        36.11 o                         
  -5   2  13        969.06        980.32        46.48 o                         
  -4   2  13        432.77        441.06        32.53 o                         
  -3   2  13       1077.26       1594.14       236.09 o                         
  -2   2  13          6.02         49.73        27.42 o                         
  -1   2  13         10.52         23.27        31.80 o                         
   0   2  13          0.69         -2.44        31.05 o                         
   1   2  13          9.29        -30.98        30.98 o                         
   2   2  13          5.18        -28.81        28.81 o                         
   3   2  13        312.76        344.40        33.37 o                         
   4   2  13        277.71        253.30        44.46 o                         
   5   2  13         27.55         15.12        41.61 o                         
   6   2  13       2349.52       2214.78       108.42 o                         
   7   2  13         19.42        -17.26        60.42 o                         
   8   2  13         21.88        -33.43        67.35 o                         
   9   2  13        530.85        548.86        90.56 o                         
  10   2  13        524.25        559.85        96.93 o                         
  11   2  13         25.68        -27.68        91.06 o                         
 -13   3  13        497.51        685.90       137.88 o                         
 -12   3  13        559.21        207.81       117.18 o                         
 -11   3  13         80.37        -57.97        77.33 o                         
 -10   3  13         55.63         52.05        60.23 o                         
  -9   3  13       2278.28       2189.42        96.73 o                         
  -8   3  13       1660.05       1714.30        85.00 o                         
  -7   3  13        326.61        312.01        57.28 o                         
  -6   3  13       1936.32       1861.17        67.62 o                         
  -5   3  13        519.26        512.80        39.90 o                         
  -4   3  13        274.83        266.90        39.69 o                         
  -3   3  13       7680.50       7655.02       148.45 o                         
  -2   3  13        254.05        246.05        33.39 o                         
  -1   3  13       1039.79        993.75        46.76 o                         
   0   3  13        180.69        154.56        36.27 o                         
   1   3  13        517.12        507.05        35.81 o                         
   2   3  13         17.45          8.35        27.29 o                         
   3   3  13         16.86        -30.92        30.92 o                         
   4   3  13       5626.46       5340.29       104.49 o                         
   5   3  13        276.19        256.13        45.02 o                         
   6   3  13        187.93        177.75        46.33 o                         
   7   3  13        445.12        369.39        74.32 o                         
   8   3  13        479.62        405.80        80.96 o                         
   9   3  13        418.58        409.46       121.21 o                         
  10   3  13         42.20        -54.54       104.37 o                         
  11   3  13         26.55         27.93       113.66 o                         
 -13   4  13          0.62       -113.60       113.60 o                         
 -12   4  13         17.52          1.89       108.43 o                         
 -11   4  13       1426.96       1607.52       112.48 o                         
 -10   4  13         81.82         32.90        64.17 o                         
  -9   4  13         72.59        -50.97        60.55 o                         
  -8   4  13       1853.35       1767.93        98.31 o                         
  -7   4  13       2184.74       2459.17       212.62 o                         
  -6   4  13       7479.73       7611.28       168.78 o                         
  -5   4  13       7507.99       7273.37       165.34 o                         
  -4   4  13        664.99        659.99        52.15 o                         
  -3   4  13       1610.82       1788.66        86.67 o                         
  -2   4  13         95.06        118.06        27.99 o                         
  -1   4  13        494.93        496.87        40.20 o                         
   0   4  13         40.71         -2.62        33.69 o                         
   1   4  13          1.36         39.36        25.39 o                         
   2   4  13       1185.35       1130.17        50.13 o                         
   3   4  13         24.23        -35.25        35.25 o                         
   4   4  13        376.20        299.39        43.38 o                         
   5   4  13       1775.94       1569.58        72.70 o                         
   6   4  13       2042.20       1811.50        69.89 o                         
   7   4  13       4092.33       4115.57       203.89 o                         
   8   4  13        363.97        252.20        99.08 o                         
   9   4  13        213.22         40.01       135.48 o                         
  10   4  13         57.87        -53.57       104.37 o                         
  11   4  13          4.37        -43.35       169.80 o                         
 -13   5  13         59.58         28.68       123.40 o                         
 -12   5  13         19.20        -59.73        95.16 o                         
 -11   5  13       1375.77        956.63       408.24 o                         
 -10   5  13        545.73        496.77        72.14 o                         
  -9   5  13        275.59        249.23        70.08 o                         
  -8   5  13        211.16        135.33        61.11 o                         
  -7   5  13        350.50        275.56        60.56 o                         
  -6   5  13       6193.96       6021.04       140.15 o                         
  -5   5  13          3.52         -4.34        41.10 o                         
  -4   5  13       5009.27       4908.66       155.45 o                         
  -3   5  13        439.27        263.94        48.26 o                         
  -2   5  13       1289.30       1298.46        50.01 o                         
  -1   5  13       2235.71       2174.52        61.66 o                         
   0   5  13       4752.50       4475.72       101.76 o                         
   1   5  13       2842.41       2636.36        81.13 o                         
   2   5  13       3688.00       3533.48        90.17 o                         
   3   5  13       3533.39       3435.95        86.42 o                         
   4   5  13       1939.45       1800.58        67.64 o                         
   5   5  13       1372.72       1296.61        61.24 o                         
   6   5  13        176.49         52.59        42.22 o                         
   7   5  13       2050.55       1983.73        85.16 o                         
   8   5  13          2.00        -60.87        60.87 o                         
   9   5  13         26.01        -30.88        82.61 o                         
  10   5  13        385.09        258.96       100.08 o                         
 -12   6  13        365.78        377.77       114.62 o                         
 -11   6  13        357.71        387.95       140.90 o                         
 -10   6  13        106.47         61.34        61.15 o                         
  -9   6  13        952.24        921.90        87.08 o                         
  -8   6  13       6884.86       6653.06       192.07 o                         
  -7   6  13       2652.68       2560.10       158.70 o                         
  -6   6  13       2282.14       2303.67        91.97 o                         
  -5   6  13        647.30        669.16        70.92 o                         
  -4   6  13        442.12        445.04        53.11 o                         
  -3   6  13       3649.65       3741.32       118.35 o                         
  -2   6  13        143.00        104.56        35.36 o                         
  -1   6  13        251.85        180.43        34.47 o                         
   0   6  13        181.11        190.48        42.42 o                         
   1   6  13        836.15        789.80        54.35 o                         
   2   6  13        515.15        455.97        53.55 o                         
   3   6  13       2839.09       2666.68        94.96 o                         
   4   6  13       4996.38       4788.16       108.05 o                         
   5   6  13         90.13        -34.74        39.49 o                         
   6   6  13       2072.79       1636.88       172.66 o                         
   7   6  13        411.43        246.73        56.32 o                         
   8   6  13       2902.23       2906.52       267.79 o                         
   9   6  13       2361.41       2508.95       174.98 o                         
  10   6  13        506.37        653.91       191.48 o                         
 -12   7  13         25.73         50.19       106.47 o                         
 -11   7  13        183.08        193.29        89.84 o                         
 -10   7  13       3231.40       3265.25       143.65 o                         
  -9   7  13         26.41         51.74        58.07 o                         
  -8   7  13       2680.94       2583.96       150.52 o                         
  -7   7  13        283.65        314.35        59.53 o                         
  -6   7  13         95.69         48.70        50.56 o                         
  -5   7  13       2508.65       2387.58        92.48 o                         
  -4   7  13       2500.61       2381.58        91.38 o                         
  -3   7  13       7822.69       7698.66       127.96 o                         
  -2   7  13       4207.23       4013.43        91.68 o                         
  -1   7  13      15307.78      14825.46       198.64 o                         
   0   7  13       2717.10       2671.63       100.64 o                         
   1   7  13       1877.60       1709.07        67.01 o                         
   2   7  13       3750.66       3624.22       103.94 o                         
   3   7  13        767.12        845.58        65.69 o                         
   4   7  13       3484.24       3159.38       107.09 o                         
   5   7  13        804.65        800.26        62.55 o                         
   6   7  13         12.91        -50.38        50.38 o                         
   7   7  13          6.59        -29.23        49.89 o                         
   8   7  13          8.24        -38.25        71.70 o                         
   9   7  13       1156.72       1234.52       148.17 o                         
 -12   8  13        436.20        538.30       180.64 o                         
 -11   8  13       2057.82       1936.37       128.31 o                         
 -10   8  13         75.67        -51.18        72.96 o                         
  -9   8  13       1144.76       1140.93        86.65 o                         
  -8   8  13       2853.60       2679.67       126.77 o                         
  -7   8  13       3367.19       3263.52       123.93 o                         
  -6   8  13       7285.49       7151.66       156.24 o                         
  -5   8  13       4448.12       4171.58       118.54 o                         
  -4   8  13       1768.54       1885.90        85.94 o                         
  -3   8  13       3746.53       3894.11       143.40 o                         
  -2   8  13        471.11        489.92        58.46 o                         
  -1   8  13        532.93        534.39        49.39 o                         
   0   8  13          5.61         23.07        47.85 o                         
   1   8  13        170.54        122.09        45.93 o                         
   2   8  13         29.22         26.72        45.00 o                         
   3   8  13        360.87        219.04        54.89 o                         
   4   8  13       2243.89       2165.12        95.05 o                         
   5   8  13       3944.51       3804.10       105.81 o                         
   6   8  13       2192.26       2311.81       100.13 o                         
   7   8  13       5076.82       5156.81       169.92 o                         
   8   8  13        657.39        826.48       131.87 o                         
   9   8  13       2280.42       2263.54       178.60 o                         
 -11   9  13        768.27        791.54       107.82 o                         
 -10   9  13        135.08         29.42        80.25 o                         
  -9   9  13        786.51        863.10       123.39 o                         
  -8   9  13        122.49        149.39        84.85 o                         
  -7   9  13       1551.96       1545.66        89.77 o                         
  -6   9  13       1111.54       1082.99        79.24 o                         
  -5   9  13          9.83        -34.68        50.34 o                         
  -4   9  13       5314.15       5229.94       139.23 o                         
  -3   9  13       4879.71       4831.11       133.49 o                         
  -2   9  13       9809.08       9356.11       177.08 o                         
  -1   9  13       8834.65       8697.64       170.70 o                         
   0   9  13       3248.80       3145.53        88.47 o                         
   1   9  13       3129.41       3018.73       103.85 o
[truncated: 241,057 more chars]
